# Supplementary material for: Genomic portrait and relatedness patterns of the Iron Age Log Coffin culture in northwestern Thailand
Source: Nat Commun. 2023 Dec 22;14:8527. doi: 10.1038/s41467-023-44328-2 (PMC10746721; doi:10.1038/s41467-023-44328-2)
Supplement: Supplementary file 4 — Supplementary Data 1 [file 41467_2023_44328_MOESM4_ESM.xlsx]

## Sheet: Supplementary Data 1
Supplementary Data 1. Archaeological and genomic information of Iron Age Log Coffin culture-associated individuals from northwestern Thailand.
Sample Name	Archaeological ID	Site	Province	Material	SG reads	Endogenous DNA (%)	5' C->T frequency (%)	Median read length	# of 1240K captures	1240K reads	1240K SNPs	X-rate	Y-rate	Karyotype	nuclear contam (%)	MT contam (%)	MT Haplogroup	Y-haplogroup	terminal SNPs
BRB001	BR - B#1 Burial 1	Ban Rai	Mae Hong Son	petrous	5436036	0.03	0.7	35	-
BRB002	BN 574 #45	Ban Rai	Mae Hong Son	tooth	7086237	0.01	3.2	31	-
BRB003	BN 554 #44	Ban Rai	Mae Hong Son	tooth	5423492	0.21	10.1	40	2	18853846	74647	0.7	0.1	XX		1	F1f
BRB004	BN 553 #24	Ban Rai	Mae Hong Son	tooth	4826271	0.03	1.4	35	-
BRB005	BN 551 #45	Ban Rai	Mae Hong Son	tooth	6798699	0.01	7.7	44	-
LHP001	LHP#28/5	Lahu Pot/Moa Mussur	Mae Hong Son	petrous	4986261	0.02	4	30	-
LHP002	LHP#17	Lahu Pot/Moa Mussur	Mae Hong Son	petrous	5586504	0.48	9.4	48	2	19214185	469997	0.4	0.6	XY	0	0	M23'75	O1b1a1a1b1	FGC29900/Y9322/Z23667
MMS001	MS 706 #15	Moa Mussur	Mae Hong Son	tooth	5853704	0.04	11.5	41	-
MMS002	MS 368 #34	Moa Mussur	Mae Hong Son	tooth	4512518	0.01	0	31	-
MMS003	MS 385 #15	Moa Mussur	Mae Hong Son	tooth	3997455	0.04	16.1	40	-
MMS004	MS 384 #15	Moa Mussur	Mae Hong Son	tooth	5782476	0.02	1.9	46.5	-
PKL001	PK1#11	Pang Kham 1	Mae Hong Son	petrous	6487050	0.01	1.6	31	-
THL001	Tham Lod (TL) Burial#2 TL-SK2/B#2	Tham Lod rock shelter	Mae Hong Son	petrous	4496578	0.27	2.2	51	-
THL002	TL#24/10 #24/10	Tham Lod cave	Mae Hong Son	petrous	5088921	7.96	26.8	38	1	54190994	698906	0.9	0	XX		1	F1f
THL003	TL 880 S2 #14	Tham Lod cave	Mae Hong Son	tooth	4859588	0.3	13.1	39	2	21191683	52907	0.7	0.1	XX		2	F1f
THL004	TL 878 S2 #14	Tham Lod cave	Mae Hong Son	tooth	5749714	4.25	17	37	1	14843196	192331	0.8	0	XX		1	F1a1a1
THL005	TL 351 S1 #25	Tham Lod cave	Mae Hong Son	tooth	6195535	0.06	13.6	40	-
THL006	TL 350 #24 S1	Tham Lod cave	Mae Hong Son	tooth	5218611	0.07	3	55	-
WAH001.A	#001-003 Wang Hai Skeleton#1	Ban Wang Hai	Lamphun	petrous	3012757	0.02	0	32	-
WAH001.B	#001-003 Wang Hai Skeleton#1	Ban Wang Hai	Lamphun	petrous	3400841	0.02	2.7	31	-
WAH001.D	#001-003 Wang Hai Skeleton#1	Ban Wang Hai	Lamphun	tooth	4844173	0.04	2	33	-
WAH002.A	#004-005 Wang Hai WH'87 TP1 Burial 1 Skeleton #2	Ban Wang Hai	Lamphun	tooth	4381992	0.02	3.8	30	-
WAH002.B	#004-005 Wang Hai WH'87 TP1 Burial 1 Skeleton #2	Ban Wang Hai	Lamphun	cranial	-	-	-	-	-
YPN001	YN2#LM01	Yappa Nhae 2	Mae Hong Son	petrous	5703478	2.07	13	46	1	24240439	403681	0.7	0	XX		1	M55
YPN002	YN2#LP01	Yappa Nhae 2	Mae Hong Son	petrous	5631311	1.09	16.8	40	1	22435077	203446	0.7	0	XX		1	F1a1a1
YPN003	YN2#RM-01	Yappa Nhae 2	Mae Hong Son	petrous	4357628	5.68	16.1	42	1	21298377	499444	0.4	0.5	XY	0	1	M24b	N1b	M1918/Z5034
YPN004	YN2#RN-04	Yappa Nhae 2	Mae Hong Son	petrous	7615604	0.01	10.5	34	-
YPN005	YN2#RM-03	Yappa Nhae 2	Mae Hong Son	cranial	-	-	-	-	-
YPN006	YN2#RM-05	Yappa Nhae 2	Mae Hong Son	petrous	7594864	3.41	10.2	49	1	20736306	489787	0.4	0.5	XY	0	1	F1f	O1b1a1	CTS8589/M1425
YPN007	YN2#RM-02	Yappa Nhae 2	Mae Hong Son	petrous	5009245	3.28	9.5	51	1	22379333	537949	0.4	0.5	XY	0	1	M24b	N1b1	Y6604/Z19701
YPN008	YN2#Mdcave02	Yappa Nhae 2	Mae Hong Son	petrous	5477996	36.07	10.8	48	1	22281187	755278	0.4	0.5	XY	0	1	D5a2a1+@16172	N1b1	F4201
YPN009	YN2#Mdcave 03	Yappa Nhae 2	Mae Hong Son	petrous	5928759	3.88	11.6	44	1	25168096	415482	0.4	0.5	XY	0	2	N8*	O2a2b1a1a1a4a	CTS4658, CTS9332
YPN010	YN2#Mdcave 01	Yappa Nhae 2	Mae Hong Son	petrous	5998803	16.1	8.7	55	1	19685704	699987	0.7	0	XX		1	F1a1a1
YPN011	YP2#mdcave04	Yappa Nhae 2	Mae Hong Son	petrous	5862164	34.32	13.3	48	1	22590279	709086	0.4	0.5	XY	0	1	F1f	O1b1a1a1b	F4181/M1357, F2522/M1410, F2028/M1367
YPN012	YN2#RT02	Yappa Nhae 2	Mae Hong Son	petrous	6451698	5.33	12.2	47	1	19068906	469818	0.7	0	XX		1	M32'56
YPN013	YN2#RT-01	Yappa Nhae 2	Mae Hong Son	petrous	5191086	7.95	9.4	51	1	23218901	651991	0.8	0	XX		1	F1a1a1
YPN014	YN2#RT-06	Yappa Nhae 2	Mae Hong Son	petrous	4665553	0.65	13.2	44	1	22215941	150455	0.4	0.5	XY	0	0	M7b1a1	O2a2b1a1a1	F42
YPN015	YN2#RT-03	Yappa Nhae 2	Mae Hong Son	petrous	-	-	-	-	-
YPN016	YN2#RT-04	Yappa Nhae 2	Mae Hong Son	petrous	3759755	57.92	10.6	53	1	13656511	647252	0.8	0	XX		2	N8*
YPN017	YN2#RT-05	Yappa Nhae 2	Mae Hong Son	petrous	6334027	8.47	12.3	44	1	19564682	509713	0.4	0.5	XY	0	1	N8*	O1b1a1a1b	F789/M1283
YPN018	YN2#LT-07	Yappa Nhae 2	Mae Hong Son	petrous	7150078	1.01	13.8	42	1	21845249	209963	0.4	0.5	XY	0	0	G2b1a	O2a2b1a1a1a4a2	Z25929
YPN019	YN2#LT-03	Yappa Nhae 2	Mae Hong Son	petrous	1956047	3.47	13.1	42	1	21586212	413444	0.4	0.5	XY	0	1	M69	O1b1a1a1b	F789/M1283
YPN020	YN2#LT-04	Yappa Nhae 2	Mae Hong Son	petrous	2563537	14.8	8.6	51	1	22849997	710459	1.1	0	XXX		1	M74
YPN021	YN2#LT-05	Yappa Nhae 2	Mae Hong Son	petrous	5081717	13.29	15.6	41	1	19443033	529293	0.7	0	XX		1	M7b1a1
YPN022	YN2#LT-02	Yappa Nhae 2	Mae Hong Son	petrous	5311234	13.86	12.1	48	1	16120416	559709	0.7	0	XX		1	F1a1a1
YPN023	YP2#LT01	Yappa Nhae 2	Mae Hong Son	petrous	3818974	8.6	12.8	49	1	21539845	624088	0.7	0	XX		2	G2b1a
YPN024	YN2#LT - 06	Yappa Nhae 2	Mae Hong Son	petrous	-	-	-	-	-
YPN025	YN2#LT-08	Yappa Nhae 2	Mae Hong Son	petrous	4813579	37.83	19	41	1	20389261	633197	0.4	0.5	XY	0	2	D5a2a1+@16172	C2b1	Z4132
YPN026	YN2#ZoneA2-01	Yappa Nhae 2	Mae Hong Son	petrous	3628925	0.02	7.2	36	-
YPN027	YN2#ZoneA2-02	Yappa Nhae 2	Mae Hong Son	petrous	4828481	13.75	10.6	50	1	13853274	517358	0.4	0.5	XY	0	0	F1f	O2a2b1a1a1a4a	CTS4658
YPN028	YN2#29/41-1	Yappa Nhae 2	Mae Hong Son	petrous	9286948	0.38	15.6	41	1	73305948	193760	0.9	0	XX		3	n/a
YPN029	YN2#29/41/2	Yappa Nhae 2	Mae Hong Son	petrous	5932497	0.08	20.8	35	-
YPN030	YN2#29/41-3	Yappa Nhae 2	Mae Hong Son	petrous	6223614	8.65	10.6	43	1	62878538	935220	0.5	0.6	XY	0	1	F1a1a1	O2a2b1a1a1a4a2	Z25928
YPN031	YN2#29/41-3	Yappa Nhae 2	Mae Hong Son	petrous	4632050	0.66	15.6	39	1	51328182	261374	0.9	0.1	XX		3	M7b1a1
YPN032	YN1-MHS'05	Yappa Nhae 1	Mae Hong Son	petrous	4500075	2.84	16.3	39	1	18298564	266799	0.7	0	XX		2	F1f
YPN033	YN1#19/18	Yappa Nhae 1	Mae Hong Son	petrous	5291354	0.21	16	41	2	20562941	224205	0.6	0	XX		1	n/a
YPN034	YN2 481 #35	Yappa Nhae 2	Mae Hong Son	tooth	5295550	0.1	12.5	40	-
YPN035	YN2 482 #45 Y	Yappa Nhae 2	Mae Hong Son	tooth	6229621	0	10.3	36	-
YPN036	YN2 478 #35	Yappa Nhae 2	Mae Hong Son	tooth	6754045	0.1	15.2	42	2	21849911	101945	0.4	0.4	n/a	20	6	n/a	O?	P191
YPN037	YN2 477 #45 U	Yappa Nhae 2	Mae Hong Son	tooth	5925888	0	0	31	-
YPN038	YN1 858 #35	Yappa Nhae 1	Mae Hong Son	tooth	5129747	0.01	3.3	40	-
YPN039	YN1 846 #15	Yappa Nhae 1	Mae Hong Son	tooth	5457002	0.01	2	36	-
YPN040	YN1 844 #24	Yappa Nhae 1	Mae Hong Son	tooth	4131554	0.08	22	41	-
YPN041	YN1 837 #25	Yappa Nhae 1	Mae Hong Son	tooth	5624442	0.02	11	36	-
