# Supplementary material for: Genomic portrait and relatedness patterns of the Iron Age Log Coffin culture in northwestern Thailand
Source: Nat Commun. 2023 Dec 22;14:8527. doi: 10.1038/s41467-023-44328-2 (PMC10746721; doi:10.1038/s41467-023-44328-2)
Supplement: Supplementary file 5 — Supplementary Data 2 [file 41467_2023_44328_MOESM5_ESM.xlsx]

## Sheet: Supplementary Data 2
Supplementary Data 2. Direct dating results of a selection of petrous bones from Log Coffin sites in Pang Mapha, Thailand as provided by the Klaus-Tschira-Archäometrie-Zentrum, Germany.
Sample Name	Archaelogical ID	Site	14C Lab Nr.	14C age [yr BP]	[+/-]	δ13C AMS [‰]	Cal 1-sigma	Cal 2-sigma	C:N	C [%]	Collagen [%]
BRB003	BN 554 #44	Ban Rai	MAMS-40600	1811	21	-18,4	cal AD 142-240	cal AD 132-310	2,9	40,8	8,8
LHP002	LHP#17	Lahu Pot/Moa Mussur	MAMS-40601	1754	23	-26,6	cal AD 246-327	cal AD 229-377	3,3	17,7	0,4
THL002	TL#24/10	Tham Lod Cave	MAMS-40597	1754	21	-18,8	cal AD 248-326	cal AD 232-375	2,9	29,1	5,6
THL003	TL 880 S2 #14	Tham Lod Cave	MAMS-40598	1653	21	-20,9	cal AD 384-418	cal AD 343-424	3,2	20,2	24,0
THL004	TL 878 S2 #14	Tham Lod Cave	MAMS-40599	1724	21	-23,8	cal AD 258-377	cal AD 253-384	2,9	41,2	10,8
YPN008	YN2#Mdcave02	Yappa Nhae 2	MAMS-40608	1717	20	-20,2	cal AD 260-380	cal AD 254-388	2,8	24,1	2,3
YPN011	YP2#mdcave04	Yappa Nhae 2	MAMS-40609	1698	20	-19,3	cal AD 336-387	cal AD 258-399	2,9	32,7	4,8
YPN016	YN2#RT-04	Yappa Nhae 2	MAMS-40610	1706	21	-25,1	cal AD 265-384	cal AD 257-395	2,2	17,7	2,4
YPN025	YN2#LT-08	Yappa Nhae 2	MAMS-40611	1793	26	-16,7	cal AD 145-318	cal AD 135-325	2,5	19,4	1,0
