# Supplementary material for: Genomic portrait and relatedness patterns of the Iron Age Log Coffin culture in northwestern Thailand
Source: Nat Commun. 2023 Dec 22;14:8527. doi: 10.1038/s41467-023-44328-2 (PMC10746721; doi:10.1038/s41467-023-44328-2)
Supplement: Supplementary file 6 — Supplementary Data 3 [file 41467_2023_44328_MOESM6_ESM.xlsx]

## Sheet: Supplementary Data 3
Supplementary Data 3. Close genetic relatedness estimation of the Log Coffin-associated individuals. Results of genetic relatedness inference with KIN v.3.1.3, k0 shows the proportion of the genome without IBD sharing, k1 the proportion with one chromosome in IBD, k2 the proportion with both chromosomes in IBD.
Pair	Relatedness	Second most likely relatedness	Log Likelihood Ratio	Within Degree 2nd most likely	Within Degree Log Likelihood Ratio	k0	k1	k2	IBD Length	IBD Number
YPN032 - YPN033	Identical	Siblings	72.9633			0	0	1	0	1
Th519 - Th703	Identical	Siblings	60.9591			0	0	1	0	1
Th530 - Th531	Siblings	Grandparent-Grandchild	0.964598	Parent-Child	1.48518	0.272	0.559	0.169	223	11
YPN014 - YPN021	Parent-Child	Grandparent-Grandchild	20.0034	Siblings	52.4971	0	1	0	290	1
YPN014 - YPN027	Half-siblings	Unrelated	8.20108	Avuncular	0.529532	0.477	0.523	0	151	21
YPN002 - YPN032	Avuncular	Unrelated	17.4836	Half-siblings	0.850022	0.373	0.627	0	190	24
YPN002 - YPN033	Avuncular	Unrelated	17.735	Half-siblings	1.18574	0.392	0.608	0	170	26
YPN010 - YPN011	Grandparent-Grandchild	Unrelated	13.9912	Half-siblings	8.57573	0.372	0.628	0	178	12
THL002 - YPN014	Unrelated	Unrelated	1.34711			0.802	0.198	0	46	11
THL002 - YPN021	Unrelated	Unrelated	1.78241			0.779	0.221	0	64	14
THL002 - YPN027	Unrelated	Unrelated	0.177855			0.802	0.198	0	51	12
THL002 - YPN030	Unrelated	Unrelated	1.39328			0.756	0.244	0	70	16
THL004 - Th521	Unrelated	Unrelated	0.257568			0.771	0.229	0	57	9
YPN001 - YPN014	Unrelated	Half-siblings	1.29033			0.664	0.336	0	87	9
YPN001 - YPN027	Unrelated	Grandparent-Grandchild	2.4309			0.631	0.369	0	102	10
YPN003 - YPN007	Unrelated	Unrelated	1.38134			0.749	0.251	0	70	16
YPN012 - YPN027	Unrelated	Unrelated	0.995353			0.77	0.23	0	46	13
YPN014 - YPN030	Unrelated	Avuncular	1.22919			0.723	0.277	0	69	13
YPN021 - YPN027	Unrelated	Grandparent-Grandchild	0.830742			0.626	0.374	0	105	15
YPN021 - YPN030	Unrelated	Grandparent-Grandchild	0.786559			0.631	0.369	0	109	11
Th519 - Th521	Unrelated	Avuncular	1.46809			0.7	0.3	0	80	13
Th521 - Th703	Unrelated	Unrelated	2.5405			0.724	0.276	0	56	8
BRB003 - THL003	Unrelated	Unrelated	0.964971			0.875	0.125	0	0	1
BRB003 - YPN014	Unrelated	Unrelated	2.5712			0.877	0.123	0	15	1
THL002 - THL003	Unrelated	Unrelated	3.55432			0.894	0.106	0	26	4
THL002 - YPN001	Unrelated	Unrelated	2.37414			0.857	0.143	0	41	7
THL003 - YPN014	Unrelated	Unrelated	1.48662			0.871	0.129	0	0	1
THL003 - YPN030	Unrelated	Unrelated	2.64335			0.875	0.125	0	32	5
THL003 - Th519	Unrelated	Unrelated	1.08751			0.876	0.124	0	0	1
YPN001 - YPN012	Unrelated	Unrelated	3.45051			0.879	0.121	0	30	8
YPN006 - YPN012	Unrelated	Unrelated	1.68853			0.839	0.161	0	38	8
YPN006 - Th521	Unrelated	Unrelated	2.53015			0.867	0.133	0	33	9
YPN012 - YPN014	Unrelated	Unrelated	1.89199			0.843	0.157	0	40	9
YPN012 - Th519	Unrelated	Unrelated	2.93901			0.866	0.134	0	36	10
YPN013 - YPN019	Unrelated	Unrelated	3.82188			0.87	0.13	0	35	11
YPN027 - YPN030	Unrelated	Unrelated	2.14875			0.847	0.153	0	39	13
YPN033 - Th703	Unrelated	Unrelated	2.8145			0.885	0.115	0	16	1
BRB003 - THL002	Unrelated	Unrelated	4.99408			0.909	0.091	0	21	3
BRB003 - THL004	Unrelated	Unrelated	3.66658			0.931	0.069	0	8	1
BRB003 - YPN001	Unrelated	Unrelated	5.05795			0.916	0.084	0	18	2
BRB003 - YPN006	Unrelated	Unrelated	7.39839			0.946	0.054	0	5	1
BRB003 - YPN012	Unrelated	Unrelated	6.54243			0.935	0.065	0	5	2
BRB003 - YPN017	Unrelated	Unrelated	8.33588			0.948	0.052	0	9	1
BRB003 - YPN025	Unrelated	Unrelated	9.19871			0.953	0.047	0	5	2
BRB003 - YPN027	Unrelated	Unrelated	5.83714			0.934	0.066	0	5	1
BRB003 - YPN030	Unrelated	Unrelated	6.16515			0.923	0.077	0	16	5
BRB003 - YPN032	Unrelated	Unrelated	4.82976			0.926	0.074	0	3	1
BRB003 - Th519	Unrelated	Unrelated	2.82306			0.935	0.065	0	0	1
BRB003 - Th521	Unrelated	Unrelated	3.49463			0.925	0.075	0	3	1
BRB003 - Th531	Unrelated	Unrelated	1.37797			0.937	0.063	0	0	1
BRB003 - Th703	Unrelated	Unrelated	2.64529			0.939	0.061	0	0	1
LHP002 - YPN002	Unrelated	Unrelated	10.6889			0.962	0.038	0	8	4
LHP002 - YPN008	Unrelated	Unrelated	12.778			0.978	0.022	0	5	4
LHP002 - YPN009	Unrelated	Unrelated	12.2878			0.97	0.03	0	6	3
LHP002 - YPN012	Unrelated	Unrelated	12.746			0.977	0.023	0	5	3
LHP002 - YPN013	Unrelated	Unrelated	7.99579			0.937	0.063	0	15	6
LHP002 - YPN016	Unrelated	Unrelated	11.886			0.972	0.028	0	4	1
LHP002 - YPN017	Unrelated	Unrelated	10.3456			0.959	0.041	0	7	3
LHP002 - YPN019	Unrelated	Unrelated	10.2311			0.963	0.037	0	9	4
LHP002 - YPN020	Unrelated	Unrelated	11.542			0.973	0.027	0	3	3
LHP002 - YPN023	Unrelated	Unrelated	11.7903			0.962	0.038	0	11	7
LHP002 - YPN027	Unrelated	Unrelated	11.6978			0.964	0.036	0	8	4
LHP002 - YPN031	Unrelated	Unrelated	11.9569			0.98	0.02	0	3	3
LHP002 - YPN032	Unrelated	Unrelated	11.6045			0.971	0.029	0	7	4
LHP002 - Th519	Unrelated	Unrelated	8.65163			0.943	0.057	0	13	5
LHP002 - Th521	Unrelated	Unrelated	8.07579			0.936	0.064	0	12	4
LHP002 - Th703	Unrelated	Unrelated	7.18173			0.948	0.052	0	2	1
THL002 - YPN006	Unrelated	Unrelated	12.0631			0.975	0.025	0	6	4
THL002 - YPN008	Unrelated	Unrelated	12.3722			0.983	0.017	0	3	2
THL002 - YPN010	Unrelated	Unrelated	12.4616			0.98	0.02	0	4	3
THL002 - YPN011	Unrelated	Unrelated	12.2188			0.971	0.029	0	5	3
THL002 - YPN012	Unrelated	Unrelated	9.57217			0.95	0.05	0	11	3
THL002 - YPN017	Unrelated	Unrelated	10.7851			0.973	0.027	0	6	3
THL002 - YPN019	Unrelated	Unrelated	10.9899			0.963	0.037	0	6	4
THL002 - YPN022	Unrelated	Unrelated	11.1939			0.972	0.028	0	7	4
THL002 - Th519	Unrelated	Unrelated	11.5973			0.971	0.029	0	7	3
THL002 - Th521	Unrelated	Unrelated	12.4411			0.98	0.02	0	2	2
THL002 - Th703	Unrelated	Unrelated	10.0876			0.96	0.04	0	6	1
THL003 - YPN001	Unrelated	Unrelated	7.83411			0.95	0.05	0	2	1
THL003 - YPN010	Unrelated	Unrelated	9.78784			0.96	0.04	0	7	2
THL003 - YPN012	Unrelated	Unrelated	7.59795			0.946	0.054	0	3	1
THL003 - YPN017	Unrelated	Unrelated	9.16643			0.955	0.045	0	5	2
THL003 - YPN021	Unrelated	Unrelated	4.37693			0.918	0.082	0	22	2
THL003 - YPN027	Unrelated	Unrelated	5.54823			0.928	0.072	0	7	1
THL003 - YPN031	Unrelated	Unrelated	7.84131			0.946	0.054	0	0	1
THL003 - Th703	Unrelated	Unrelated	1.17439			0.936	0.064	0	0	1
THL004 - YPN001	Unrelated	Unrelated	11.3551			0.976	0.024	0	2	2
THL004 - YPN002	Unrelated	Unrelated	6.25051			0.935	0.065	0	9	4
THL004 - YPN003	Unrelated	Unrelated	10.5582			0.97	0.03	0	2	1
THL004 - YPN006	Unrelated	Unrelated	10.5143			0.955	0.045	0	12	6
THL004 - YPN009	Unrelated	Unrelated	11.4897			0.97	0.03	0	2	1
THL004 - YPN010	Unrelated	Unrelated	9.8627			0.949	0.051	0	12	4
THL004 - YPN011	Unrelated	Unrelated	10.7234			0.957	0.043	0	10	5
THL004 - YPN012	Unrelated	Unrelated	9.72075			0.955	0.045	0	13	2
THL004 - YPN014	Unrelated	Unrelated	9.3923			0.964	0.036	0	2	1
THL004 - YPN019	Unrelated	Unrelated	8.27336			0.942	0.058	0	12	4
THL004 - YPN023	Unrelated	Unrelated	8.28313			0.946	0.054	0	5	4
THL004 - YPN027	Unrelated	Unrelated	10.4124			0.964	0.036	0	4	2
THL004 - YPN030	Unrelated	Unrelated	9.0823			0.954	0.046	0	9	5
THL004 - YPN031	Unrelated	Unrelated	9.92721			0.957	0.043	0	8	2
THL004 - YPN032	Unrelated	Unrelated	6.37541			0.932	0.068	0	14	3
THL004 - YPN033	Unrelated	Unrelated	4.8565			0.921	0.079	0	12	3
THL004 - Th519	Unrelated	Unrelated	7.13629			0.942	0.058	0	3	1
THL004 - Th530	Unrelated	Unrelated	9.46853			0.961	0.039	0	3	2
THL004 - Th703	Unrelated	Unrelated	4.04425			0.944	0.056	0	0	1
YPN001 - YPN003	Unrelated	Unrelated	12.5445			0.985	0.015	0	1	1
YPN001 - YPN006	Unrelated	Unrelated	7.07344			0.918	0.082	0	22	7
YPN001 - YPN007	Unrelated	Unrelated	12.8044			0.982	0.018	0	3	2
YPN001 - YPN009	Unrelated	Unrelated	11.8669			0.975	0.025	0	5	3
YPN001 - YPN011	Unrelated	Unrelated	12.2947			0.979	0.021	0	4	2
YPN001 - YPN013	Unrelated	Unrelated	11.5675			0.971	0.029	0	4	3
YPN001 - YPN016	Unrelated	Unrelated	10.518			0.956	0.044	0	12	3
YPN001 - YPN017	Unrelated	Unrelated	12.8476			0.979	0.021	0	4	2
YPN001 - YPN018	Unrelated	Unrelated	11.4734			0.973	0.027	0	2	1
YPN001 - YPN019	Unrelated	Unrelated	12.0918			0.978	0.022	0	3	1
YPN001 - YPN023	Unrelated	Unrelated	12.1684			0.975	0.025	0	1	1
YPN001 - YPN030	Unrelated	Unrelated	5.34723			0.923	0.077	0	22	8
YPN001 - Th521	Unrelated	Unrelated	8.98842			0.95	0.05	0	11	5
YPN001 - Th530	Unrelated	Unrelated	11.6908			0.972	0.028	0	3	3
YPN002 - YPN006	Unrelated	Unrelated	11.0153			0.959	0.041	0	9	3
YPN002 - YPN009	Unrelated	Unrelated	9.71115			0.952	0.048	0	6	3
YPN002 - YPN012	Unrelated	Unrelated	10.2344			0.955	0.045	0	7	4
YPN002 - YPN013	Unrelated	Unrelated	11.5649			0.965	0.035	0	8	5
YPN002 - YPN017	Unrelated	Unrelated	8.73466			0.945	0.055	0	10	3
YPN002 - YPN019	Unrelated	Unrelated	8.95364			0.94	0.06	0	12	4
YPN002 - YPN025	Unrelated	Unrelated	10.3287			0.949	0.051	0	12	5
YPN002 - YPN030	Unrelated	Unrelated	11.6412			0.967	0.033	0	8	3
YPN002 - Th521	Unrelated	Unrelated	10.3958			0.958	0.042	0	8	3
YPN002 - Th530	Unrelated	Unrelated	9.24043			0.955	0.045	0	8	2
YPN003 - YPN006	Unrelated	Unrelated	11.7827			0.971	0.029	0	6	2
YPN003 - YPN008	Unrelated	Unrelated	11.6824			0.97	0.03	0	6	2
YPN003 - YPN012	Unrelated	Unrelated	11.5762			0.962	0.038	0	9	4
YPN003 - YPN016	Unrelated	Unrelated	12.3128			0.975	0.025	0	6	3
YPN003 - YPN018	Unrelated	Unrelated	10.3268			0.961	0.039	0	5	4
YPN003 - YPN019	Unrelated	Unrelated	12.3992			0.976	0.024	0	3	2
YPN003 - YPN022	Unrelated	Unrelated	11.8231			0.978	0.022	0	3	1
YPN003 - Th530	Unrelated	Unrelated	10.0392			0.956	0.044	0	9	5
YPN003 - Th703	Unrelated	Unrelated	7.74833			0.947	0.053	0	0	1
YPN006 - YPN008	Unrelated	Unrelated	8.58942			0.925	0.075	0	20	8
YPN006 - YPN010	Unrelated	Unrelated	11.0255			0.96	0.04	0	9	5
YPN006 - YPN014	Unrelated	Unrelated	4.28766			0.891	0.109	0	31	8
YPN006 - YPN016	Unrelated	Unrelated	12.3296			0.984	0.016	0	1	1
YPN006 - YPN017	Unrelated	Unrelated	11.5095			0.969	0.031	0	7	4
YPN006 - YPN018	Unrelated	Unrelated	7.26568			0.913	0.087	0	22	6
YPN006 - YPN019	Unrelated	Unrelated	11.8588			0.968	0.032	0	8	3
YPN006 - YPN021	Unrelated	Unrelated	12.6567			0.976	0.024	0	6	4
YPN006 - YPN023	Unrelated	Unrelated	6.1446			0.908	0.092	0	20	9
YPN006 - YPN025	Unrelated	Unrelated	11.5209			0.963	0.037	0	7	3
YPN006 - YPN027	Unrelated	Unrelated	6.85148			0.902	0.098	0	24	13
YPN006 - YPN030	Unrelated	Unrelated	6.13185			0.909	0.091	0	24	10
YPN006 - YPN032	Unrelated	Unrelated	8.41589			0.941	0.059	0	13	5
YPN006 - YPN033	Unrelated	Unrelated	11.2414			0.969	0.031	0	7	2
YPN006 - Th519	Unrelated	Unrelated	7.91481			0.941	0.059	0	3	1
YPN006 - Th703	Unrelated	Unrelated	4.50093			0.929	0.071	0	11	3
YPN007 - YPN013	Unrelated	Unrelated	13.126			0.979	0.021	0	6	5
YPN007 - YPN014	Unrelated	Unrelated	12.432			0.977	0.023	0	2	1
YPN007 - YPN018	Unrelated	Unrelated	10.3648			0.961	0.039	0	4	3
YPN007 - YPN027	Unrelated	Unrelated	11.2676			0.967	0.033	0	6	5
YPN007 - Th521	Unrelated	Unrelated	12.1271			0.97	0.03	0	5	2
YPN008 - YPN010	Unrelated	Unrelated	10.7366			0.968	0.032	0	4	3
YPN008 - YPN011	Unrelated	Unrelated	12.2171			0.982	0.018	0	2	1
YPN008 - YPN012	Unrelated	Unrelated	10.5691			0.954	0.046	0	9	4
YPN008 - YPN013	Unrelated	Unrelated	11.6669			0.968	0.032	0	8	4
YPN008 - YPN016	Unrelated	Unrelated	12.2584			0.976	0.024	0	5	3
YPN008 - YPN017	Unrelated	Unrelated	11.4966			0.965	0.035	0	6	3
YPN008 - YPN018	Unrelated	Unrelated	10.5343			0.968	0.032	0	3	2
YPN008 - YPN020	Unrelated	Unrelated	11.7246			0.969	0.031	0	5	5
YPN008 - YPN023	Unrelated	Unrelated	11.8825			0.969	0.031	0	5	4
YPN008 - YPN025	Unrelated	Unrelated	7.05105			0.927	0.073	0	15	8
YPN008 - YPN027	Unrelated	Unrelated	12.4766			0.975	0.025	0	4	4
YPN008 - YPN030	Unrelated	Unrelated	11.2982			0.957	0.043	0	11	6
YPN008 - YPN033	Unrelated	Unrelated	10.852			0.97	0.03	0	3	2
YPN008 - Th519	Unrelated	Unrelated	10.276			0.958	0.042	0	6	2
YPN008 - Th530	Unrelated	Unrelated	12.238			0.974	0.026	0	6	3
YPN008 - Th703	Unrelated	Unrelated	8.94117			0.951	0.049	0	8	2
YPN009 - YPN013	Unrelated	Unrelated	9.55427			0.936	0.064	0	14	5
YPN009 - YPN016	Unrelated	Unrelated	11.2132			0.978	0.022	0	4	4
YPN009 - YPN017	Unrelated	Unrelated	12.2272			0.976	0.024	0	4	2
YPN009 - YPN019	Unrelated	Unrelated	9.67743			0.945	0.055	0	10	4
YPN009 - YPN020	Unrelated	Unrelated	12.2573			0.972	0.028	0	7	3
YPN009 - YPN023	Unrelated	Unrelated	11.4854			0.973	0.027	0	3	3
YPN009 - YPN027	Unrelated	Unrelated	11.4782			0.967	0.033	0	6	4
YPN009 - YPN030	Unrelated	Unrelated	10.4817			0.967	0.033	0	3	2
YPN009 - YPN031	Unrelated	Unrelated	11.3986			0.964	0.036	0	6	3
YPN009 - YPN032	Unrelated	Unrelated	9.47853			0.955	0.045	0	7	2
YPN009 - Th521	Unrelated	Unrelated	8.14021			0.947	0.053	0	8	5
YPN009 - Th530	Unrelated	Unrelated	9.70181			0.962	0.038	0	4	3
YPN010 - YPN012	Unrelated	Unrelated	12.009			0.973	0.027	0	5	3
YPN010 - YPN013	Unrelated	Unrelated	7.73446			0.923	0.077	0	21	9
YPN010 - YPN016	Unrelated	Unrelated	8.3544			0.939	0.061	0	12	4
YPN010 - YPN019	Unrelated	Unrelated	11.385			0.973	0.027	0	3	2
YPN010 - YPN020	Unrelated	Unrelated	6.00943			0.902	0.098	0	28	9
YPN010 - YPN022	Unrelated	Unrelated	12.6728			0.98	0.02	0	5	2
YPN010 - YPN023	Unrelated	Unrelated	11.7727			0.971	0.029	0	8	6
YPN010 - YPN030	Unrelated	Unrelated	12.3814			0.973	0.027	0	5	2
YPN010 - YPN032	Unrelated	Unrelated	11.3882			0.975	0.025	0	5	4
YPN010 - Th519	Unrelated	Unrelated	9.37928			0.953	0.047	0	11	4
YPN010 - Th521	Unrelated	Unrelated	10.9917			0.961	0.039	0	9	5
YPN011 - YPN012	Unrelated	Unrelated	11.4289			0.967	0.033	0	8	3
YPN011 - YPN013	Unrelated	Unrelated	12.3677			0.979	0.021	0	4	2
YPN011 - YPN014	Unrelated	Unrelated	11.7163			0.978	0.022	0	1	1
YPN011 - YPN016	Unrelated	Unrelated	7.70924			0.938	0.062	0	12	8
YPN011 - YPN020	Unrelated	Unrelated	11.176			0.976	0.024	0	3	2
YPN011 - YPN022	Unrelated	Unrelated	12.5754			0.981	0.019	0	2	1
YPN011 - YPN023	Unrelated	Unrelated	10.8918			0.972	0.028	0	2	1
YPN011 - YPN027	Unrelated	Unrelated	11.2474			0.961	0.039	0	7	5
YPN011 - YPN030	Unrelated	Unrelated	13.5171			0.985	0.015	0	3	2
YPN011 - YPN031	Unrelated	Unrelated	11.2449			0.978	0.022	0	4	2
YPN011 - YPN032	Unrelated	Unrelated	9.83082			0.968	0.032	0	6	2
YPN011 - YPN033	Unrelated	Unrelated	10.75			0.971	0.029	0	5	1
YPN011 - Th530	Unrelated	Unrelated	11.6707			0.97	0.03	0	6	5
YPN012 - YPN013	Unrelated	Unrelated	10.2649			0.954	0.046	0	7	4
YPN012 - YPN016	Unrelated	Unrelated	12.1615			0.975	0.025	0	6	2
YPN012 - YPN017	Unrelated	Unrelated	11.0904			0.963	0.037	0	8	6
YPN012 - YPN018	Unrelated	Unrelated	10.9935			0.972	0.028	0	4	2
YPN012 - YPN019	Unrelated	Unrelated	11.3494			0.967	0.033	0	5	2
YPN012 - YPN020	Unrelated	Unrelated	11.9082			0.972	0.028	0	5	2
YPN012 - YPN021	Unrelated	Unrelated	12.2647			0.97	0.03	0	7	4
YPN012 - YPN023	Unrelated	Unrelated	9.29063			0.941	0.059	0	12	6
YPN012 - YPN025	Unrelated	Unrelated	9.20304			0.939	0.061	0	13	5
YPN012 - YPN030	Unrelated	Unrelated	8.03275			0.923	0.077	0	16	6
YPN012 - YPN032	Unrelated	Unrelated	10.4434			0.961	0.039	0	8	4
YPN012 - YPN036	Unrelated	Unrelated	8.85121			0.948	0.052	0	10	3
YPN012 - Th521	Unrelated	Unrelated	4.394			0.895	0.105	0	27	10
YPN012 - Th530	Unrelated	Unrelated	11.449			0.97	0.03	0	5	3
YPN012 - Th703	Unrelated	Unrelated	3.14433			0.911	0.089	0	13	3
YPN013 - YPN016	Unrelated	Unrelated	11.6847			0.971	0.029	0	6	4
YPN013 - YPN017	Unrelated	Unrelated	10.9481			0.964	0.036	0	9	4
YPN013 - YPN018	Unrelated	Unrelated	10.315			0.961	0.039	0	9	3
YPN013 - YPN022	Unrelated	Unrelated	12.6422			0.984	0.016	0	5	4
YPN013 - YPN023	Unrelated	Unrelated	11.5022			0.967	0.033	0	6	5
YPN013 - YPN025	Unrelated	Unrelated	12.5185			0.984	0.016	0	1	1
YPN013 - YPN027	Unrelated	Unrelated	9.51817			0.955	0.045	0	8	6
YPN013 - Th519	Unrelated	Unrelated	9.75584			0.956	0.044	0	8	3
YPN013 - Th521	Unrelated	Unrelated	10.4111			0.953	0.047	0	12	7
YPN013 - Th530	Unrelated	Unrelated	10.8029			0.965	0.035	0	4	2
YPN014 - YPN017	Unrelated	Unrelated	10.2365			0.962	0.038	0	3	2
YPN014 - YPN025	Unrelated	Unrelated	11.9822			0.971	0.029	0	7	3
YPN014 - Th519	Unrelated	Unrelated	6.81408			0.943	0.057	0	0	1
YPN014 - Th521	Unrelated	Unrelated	6.11204			0.937	0.063	0	9	2
YPN016 - YPN018	Unrelated	Unrelated	12.133			0.975	0.025	0	5	1
YPN016 - YPN020	Unrelated	Unrelated	8.99325			0.949	0.051	0	13	3
YPN016 - YPN022	Unrelated	Unrelated	9.20565			0.947	0.053	0	8	5
YPN016 - YPN023	Unrelated	Unrelated	10.1463			0.963	0.037	0	8	3
YPN016 - Th521	Unrelated	Unrelated	11.3094			0.97	0.03	0	2	2
YPN016 - Th703	Unrelated	Unrelated	9.01395			0.955	0.045	0	3	1
YPN017 - YPN019	Unrelated	Unrelated	11.6531			0.968	0.032	0	5	4
YPN017 - YPN020	Unrelated	Unrelated	12.6401			0.979	0.021	0	5	2
YPN017 - YPN023	Unrelated	Unrelated	11.5341			0.969	0.031	0	6	2
YPN017 - YPN025	Unrelated	Unrelated	11.1834			0.966	0.034	0	6	2
YPN017 - YPN027	Unrelated	Unrelated	11.5898			0.97	0.03	0	4	3
YPN017 - YPN030	Unrelated	Unrelated	11.8027			0.971	0.029	0	6	3
YPN017 - YPN032	Unrelated	Unrelated	9.91759			0.953	0.047	0	10	2
YPN017 - YPN033	Unrelated	Unrelated	8.22577			0.935	0.065	0	15	3
YPN017 - Th519	Unrelated	Unrelated	8.96296			0.951	0.049	0	8	4
YPN017 - Th521	Unrelated	Unrelated	9.49469			0.946	0.054	0	12	5
YPN017 - Th530	Unrelated	Unrelated	10.5545			0.968	0.032	0	5	3
YPN017 - Th703	Unrelated	Unrelated	7.45599			0.954	0.046	0	2	1
YPN018 - YPN030	Unrelated	Unrelated	11.1523			0.967	0.033	0	9	4
YPN018 - Th521	Unrelated	Unrelated	9.97945			0.965	0.035	0	4	2
YPN018 - Th531	Unrelated	Unrelated	4.83136			0.944	0.056	0	0	1
YPN018 - Th703	Unrelated	Unrelated	5.55864			0.949	0.051	0	0	1
YPN019 - YPN020	Unrelated	Unrelated	11.6446			0.969	0.031	0	6	4
YPN019 - YPN023	Unrelated	Unrelated	10.5598			0.963	0.037	0	9	6
YPN019 - YPN025	Unrelated	Unrelated	12.504			0.973	0.027	0	6	2
YPN019 - YPN027	Unrelated	Unrelated	9.65092			0.956	0.044	0	6	4
YPN019 - YPN030	Unrelated	Unrelated	10.1714			0.959	0.041	0	7	4
YPN019 - YPN031	Unrelated	Unrelated	7.32856			0.931	0.069	0	19	6
YPN019 - YPN032	Unrelated	Unrelated	6.04107			0.919	0.081	0	19	7
YPN019 - YPN033	Unrelated	Unrelated	6.5008			0.917	0.083	0	20	6
YPN019 - YPN036	Unrelated	Unrelated	8.82958			0.952	0.048	0	4	2
YPN019 - Th519	Unrelated	Unrelated	8.77302			0.951	0.049	0	4	2
YPN019 - Th521	Unrelated	Unrelated	9.48397			0.947	0.053	0	10	4
YPN020 - YPN023	Unrelated	Unrelated	11.2035			0.957	0.043	0	9	6
YPN020 - YPN025	Unrelated	Unrelated	12.9317			0.987	0.013	0	1	1
YPN020 - Th521	Unrelated	Unrelated	11.4094			0.969	0.031	0	5	2
YPN021 - YPN028	Unrelated	Unrelated	10.5569			0.963	0.037	0	6	2
YPN021 - Th519	Unrelated	Unrelated	9.97675			0.959	0.041	0	6	3
YPN022 - YPN023	Unrelated	Unrelated	11.7783			0.962	0.038	0	9	5
YPN022 - YPN025	Unrelated	Unrelated	12.7488			0.984	0.016	0	1	1
YPN022 - Th519	Unrelated	Unrelated	9.92937			0.956	0.044	0	3	1
YPN022 - Th521	Unrelated	Unrelated	11.1209			0.973	0.027	0	3	2
YPN022 - Th703	Unrelated	Unrelated	7.22712			0.944	0.056	0	4	2
YPN023 - YPN025	Unrelated	Unrelated	11.6414			0.967	0.033	0	5	5
YPN023 - YPN027	Unrelated	Unrelated	9.69985			0.943	0.057	0	14	6
YPN023 - YPN030	Unrelated	Unrelated	12.0975			0.97	0.03	0	6	4
YPN023 - YPN031	Unrelated	Unrelated	11.7595			0.97	0.03	0	8	4
YPN023 - YPN033	Unrelated	Unrelated	9.48287			0.956	0.044	0	10	4
YPN023 - Th521	Unrelated	Unrelated	9.69989			0.954	0.046	0	12	3
YPN023 - Th530	Unrelated	Unrelated	12.0801			0.978	0.022	0	3	2
YPN025 - YPN027	Unrelated	Unrelated	11.3068			0.959	0.041	0	9	5
YPN025 - YPN030	Unrelated	Unrelated	11.7548			0.973	0.027	0	8	4
YPN025 - YPN032	Unrelated	Unrelated	9.78339			0.953	0.047	0	11	4
YPN025 - YPN033	Unrelated	Unrelated	11.3029			0.963	0.037	0	10	4
YPN025 - Th519	Unrelated	Unrelated	8.37033			0.955	0.045	0	4	1
YPN025 - Th521	Unrelated	Unrelated	9.82977			0.96	0.04	0	10	5
YPN025 - Th530	Unrelated	Unrelated	11.2068			0.958	0.042	0	10	5
YPN025 - Th703	Unrelated	Unrelated	6.27251			0.939	0.061	0	10	4
YPN027 - YPN028	Unrelated	Unrelated	11.1082			0.962	0.038	0	7	4
YPN027 - YPN031	Unrelated	Unrelated	11.2478			0.975	0.025	0	3	1
YPN027 - YPN032	Unrelated	Unrelated	9.89058			0.95	0.05	0	10	3
YPN027 - YPN033	Unrelated	Unrelated	9.71106			0.944	0.056	0	13	4
YPN027 - Th519	Unrelated	Unrelated	9.81193			0.959	0.041	0	4	2
YPN027 - Th521	Unrelated	Unrelated	9.47916			0.95	0.05	0	11	5
YPN027 - Th530	Unrelated	Unrelated	11.6086			0.964	0.036	0	8	4
YPN028 - Th703	Unrelated	Unrelated	6.1842			0.949	0.051	0	3	2
YPN030 - YPN031	Unrelated	Unrelated	11.3785			0.968	0.032	0	9	4
YPN030 - YPN032	Unrelated	Unrelated	10.8297			0.957	0.043	0	6	2
YPN030 - YPN033	Unrelated	Unrelated	10.5677			0.956	0.044	0	9	3
YPN030 - Th519	Unrelated	Unrelated	11.6255			0.973	0.027	0	5	2
YPN030 - Th521	Unrelated	Unrelated	8.92601			0.95	0.05	0	10	5
YPN030 - Th703	Unrelated	Unrelated	9.82893			0.96	0.04	0	7	2
YPN031 - YPN032	Unrelated	Unrelated	11.7356			0.974	0.026	0	4	2
YPN031 - Th519	Unrelated	Unrelated	10.0254			0.961	0.039	0	6	3
YPN031 - Th521	Unrelated	Unrelated	10.8324			0.964	0.036	0	8	2
YPN032 - Th519	Unrelated	Unrelated	7.22259			0.945	0.055	0	7	2
YPN032 - Th521	Unrelated	Unrelated	10.6299			0.967	0.033	0	7	3
YPN032 - Th703	Unrelated	Unrelated	5.45838			0.946	0.054	0	0	1
YPN033 - YPN036	Unrelated	Unrelated	8.84397			0.954	0.046	0	5	1
YPN036 - Th530	Unrelated	Unrelated	5.41989			0.936	0.064	0	0	1
YPN036 - Th703	Unrelated	Unrelated	1.96766			0.933	0.067	0	0	1
Th519 - Th530	Unrelated	Unrelated	7.11758			0.948	0.052	0	1	1
Th519 - Th531	Unrelated	Unrelated	2.83652			0.934	0.066	0	0	1
Th521 - Th530	Unrelated	Unrelated	10.5305			0.966	0.034	0	4	3
Th521 - Th531	Unrelated	Unrelated	7.30779			0.949	0.051	0	4	3
Th530 - Th703	Unrelated	Unrelated	4.02576			0.93	0.07	0	3	1
BRB003 - LHP002	Unrelated	Unrelated	12.1474			1	0	0	0	1
BRB003 - YPN002	Unrelated	Unrelated	7.71418			1	0	0	0	1
BRB003 - YPN003	Unrelated	Unrelated	13.9717			1	0	0	0	1
BRB003 - YPN007	Unrelated	Unrelated	14.4963			1	0	0	0	1
BRB003 - YPN008	Unrelated	Unrelated	9.42228			1	0	0	0	1
BRB003 - YPN009	Unrelated	Unrelated	12.0064			1	0	0	0	1
BRB003 - YPN010	Unrelated	Unrelated	14.8548			1	0	0	0	1
BRB003 - YPN011	Unrelated	Unrelated	14.7304			1	0	0	0	1
BRB003 - YPN013	Unrelated	Unrelated	10.371			1	0	0	0	1
BRB003 - YPN016	Unrelated	Unrelated	11.4389			1	0	0	0	1
BRB003 - YPN018	Unrelated	Unrelated	9.79679			1	0	0	0	1
BRB003 - YPN019	Unrelated	Unrelated	14.7756			1	0	0	0	1
BRB003 - YPN020	Unrelated	Unrelated	14.7857			1	0	0	0	1
BRB003 - YPN021	Unrelated	Unrelated	11.2448			1	0	0	0	1
BRB003 - YPN022	Unrelated	Unrelated	15.9544			1	0	0	0	1
BRB003 - YPN023	Unrelated	Unrelated	14.6472			1	0	0	0	1
BRB003 - YPN028	Unrelated	Unrelated	11.9839			1	0	0	0	1
BRB003 - YPN031	Unrelated	Unrelated	9.75495			1	0	0	0	1
BRB003 - YPN033	Unrelated	Unrelated	7.61849			1	0	0	0	1
BRB003 - YPN036	Unrelated	Unrelated	5.50712			1	0	0	0	1
BRB003 - Th530	Unrelated	Unrelated	8.00775			1	0	0	0	1
LHP002 - THL002	Unrelated	Unrelated	17.1538			1	0	0	0	1
LHP002 - THL003	Unrelated	Unrelated	13.9491			1	0	0	0	1
LHP002 - THL004	Unrelated	Unrelated	13.0407			1	0	0	0	1
LHP002 - YPN001	Unrelated	Unrelated	16.9621			1	0	0	0	1
LHP002 - YPN003	Unrelated	Unrelated	16.3834			1	0	0	0	1
LHP002 - YPN006	Unrelated	Unrelated	15.3113			1	0	0	0	1
LHP002 - YPN007	Unrelated	Unrelated	15.7705			1	0	0	0	1
LHP002 - YPN010	Unrelated	Unrelated	14.7758			1	0	0	0	1
LHP002 - YPN011	Unrelated	Unrelated	14.6098			1	0	0	0	1
LHP002 - YPN014	Unrelated	Unrelated	12.9412			1	0	0	0	1
LHP002 - YPN018	Unrelated	Unrelated	12.6783			1	0	0	0	1
LHP002 - YPN021	Unrelated	Unrelated	14.8919			1	0	0	0	1
LHP002 - YPN022	Unrelated	Unrelated	15.6402			1	0	0	0	1
LHP002 - YPN025	Unrelated	Unrelated	13.6842			1	0	0	0	1
LHP002 - YPN028	Unrelated	Unrelated	18.9932			1	0	0	0	1
LHP002 - YPN030	Unrelated	Unrelated	17.7229			1	0	0	0	1
LHP002 - YPN033	Unrelated	Unrelated	12.2799			1	0	0	0	1
LHP002 - YPN036	Unrelated	Unrelated	14.8372			1	0	0	0	1
LHP002 - Th530	Unrelated	Unrelated	16.629			1	0	0	0	1
LHP002 - Th531	Unrelated	Unrelated	9.43145			1	0	0	0	1
THL002 - THL004	Unrelated	Unrelated	15.3267			1	0	0	0	1
THL002 - YPN002	Unrelated	Unrelated	17.074			1	0	0	0	1
THL002 - YPN003	Unrelated	Unrelated	18.1828			1	0	0	0	1
THL002 - YPN007	Unrelated	Unrelated	18.7828			1	0	0	0	1
THL002 - YPN009	Unrelated	Unrelated	16.5074			1	0	0	0	1
THL002 - YPN013	Unrelated	Unrelated	16.0957			1	0	0	0	1
THL002 - YPN016	Unrelated	Unrelated	13.0892			1	0	0	0	1
THL002 - YPN018	Unrelated	Unrelated	14.638			1	0	0	0	1
THL002 - YPN020	Unrelated	Unrelated	16.6306			1	0	0	0	1
THL002 - YPN023	Unrelated	Unrelated	14.5351			1	0	0	0	1
THL002 - YPN025	Unrelated	Unrelated	16.7277			1	0	0	0	1
THL002 - YPN028	Unrelated	Unrelated	13.3277			1	0	0	0	1
THL002 - YPN031	Unrelated	Unrelated	20.2066			1	0	0	0	1
THL002 - YPN032	Unrelated	Unrelated	17.0562			1	0	0	0	1
THL002 - YPN033	Unrelated	Unrelated	17.0946			1	0	0	0	1
THL002 - YPN036	Unrelated	Unrelated	13.7885			1	0	0	0	1
THL002 - Th530	Unrelated	Unrelated	19.1392			1	0	0	0	1
THL002 - Th531	Unrelated	Unrelated	15.0515			1	0	0	0	1
THL003 - THL004	Unrelated	Unrelated	6.6404			1	0	0	0	1
THL003 - YPN002	Unrelated	Unrelated	7.13363			1	0	0	0	1
THL003 - YPN003	Unrelated	Unrelated	11.3627			1	0	0	0	1
THL003 - YPN006	Unrelated	Unrelated	12.0772			1	0	0	0	1
THL003 - YPN007	Unrelated	Unrelated	13.5085			1	0	0	0	1
THL003 - YPN008	Unrelated	Unrelated	13.8028			1	0	0	0	1
THL003 - YPN009	Unrelated	Unrelated	14.9064			1	0	0	0	1
THL003 - YPN011	Unrelated	Unrelated	13.0978			1	0	0	0	1
THL003 - YPN013	Unrelated	Unrelated	14.9992			1	0	0	0	1
THL003 - YPN016	Unrelated	Unrelated	13.2453			1	0	0	0	1
THL003 - YPN018	Unrelated	Unrelated	6.38063			1	0	0	0	1
THL003 - YPN019	Unrelated	Unrelated	15.2882			1	0	0	0	1
THL003 - YPN020	Unrelated	Unrelated	14.5812			1	0	0	0	1
THL003 - YPN022	Unrelated	Unrelated	12.2732			1	0	0	0	1
THL003 - YPN023	Unrelated	Unrelated	11.0147			1	0	0	0	1
THL003 - YPN025	Unrelated	Unrelated	9.9021			1	0	0	0	1
THL003 - YPN028	Unrelated	Unrelated	9.30757			1	0	0	0	1
THL003 - YPN032	Unrelated	Unrelated	8.85373			1	0	0	0	1
THL003 - YPN033	Unrelated	Unrelated	11.4683			1	0	0	0	1
THL003 - YPN036	Unrelated	Unrelated	5.67022			1	0	0	0	1
THL003 - Th521	Unrelated	Unrelated	10.5881			1	0	0	0	1
THL003 - Th530	Unrelated	Unrelated	8.32984			1	0	0	0	1
THL003 - Th531	Unrelated	Unrelated	5.18463			1	0	0	0	1
THL004 - YPN007	Unrelated	Unrelated	14.9054			1	0	0	0	1
THL004 - YPN008	Unrelated	Unrelated	11.6669			1	0	0	0	1
THL004 - YPN013	Unrelated	Unrelated	12.9866			1	0	0	0	1
THL004 - YPN016	Unrelated	Unrelated	15.0055			1	0	0	0	1
THL004 - YPN017	Unrelated	Unrelated	13.91			1	0	0	0	1
THL004 - YPN018	Unrelated	Unrelated	15.4163			1	0	0	0	1
THL004 - YPN020	Unrelated	Unrelated	16.8741			1	0	0	0	1
THL004 - YPN021	Unrelated	Unrelated	17.4628			1	0	0	0	1
THL004 - YPN022	Unrelated	Unrelated	13.9445			1	0	0	0	1
THL004 - YPN025	Unrelated	Unrelated	13.2539			1	0	0	0	1
THL004 - YPN028	Unrelated	Unrelated	10.9854			1	0	0	0	1
THL004 - YPN036	Unrelated	Unrelated	9.54134			1	0	0	0	1
THL004 - Th531	Unrelated	Unrelated	6.73164			1	0	0	0	1
YPN001 - YPN002	Unrelated	Unrelated	12.4932			1	0	0	0	1
YPN001 - YPN008	Unrelated	Unrelated	17.6366			1	0	0	0	1
YPN001 - YPN010	Unrelated	Unrelated	18.6598			1	0	0	0	1
YPN001 - YPN020	Unrelated	Unrelated	19.1218			1	0	0	0	1
YPN001 - YPN021	Unrelated	Unrelated	18.6457			1	0	0	0	1
YPN001 - YPN022	Unrelated	Unrelated	19.2965			1	0	0	0	1
YPN001 - YPN025	Unrelated	Unrelated	17.5112			1	0	0	0	1
YPN001 - YPN028	Unrelated	Unrelated	19.0337			1	0	0	0	1
YPN001 - YPN031	Unrelated	Unrelated	17.9665			1	0	0	0	1
YPN001 - YPN032	Unrelated	Unrelated	17.8382			1	0	0	0	1
YPN001 - YPN033	Unrelated	Unrelated	15.9668			1	0	0	0	1
YPN001 - YPN036	Unrelated	Unrelated	10.7251			1	0	0	0	1
YPN001 - Th519	Unrelated	Unrelated	14.1962			1	0	0	0	1
YPN001 - Th531	Unrelated	Unrelated	13.51			1	0	0	0	1
YPN001 - Th703	Unrelated	Unrelated	12.5629			1	0	0	0	1
YPN002 - YPN003	Unrelated	Unrelated	13.3725			1	0	0	0	1
YPN002 - YPN007	Unrelated	Unrelated	17.5245			1	0	0	0	1
YPN002 - YPN008	Unrelated	Unrelated	15.7884			1	0	0	0	1
YPN002 - YPN010	Unrelated	Unrelated	15.4178			1	0	0	0	1
YPN002 - YPN011	Unrelated	Unrelated	17.4841			1	0	0	0	1
YPN002 - YPN014	Unrelated	Unrelated	14.0608			1	0	0	0	1
YPN002 - YPN016	Unrelated	Unrelated	18.079			1	0	0	0	1
YPN002 - YPN018	Unrelated	Unrelated	14.1269			1	0	0	0	1
YPN002 - YPN020	Unrelated	Unrelated	18.7002			1	0	0	0	1
YPN002 - YPN021	Unrelated	Unrelated	17.19			1	0	0	0	1
YPN002 - YPN022	Unrelated	Unrelated	18.8877			1	0	0	0	1
YPN002 - YPN023	Unrelated	Unrelated	16.9295			1	0	0	0	1
YPN002 - YPN027	Unrelated	Unrelated	12.2521			1	0	0	0	1
YPN002 - YPN028	Unrelated	Unrelated	15.3806			1	0	0	0	1
YPN002 - YPN031	Unrelated	Unrelated	17.2417			1	0	0	0	1
YPN002 - YPN036	Unrelated	Unrelated	10.4952			1	0	0	0	1
YPN002 - Th519	Unrelated	Unrelated	9.16097			1	0	0	0	1
YPN002 - Th531	Unrelated	Unrelated	10.1097			1	0	0	0	1
YPN002 - Th703	Unrelated	Unrelated	7.89702			1	0	0	0	1
YPN003 - YPN009	Unrelated	Unrelated	13.0146			1	0	0	0	1
YPN003 - YPN010	Unrelated	Unrelated	19.2384			1	0	0	0	1
YPN003 - YPN011	Unrelated	Unrelated	17.465			1	0	0	0	1
YPN003 - YPN013	Unrelated	Unrelated	14.4965			1	0	0	0	1
YPN003 - YPN014	Unrelated	Unrelated	15.258			1	0	0	0	1
YPN003 - YPN017	Unrelated	Unrelated	16.0533			1	0	0	0	1
YPN003 - YPN020	Unrelated	Unrelated	16.0455			1	0	0	0	1
YPN003 - YPN021	Unrelated	Unrelated	15.0645			1	0	0	0	1
YPN003 - YPN023	Unrelated	Unrelated	15.5108			1	0	0	0	1
YPN003 - YPN025	Unrelated	Unrelated	17.4403			1	0	0	0	1
YPN003 - YPN027	Unrelated	Unrelated	13.2393			1	0	0	0	1
YPN003 - YPN028	Unrelated	Unrelated	18.997			1	0	0	0	1
YPN003 - YPN030	Unrelated	Unrelated	16.9998			1	0	0	0	1
YPN003 - YPN031	Unrelated	Unrelated	14.534			1	0	0	0	1
YPN003 - YPN032	Unrelated	Unrelated	18.1028			1	0	0	0	1
YPN003 - YPN033	Unrelated	Unrelated	17.6492			1	0	0	0	1
YPN003 - YPN036	Unrelated	Unrelated	12.8241			1	0	0	0	1
YPN003 - Th519	Unrelated	Unrelated	13.0674			1	0	0	0	1
YPN003 - Th521	Unrelated	Unrelated	14.6954			1	0	0	0	1
YPN003 - Th531	Unrelated	Unrelated	8.78444			1	0	0	0	1
YPN006 - YPN007	Unrelated	Unrelated	14.0061			1	0	0	0	1
YPN006 - YPN009	Unrelated	Unrelated	15.9014			1	0	0	0	1
YPN006 - YPN011	Unrelated	Unrelated	13.5956			1	0	0	0	1
YPN006 - YPN013	Unrelated	Unrelated	15.037			1	0	0	0	1
YPN006 - YPN020	Unrelated	Unrelated	14.3419			1	0	0	0	1
YPN006 - YPN022	Unrelated	Unrelated	14.4607			1	0	0	0	1
YPN006 - YPN028	Unrelated	Unrelated	18.5301			1	0	0	0	1
YPN006 - YPN031	Unrelated	Unrelated	14.3434			1	0	0	0	1
YPN006 - YPN036	Unrelated	Unrelated	10.5702			1	0	0	0	1
YPN006 - Th530	Unrelated	Unrelated	16.5468			1	0	0	0	1
YPN006 - Th531	Unrelated	Unrelated	11.264			1	0	0	0	1
YPN007 - YPN008	Unrelated	Unrelated	13.1374			1	0	0	0	1
YPN007 - YPN009	Unrelated	Unrelated	16.8172			1	0	0	0	1
YPN007 - YPN010	Unrelated	Unrelated	19.351			1	0	0	0	1
YPN007 - YPN011	Unrelated	Unrelated	15.8332			1	0	0	0	1
YPN007 - YPN012	Unrelated	Unrelated	16.5667			1	0	0	0	1
YPN007 - YPN016	Unrelated	Unrelated	16.2098			1	0	0	0	1
YPN007 - YPN017	Unrelated	Unrelated	16.9452			1	0	0	0	1
YPN007 - YPN019	Unrelated	Unrelated	17.6419			1	0	0	0	1
YPN007 - YPN020	Unrelated	Unrelated	16.5372			1	0	0	0	1
YPN007 - YPN021	Unrelated	Unrelated	18.8742			1	0	0	0	1
YPN007 - YPN022	Unrelated	Unrelated	15.6273			1	0	0	0	1
YPN007 - YPN023	Unrelated	Unrelated	14.0723			1	0	0	0	1
YPN007 - YPN025	Unrelated	Unrelated	18.747			1	0	0	0	1
YPN007 - YPN028	Unrelated	Unrelated	18.6831			1	0	0	0	1
YPN007 - YPN030	Unrelated	Unrelated	15.1165			1	0	0	0	1
YPN007 - YPN031	Unrelated	Unrelated	18.7139			1	0	0	0	1
YPN007 - YPN032	Unrelated	Unrelated	18.9255			1	0	0	0	1
YPN007 - YPN033	Unrelated	Unrelated	16.2159			1	0	0	0	1
YPN007 - YPN036	Unrelated	Unrelated	13.3267			1	0	0	0	1
YPN007 - Th519	Unrelated	Unrelated	15.0481			1	0	0	0	1
YPN007 - Th530	Unrelated	Unrelated	11.6552			1	0	0	0	1
YPN007 - Th531	Unrelated	Unrelated	8.54609			1	0	0	0	1
YPN007 - Th703	Unrelated	Unrelated	11.1531			1	0	0	0	1
YPN008 - YPN009	Unrelated	Unrelated	14.2311			1	0	0	0	1
YPN008 - YPN014	Unrelated	Unrelated	15.0517			1	0	0	0	1
YPN008 - YPN019	Unrelated	Unrelated	13.8096			1	0	0	0	1
YPN008 - YPN021	Unrelated	Unrelated	16.2822			1	0	0	0	1
YPN008 - YPN022	Unrelated	Unrelated	15.7068			1	0	0	0	1
YPN008 - YPN028	Unrelated	Unrelated	14.6668			1	0	0	0	1
YPN008 - YPN031	Unrelated	Unrelated	19.4858			1	0	0	0	1
YPN008 - YPN032	Unrelated	Unrelated	11.3318			1	0	0	0	1
YPN008 - YPN036	Unrelated	Unrelated	16.9608			1	0	0	0	1
YPN008 - Th521	Unrelated	Unrelated	16.4606			1	0	0	0	1
YPN008 - Th531	Unrelated	Unrelated	7.71505			1	0	0	0	1
YPN009 - YPN010	Unrelated	Unrelated	14.2507			1	0	0	0	1
YPN009 - YPN011	Unrelated	Unrelated	8.9729			1	0	0	0	1
YPN009 - YPN012	Unrelated	Unrelated	13.9564			1	0	0	0	1
YPN009 - YPN014	Unrelated	Unrelated	16.9878			1	0	0	0	1
YPN009 - YPN018	Unrelated	Unrelated	16.0434			1	0	0	0	1
YPN009 - YPN021	Unrelated	Unrelated	19.4038			1	0	0	0	1
YPN009 - YPN022	Unrelated	Unrelated	15.7085			1	0	0	0	1
YPN009 - YPN025	Unrelated	Unrelated	15.743			1	0	0	0	1
YPN009 - YPN028	Unrelated	Unrelated	15.3752			1	0	0	0	1
YPN009 - YPN033	Unrelated	Unrelated	13.7992			1	0	0	0	1
YPN009 - YPN036	Unrelated	Unrelated	13.731			1	0	0	0	1
YPN009 - Th519	Unrelated	Unrelated	11.798			1	0	0	0	1
YPN009 - Th531	Unrelated	Unrelated	7.77914			1	0	0	0	1
YPN009 - Th703	Unrelated	Unrelated	8.22811			1	0	0	0	1
YPN010 - YPN014	Unrelated	Unrelated	13.7441			1	0	0	0	1
YPN010 - YPN017	Unrelated	Unrelated	15.4288			1	0	0	0	1
YPN010 - YPN018	Unrelated	Unrelated	15.2218			1	0	0	0	1
YPN010 - YPN021	Unrelated	Unrelated	18.5625			1	0	0	0	1
YPN010 - YPN025	Unrelated	Unrelated	16.9489			1	0	0	0	1
YPN010 - YPN027	Unrelated	Unrelated	14.0464			1	0	0	0	1
YPN010 - YPN028	Unrelated	Unrelated	15.466			1	0	0	0	1
YPN010 - YPN031	Unrelated	Unrelated	15.3432			1	0	0	0	1
YPN010 - YPN033	Unrelated	Unrelated	16.758			1	0	0	0	1
YPN010 - YPN036	Unrelated	Unrelated	10.8681			1	0	0	0	1
YPN010 - Th530	Unrelated	Unrelated	17.3141			1	0	0	0	1
YPN010 - Th531	Unrelated	Unrelated	14.5908			1	0	0	0	1
YPN010 - Th703	Unrelated	Unrelated	12.9839			1	0	0	0	1
YPN011 - YPN017	Unrelated	Unrelated	16.9675			1	0	0	0	1
YPN011 - YPN018	Unrelated	Unrelated	15.5298			1	0	0	0	1
YPN011 - YPN019	Unrelated	Unrelated	15.2551			1	0	0	0	1
YPN011 - YPN021	Unrelated	Unrelated	19.5709			1	0	0	0	1
YPN011 - YPN025	Unrelated	Unrelated	16.6906			1	0	0	0	1
YPN011 - YPN028	Unrelated	Unrelated	17.3638			1	0	0	0	1
YPN011 - YPN036	Unrelated	Unrelated	12.8869			1	0	0	0	1
YPN011 - Th519	Unrelated	Unrelated	14.037			1	0	0	0	1
YPN011 - Th521	Unrelated	Unrelated	13.2383			1	0	0	0	1
YPN011 - Th531	Unrelated	Unrelated	15.6931			1	0	0	0	1
YPN011 - Th703	Unrelated	Unrelated	9.65174			1	0	0	0	1
YPN012 - YPN022	Unrelated	Unrelated	15.1488			1	0	0	0	1
YPN012 - YPN028	Unrelated	Unrelated	17.1081			1	0	0	0	1
YPN012 - YPN031	Unrelated	Unrelated	12.0114			1	0	0	0	1
YPN012 - YPN033	Unrelated	Unrelated	12.9786			1	0	0	0	1
YPN012 - Th531	Unrelated	Unrelated	8.29968			1	0	0	0	1
YPN013 - YPN014	Unrelated	Unrelated	16.9647			1	0	0	0	1
YPN013 - YPN020	Unrelated	Unrelated	13.677			1	0	0	0	1
YPN013 - YPN021	Unrelated	Unrelated	15.6308			1	0	0	0	1
YPN013 - YPN028	Unrelated	Unrelated	18.0153			1	0	0	0	1
YPN013 - YPN030	Unrelated	Unrelated	17.1001			1	0	0	0	1
YPN013 - YPN031	Unrelated	Unrelated	18.7315			1	0	0	0	1
YPN013 - YPN032	Unrelated	Unrelated	13.3333			1	0	0	0	1
YPN013 - YPN033	Unrelated	Unrelated	14.957			1	0	0	0	1
YPN013 - YPN036	Unrelated	Unrelated	15.8469			1	0	0	0	1
YPN013 - Th531	Unrelated	Unrelated	15.0236			1	0	0	0	1
YPN013 - Th703	Unrelated	Unrelated	9.86042			1	0	0	0	1
YPN014 - YPN016	Unrelated	Unrelated	16.3695			1	0	0	0	1
YPN014 - YPN018	Unrelated	Unrelated	12.9245			1	0	0	0	1
YPN014 - YPN019	Unrelated	Unrelated	14.8826			1	0	0	0	1
YPN014 - YPN020	Unrelated	Unrelated	16.7271			1	0	0	0	1
YPN014 - YPN022	Unrelated	Unrelated	18.2896			1	0	0	0	1
YPN014 - YPN023	Unrelated	Unrelated	10.928			1	0	0	0	1
YPN014 - YPN028	Unrelated	Unrelated	11.2166			1	0	0	0	1
YPN014 - YPN031	Unrelated	Unrelated	14.5389			1	0	0	0	1
YPN014 - YPN032	Unrelated	Unrelated	15.4241			1	0	0	0	1
YPN014 - YPN033	Unrelated	Unrelated	14.9873			1	0	0	0	1
YPN014 - YPN036	Unrelated	Unrelated	12.5939			1	0	0	0	1
YPN014 - Th530	Unrelated	Unrelated	10.2382			1	0	0	0	1
YPN014 - Th531	Unrelated	Unrelated	5.75493			1	0	0	0	1
YPN014 - Th703	Unrelated	Unrelated	6.35823			1	0	0	0	1
YPN016 - YPN017	Unrelated	Unrelated	16.4132			1	0	0	0	1
YPN016 - YPN019	Unrelated	Unrelated	17.1424			1	0	0	0	1
YPN016 - YPN021	Unrelated	Unrelated	18.8828			1	0	0	0	1
YPN016 - YPN025	Unrelated	Unrelated	17.5225			1	0	0	0	1
YPN016 - YPN027	Unrelated	Unrelated	17.4446			1	0	0	0	1
YPN016 - YPN028	Unrelated	Unrelated	15.7406			1	0	0	0	1
YPN016 - YPN030	Unrelated	Unrelated	19.2013			1	0	0	0	1
YPN016 - YPN031	Unrelated	Unrelated	15.5148			1	0	0	0	1
YPN016 - YPN032	Unrelated	Unrelated	18.7382			1	0	0	0	1
YPN016 - YPN033	Unrelated	Unrelated	14.4472			1	0	0	0	1
YPN016 - YPN036	Unrelated	Unrelated	14.6133			1	0	0	0	1
YPN016 - Th519	Unrelated	Unrelated	11.0219			1	0	0	0	1
YPN016 - Th530	Unrelated	Unrelated	12.6989			1	0	0	0	1
YPN016 - Th531	Unrelated	Unrelated	15.6449			1	0	0	0	1
YPN017 - YPN018	Unrelated	Unrelated	13.9912			1	0	0	0	1
YPN017 - YPN021	Unrelated	Unrelated	16.8954			1	0	0	0	1
YPN017 - YPN022	Unrelated	Unrelated	15.2311			1	0	0	0	1
YPN017 - YPN028	Unrelated	Unrelated	17.8826			1	0	0	0	1
YPN017 - YPN031	Unrelated	Unrelated	15.2389			1	0	0	0	1
YPN017 - YPN036	Unrelated	Unrelated	13.4747			1	0	0	0	1
YPN017 - Th531	Unrelated	Unrelated	13.4958			1	0	0	0	1
YPN018 - YPN019	Unrelated	Unrelated	16.3579			1	0	0	0	1
YPN018 - YPN020	Unrelated	Unrelated	17.3784			1	0	0	0	1
YPN018 - YPN021	Unrelated	Unrelated	17.515			1	0	0	0	1
YPN018 - YPN022	Unrelated	Unrelated	15.2226			1	0	0	0	1
YPN018 - YPN023	Unrelated	Unrelated	11.6479			1	0	0	0	1
YPN018 - YPN025	Unrelated	Unrelated	15.5909			1	0	0	0	1
YPN018 - YPN027	Unrelated	Unrelated	12.1818			1	0	0	0	1
YPN018 - YPN028	Unrelated	Unrelated	15.9212			1	0	0	0	1
YPN018 - YPN031	Unrelated	Unrelated	17.2			1	0	0	0	1
YPN018 - YPN032	Unrelated	Unrelated	17.3988			1	0	0	0	1
YPN018 - YPN033	Unrelated	Unrelated	15.899			1	0	0	0	1
YPN018 - YPN036	Unrelated	Unrelated	11.7137			1	0	0	0	1
YPN018 - Th519	Unrelated	Unrelated	8.72654			1	0	0	0	1
YPN018 - Th530	Unrelated	Unrelated	12.7531			1	0	0	0	1
YPN019 - YPN021	Unrelated	Unrelated	16.4463			1	0	0	0	1
YPN019 - YPN022	Unrelated	Unrelated	15.6276			1	0	0	0	1
YPN019 - YPN028	Unrelated	Unrelated	16.623			1	0	0	0	1
YPN019 - Th530	Unrelated	Unrelated	14.5893			1	0	0	0	1
YPN019 - Th531	Unrelated	Unrelated	13.0091			1	0	0	0	1
YPN019 - Th703	Unrelated	Unrelated	8.98801			1	0	0	0	1
YPN020 - YPN021	Unrelated	Unrelated	16.5329			1	0	0	0	1
YPN020 - YPN022	Unrelated	Unrelated	16.4838			1	0	0	0	1
YPN020 - YPN027	Unrelated	Unrelated	14.0428			1	0	0	0	1
YPN020 - YPN028	Unrelated	Unrelated	18.665			1	0	0	0	1
YPN020 - YPN030	Unrelated	Unrelated	20.2903			1	0	0	0	1
YPN020 - YPN031	Unrelated	Unrelated	19.7354			1	0	0	0	1
YPN020 - YPN032	Unrelated	Unrelated	17.0442			1	0	0	0	1
YPN020 - YPN033	Unrelated	Unrelated	15.3325			1	0	0	0	1
YPN020 - YPN036	Unrelated	Unrelated	15.1813			1	0	0	0	1
YPN020 - Th519	Unrelated	Unrelated	14.3726			1	0	0	0	1
YPN020 - Th530	Unrelated	Unrelated	18.6433			1	0	0	0	1
YPN020 - Th531	Unrelated	Unrelated	15.4578			1	0	0	0	1
YPN020 - Th703	Unrelated	Unrelated	10.1378			1	0	0	0	1
YPN021 - YPN022	Unrelated	Unrelated	15.3411			1	0	0	0	1
YPN021 - YPN023	Unrelated	Unrelated	16.3267			1	0	0	0	1
YPN021 - YPN025	Unrelated	Unrelated	14.8241			1	0	0	0	1
YPN021 - YPN031	Unrelated	Unrelated	13.2428			1	0	0	0	1
YPN021 - YPN032	Unrelated	Unrelated	18.4681			1	0	0	0	1
YPN021 - YPN033	Unrelated	Unrelated	16.5363			1	0	0	0	1
YPN021 - YPN036	Unrelated	Unrelated	17.1911			1	0	0	0	1
YPN021 - Th521	Unrelated	Unrelated	15.2646			1	0	0	0	1
YPN021 - Th530	Unrelated	Unrelated	14.573			1	0	0	0	1
YPN021 - Th531	Unrelated	Unrelated	14.9094			1	0	0	0	1
YPN021 - Th703	Unrelated	Unrelated	7.74781			1	0	0	0	1
YPN022 - YPN027	Unrelated	Unrelated	12.9546			1	0	0	0	1
YPN022 - YPN028	Unrelated	Unrelated	17.0764			1	0	0	0	1
YPN022 - YPN030	Unrelated	Unrelated	19.264			1	0	0	0	1
YPN022 - YPN031	Unrelated	Unrelated	19.2304			1	0	0	0	1
YPN022 - YPN032	Unrelated	Unrelated	12.2269			1	0	0	0	1
YPN022 - YPN033	Unrelated	Unrelated	12.7533			1	0	0	0	1
YPN022 - YPN036	Unrelated	Unrelated	18.302			1	0	0	0	1
YPN022 - Th530	Unrelated	Unrelated	13.3148			1	0	0	0	1
YPN022 - Th531	Unrelated	Unrelated	10.1478			1	0	0	0	1
YPN023 - YPN028	Unrelated	Unrelated	17.1511			1	0	0	0	1
YPN023 - YPN032	Unrelated	Unrelated	14.2508			1	0	0	0	1
YPN023 - YPN036	Unrelated	Unrelated	15.2674			1	0	0	0	1
YPN023 - Th519	Unrelated	Unrelated	11.2768			1	0	0	0	1
YPN023 - Th531	Unrelated	Unrelated	13.0351			1	0	0	0	1
YPN023 - Th703	Unrelated	Unrelated	11.2819			1	0	0	0	1
YPN025 - YPN028	Unrelated	Unrelated	18.0153			1	0	0	0	1
YPN025 - YPN031	Unrelated	Unrelated	19.6437			1	0	0	0	1
YPN025 - YPN036	Unrelated	Unrelated	15.0754			1	0	0	0	1
YPN025 - Th531	Unrelated	Unrelated	16.5052			1	0	0	0	1
YPN027 - YPN036	Unrelated	Unrelated	12.6295			1	0	0	0	1
YPN027 - Th531	Unrelated	Unrelated	12.1064			1	0	0	0	1
YPN027 - Th703	Unrelated	Unrelated	11.7201			1	0	0	0	1
YPN028 - YPN030	Unrelated	Unrelated	17.0363			1	0	0	0	1
YPN028 - YPN031	Unrelated	Unrelated	18.436			1	0	0	0	1
YPN028 - YPN032	Unrelated	Unrelated	16.6603			1	0	0	0	1
YPN028 - YPN033	Unrelated	Unrelated	15.2522			1	0	0	0	1
YPN028 - YPN036	Unrelated	Unrelated	12.7468			1	0	0	0	1
YPN028 - Th519	Unrelated	Unrelated	10.7148			1	0	0	0	1
YPN028 - Th521	Unrelated	Unrelated	17.0167			1	0	0	0	1
YPN028 - Th530	Unrelated	Unrelated	13.2277			1	0	0	0	1
YPN028 - Th531	Unrelated	Unrelated	8.5879			1	0	0	0	1
YPN030 - YPN036	Unrelated	Unrelated	14.4745			1	0	0	0	1
YPN030 - Th530	Unrelated	Unrelated	16.161			1	0	0	0	1
YPN030 - Th531	Unrelated	Unrelated	15.6244			1	0	0	0	1
YPN031 - YPN033	Unrelated	Unrelated	15.4467			1	0	0	0	1
YPN031 - YPN036	Unrelated	Unrelated	9.51623			1	0	0	0	1
YPN031 - Th530	Unrelated	Unrelated	18.3839			1	0	0	0	1
YPN031 - Th531	Unrelated	Unrelated	10.1936			1	0	0	0	1
YPN031 - Th703	Unrelated	Unrelated	11.7906			1	0	0	0	1
YPN032 - YPN036	Unrelated	Unrelated	14.7924			1	0	0	0	1
YPN032 - Th530	Unrelated	Unrelated	10.6958			1	0	0	0	1
YPN032 - Th531	Unrelated	Unrelated	9.56828			1	0	0	0	1
YPN033 - Th519	Unrelated	Unrelated	9.55145			1	0	0	0	1
YPN033 - Th521	Unrelated	Unrelated	10.3953			1	0	0	0	1
YPN033 - Th530	Unrelated	Unrelated	12.0955			1	0	0	0	1
YPN033 - Th531	Unrelated	Unrelated	9.42506			1	0	0	0	1
YPN036 - Th519	Unrelated	Unrelated	8.9897			1	0	0	0	1
YPN036 - Th521	Unrelated	Unrelated	11.4764			1	0	0	0	1
YPN036 - Th531	Unrelated	Unrelated	7.43886			1	0	0	0	1
Th531 - Th703	Unrelated	Unrelated	4.76244			1	0	0	0	1
