# Supplementary material for: Genomic portrait and relatedness patterns of the Iron Age Log Coffin culture in northwestern Thailand
Source: Nat Commun. 2023 Dec 22;14:8527. doi: 10.1038/s41467-023-44328-2 (PMC10746721; doi:10.1038/s41467-023-44328-2)
Supplement: Supplementary file 7 — Supplementary Data 4 [file 41467_2023_44328_MOESM7_ESM.xlsx]

## Sheet: Supplementary Data 4
Supplementary Data 4. Amount and length of genetic blocks identical-by-descent (IBD) between newly generated Log Coffin-associated individuals as calculated with ancIBD v.0.5 .
Individual 1	Individual 2	Total length of IBD blocks >20cM	Total number of IBD blocks >20 cM
LHP002	YPN013	33.1261	1
LHP002	YPN017	25.3785	1
LHP002	YPN025	20.549	1
LHP002	YPN023	0	0
LHP002	YPN016	32.7043	1
LHP002	YPN011	0	0
LHP002	YPN027	21.9819	1
LHP002	YPN022	57.8731	2
LHP002	YPN010	0	0
LHP002	YPN030	0	0
LHP002	YPN008	0	0
LHP002	THL002	0	0
LHP002	YPN006	0	0
LHP002	YPN021	0	0
LHP002	YPN012	0	0
LHP002	YPN003	0	0
LHP002	YPN007	0	0
LHP002	YPN020	0	0
THL002	YPN030	668.904	12
THL002	YPN011	51.6937	2
THL002	YPN010	0	0
THL002	YPN020	0	0
THL002	YPN016	0	0
THL002	YPN008	0	0
YPN001	YPN027	1075.42	17
YPN001	THL002	548.436	8
YPN001	YPN012	351.25	8
YPN001	YPN030	339.729	9
YPN001	YPN006	165.547	5
YPN001	YPN019	26.174	1
YPN001	YPN003	21.0473	1
YPN001	YPN009	0	0
YPN001	YPN007	0	0
YPN001	YPN025	0	0
YPN001	YPN016	20.0789	1
YPN001	YPN013	26.7505	1
YPN001	YPN023	0	0
YPN001	YPN011	0	0
YPN001	LHP002	0	0
YPN001	YPN017	0	0
YPN001	YPN010	0	0
YPN001	YPN022	0	0
YPN001	YPN008	0	0
YPN001	YPN021	0	0
YPN001	YPN020	0	0
YPN003	YPN007	831.506	20
YPN003	YPN006	32.2852	1
YPN003	YPN017	42.705	2
YPN003	YPN008	20.2665	1
YPN003	YPN012	20.4204	1
YPN003	YPN022	20.2377	1
YPN003	YPN025	0	0
YPN003	YPN030	0	0
YPN003	THL002	0	0
YPN003	YPN013	20.9817	1
YPN003	YPN016	0	0
YPN003	YPN010	0	0
YPN003	YPN027	0	0
YPN003	YPN023	0	0
YPN003	YPN021	0	0
YPN003	YPN020	0	0
YPN003	YPN011	0	0
YPN006	YPN030	162.355	5
YPN006	YPN027	119.776	4
YPN006	YPN023	165.813	6
YPN006	YPN008	84.7895	3
YPN006	YPN010	51.0019	2
YPN006	YPN022	0	0
YPN006	YPN017	26.3923	1
YPN006	THL002	0	0
YPN006	YPN025	34.0587	1
YPN006	YPN007	0	0
YPN006	YPN020	0	0
YPN006	YPN013	21.2257	1
YPN006	YPN011	0	0
YPN006	YPN016	0	0
YPN006	YPN021	0	0
YPN007	YPN008	22.8856	1
YPN007	YPN027	0	0
YPN007	YPN022	0	0
YPN007	YPN030	24.3769	1
YPN007	YPN013	0	0
YPN007	YPN025	0	0
YPN007	YPN020	0	0
YPN007	YPN021	0	0
YPN007	YPN010	0	0
YPN007	THL002	0	0
YPN007	YPN023	0	0
YPN007	YPN016	0	0
YPN007	YPN011	0	0
YPN008	YPN030	89.2706	3
YPN009	YPN013	79.7932	3
YPN009	YPN017	68.2721	2
YPN009	YPN010	22.8606	1
YPN009	YPN020	48.0464	1
YPN009	YPN016	26.1856	1
YPN009	YPN003	24.5291	1
YPN009	YPN012	0	0
YPN009	YPN027	0	0
YPN009	LHP002	26.8176	1
YPN009	YPN030	41.2442	2
YPN009	YPN007	0	0
YPN009	YPN022	0	0
YPN009	YPN025	0	0
YPN009	YPN023	0	0
YPN009	YPN008	0	0
YPN009	YPN006	0	0
YPN009	YPN011	0	0
YPN009	YPN021	0	0
YPN009	THL002	0	0
YPN010	YPN011	1979.04	18
YPN010	YPN020	267.425	6
YPN010	YPN030	37.8119	1
YPN010	YPN008	22.2721	1
YPN011	YPN030	0	0
YPN011	YPN008	0	0
YPN012	YPN006	559.004	13
YPN012	YPN027	524.823	13
YPN012	YPN030	142.558	4
YPN012	THL002	165.891	4
YPN012	YPN025	74.6048	2
YPN012	YPN017	86.0502	3
YPN012	YPN008	31.6398	1
YPN012	YPN010	46.0615	2
YPN012	YPN007	21.383	1
YPN012	YPN023	24.8295	1
YPN012	YPN013	21.0398	1
YPN012	YPN011	27.6524	1
YPN012	YPN020	0	0
YPN012	YPN016	0	0
YPN012	YPN022	0	0
YPN012	YPN021	0	0
YPN013	YPN010	183.663	4
YPN013	YPN008	0	0
YPN013	YPN030	0	0
YPN013	YPN011	0	0
YPN013	THL002	24.8682	1
YPN013	YPN016	0	0
YPN013	YPN020	0	0
YPN016	YPN010	247.688	6
YPN016	YPN020	81.5983	2
YPN016	YPN011	107.074	3
YPN016	YPN008	0	0
YPN016	YPN030	0	0
YPN017	YPN025	38.2508	1
YPN017	YPN027	44.6998	1
YPN017	YPN008	0	0
YPN017	THL002	59.992	2
YPN017	YPN013	25.0711	1
YPN017	YPN022	20.3117	1
YPN017	YPN023	0	0
YPN017	YPN016	26.911	1
YPN017	YPN007	0	0
YPN017	YPN010	0	0
YPN017	YPN030	0	0
YPN017	YPN021	0	0
YPN017	YPN020	0	0
YPN017	YPN011	0	0
YPN019	YPN013	330.048	9
YPN019	YPN009	107.086	4
YPN019	YPN030	103.686	4
YPN019	YPN012	77.5782	3
YPN019	YPN017	40.9599	2
YPN019	LHP002	53.9085	2
YPN019	YPN027	38.9203	1
YPN019	YPN023	78.2852	2
YPN019	YPN006	62.0453	2
YPN019	THL002	29.1063	1
YPN019	YPN003	0	0
YPN019	YPN025	48.4644	1
YPN019	YPN010	0	0
YPN019	YPN007	0	0
YPN019	YPN016	20.5982	1
YPN019	YPN021	0	0
YPN019	YPN022	0	0
YPN019	YPN008	0	0
YPN019	YPN011	20.6771	1
YPN019	YPN020	0	0
YPN020	YPN008	0	0
YPN020	YPN011	22.575	1
YPN020	YPN030	0	0
YPN021	YPN027	1302.23	15
YPN021	YPN030	1218.84	13
YPN021	THL002	652.046	11
YPN021	YPN013	0	0
YPN021	YPN025	0	0
YPN021	YPN010	0	0
YPN021	YPN016	0	0
YPN021	YPN011	0	0
YPN021	YPN020	0	0
YPN021	YPN022	0	0
YPN021	YPN023	0	0
YPN021	YPN008	0	0
YPN022	THL002	73.2189	3
YPN022	YPN016	21.2418	1
YPN022	YPN008	0	0
YPN022	YPN010	46.339	2
YPN022	YPN013	0	0
YPN022	YPN011	20.3301	1
YPN022	YPN025	0	0
YPN022	YPN023	0	0
YPN022	YPN030	0	0
YPN022	YPN020	0	0
YPN023	YPN020	32.2078	1
YPN023	YPN016	40.6837	1
YPN023	YPN013	20.8553	1
YPN023	YPN025	24.0056	1
YPN023	YPN030	0	0
YPN023	YPN010	0	0
YPN023	THL002	0	0
YPN023	YPN011	0	0
YPN023	YPN008	0	0
YPN025	YPN008	77.8956	3
YPN025	YPN010	0	0
YPN025	YPN013	21.6622	1
YPN025	YPN030	53.7819	1
YPN025	THL002	0	0
YPN025	YPN020	0	0
YPN025	YPN011	0	0
YPN025	YPN016	0	0
YPN027	YPN030	554.346	16
YPN027	THL002	497.022	10
YPN027	YPN023	24.2234	1
YPN027	YPN011	23.9857	1
YPN027	YPN013	0	0
YPN027	YPN025	66.1101	2
YPN027	YPN010	0	0
YPN027	YPN022	0	0
YPN027	YPN008	0	0
YPN027	YPN016	0	0
YPN027	YPN020	0	0
