# Supplementary material for: Genomic portrait and relatedness patterns of the Iron Age Log Coffin culture in northwestern Thailand
Source: Nat Commun. 2023 Dec 22;14:8527. doi: 10.1038/s41467-023-44328-2 (PMC10746721; doi:10.1038/s41467-023-44328-2)
Supplement: Supplementary file 8 — Supplementary Data 5 [file 41467_2023_44328_MOESM8_ESM.xlsx]

## Sheet: Supplementary Data 5
Supplementary Data 5. Admixture proportion estimations modelling ancient genomes from mainland Southeast Asia as a three-way admixture of hunter-gatherer, Yangtze River- and Yellow River-related ancestry with qpAdm. Well-fitting p-values are marked in red, poor-fitting nested p-values and negative admixture proportions are marked in red, standard deviation as calculated with block jackknife in qp…
Target	right groups (references)	left groups (sources)	p-value	left group 1 %	left group 2 %	left group 3 %	left group 1 std. dev.	left group 2 std. dev.	left group 3 std. dev.	nested model 1	nested model 1 p-value	nested model 2	nested model 2 p-value
BaBanQinCen	Mbuti.DG,Laos_Hoabinhian.SG,Qihe,Xitoucun,Tanshishan,Suogang,Mongolia_EIA_3,Mongolia_EIA_7_Xiongnu,Mongolia_LBA_2_Ulaanzukh,Nepal_Mebrak_2125BP.SG,Nepal_Samdzong_1500BP.SG,Upper_YR_IA,Upper_YR_LN,WLR_LN,YR_LBIA	Longlin,Liangdao1,Miaozigou_MN	0.783353	-0.141	0.941	0.2	0.057	0.07	0.04	100	0.00312091	101	1.69261e-06
BaBanQinCen	Mbuti.DG,Laos_Hoabinhian.SG,Qihe,Xitoucun,Tanshishan,Suogang,Mongolia_EIA_3,Mongolia_EIA_7_Xiongnu,Mongolia_LBA_2_Ulaanzukh,Nepal_Mebrak_2125BP.SG,Nepal_Samdzong_1500BP.SG,Miaozigou_MN,Upper_YR_IA,WLR_LN,YR_LBIA	Longlin,Liangdao1,Upper_YR_LN	0.748203	-0.19	0.98	0.209	0.058	0.065	0.043	100	8.66097e-05	101	4.65581e-05
BaBanQinCen	Mbuti.DG,Laos_Hoabinhian.SG,Qihe,Xitoucun,Tanshishan,Suogang,Mongolia_EIA_3,Mongolia_EIA_7_Xiongnu,Mongolia_LBA_2_Ulaanzukh,Nepal_Mebrak_2125BP.SG,Nepal_Samdzong_1500BP.SG,Miaozigou_MN,Upper_YR_IA,Upper_YR_LN,YR_LBIA	Longlin,Liangdao1,WLR_LN	0.842548	-0.149	0.918	0.23	0.055	0.068	0.046	100	0.00138694	101	1.4251e-05
BaBanQinCen	Mbuti.DG,Laos_Hoabinhian.SG,Qihe,Xitoucun,Tanshishan,Suogang,Mongolia_EIA_3,Mongolia_EIA_7_Xiongnu,Mongolia_LBA_2_Ulaanzukh,Nepal_Mebrak_2125BP.SG,Nepal_Samdzong_1500BP.SG,Miaozigou_MN,Upper_YR_IA,Upper_YR_LN,WLR_LN	Longlin,Liangdao1,YR_LBIA	0.942158	-0.135	0.899	0.236	0.055	0.068	0.047	100	0.00412129	101	1.31935e-05
BaBanQinCen	Mbuti.DG,Laos_Hoabinhian.SG,Qihe,Xitoucun,Tanshishan,Suogang,Mongolia_EIA_3,Mongolia_EIA_7_Xiongnu,Mongolia_LBA_2_Ulaanzukh,Nepal_Mebrak_2125BP.SG,Nepal_Samdzong_1500BP.SG,Miaozigou_MN,Upper_YR_LN,WLR_LN,YR_LBIA	Longlin,Liangdao1,Upper_YR_IA	0.795036	-0.16	0.936	0.224	0.055	0.068	0.045	100	0.000535234	101	8.83452e-06
Baojianshan	Mbuti.DG,Laos_Hoabinhian.SG,Qihe,Xitoucun,Tanshishan,Suogang,Mongolia_EIA_3,Mongolia_EIA_7_Xiongnu,Mongolia_LBA_2_Ulaanzukh,Nepal_Mebrak_2125BP.SG,Nepal_Samdzong_1500BP.SG,Miaozigou_MN,Upper_YR_IA,Upper_YR_LN,YR_LBIA	Longlin,Liangdao1,WLR_LN	0.639889	0.703	0.374	-0.077	0.07	0.079	0.054	001	0.126841	011	4.3158e-06
Baojianshan	Mbuti.DG,Laos_Hoabinhian.SG,Qihe,Xitoucun,Tanshishan,Suogang,Mongolia_EIA_3,Mongolia_EIA_7_Xiongnu,Mongolia_LBA_2_Ulaanzukh,Nepal_Mebrak_2125BP.SG,Nepal_Samdzong_1500BP.SG,Miaozigou_MN,Upper_YR_LN,WLR_LN,YR_LBIA	Longlin,Liangdao1,Upper_YR_IA	0.668817	0.7	0.374	-0.075	0.069	0.076	0.05	001	0.117617	011	2.9968e-06
Baojianshan	Mbuti.DG,Laos_Hoabinhian.SG,Qihe,Xitoucun,Tanshishan,Suogang,Mongolia_EIA_3,Mongolia_EIA_7_Xiongnu,Mongolia_LBA_2_Ulaanzukh,Nepal_Mebrak_2125BP.SG,Nepal_Samdzong_1500BP.SG,Miaozigou_MN,Upper_YR_IA,WLR_LN,YR_LBIA	Longlin,Liangdao1,Upper_YR_LN	0.721726	0.71	0.362	-0.072	0.07	0.072	0.045	100	6.91122e-26	011
Baojianshan	Mbuti.DG,Laos_Hoabinhian.SG,Qihe,Xitoucun,Tanshishan,Suogang,Mongolia_EIA_3,Mongolia_EIA_7_Xiongnu,Mongolia_LBA_2_Ulaanzukh,Nepal_Mebrak_2125BP.SG,Nepal_Samdzong_1500BP.SG,Miaozigou_MN,Upper_YR_IA,Upper_YR_LN,WLR_LN	Longlin,Liangdao1,YR_LBIA	0.770836	0.707	0.386	-0.093	0.069	0.078	0.054	001	0.0721842	011	3.46007e-06
Baojianshan	Mbuti.DG,Laos_Hoabinhian.SG,Qihe,Xitoucun,Tanshishan,Suogang,Mongolia_EIA_3,Mongolia_EIA_7_Xiongnu,Mongolia_LBA_2_Ulaanzukh,Nepal_Mebrak_2125BP.SG,Nepal_Samdzong_1500BP.SG,Upper_YR_IA,Upper_YR_LN,WLR_LN,YR_LBIA	Longlin,Liangdao1,Miaozigou_MN	0.697337	0.694	0.372	-0.066	0.068	0.075	0.043	001	0.113539	011	4.31268e-06
Dushan	Mbuti.DG,Laos_Hoabinhian.SG,Qihe,Xitoucun,Tanshishan,Suogang,Mongolia_EIA_3,Mongolia_EIA_7_Xiongnu,Mongolia_LBA_2_Ulaanzukh,Nepal_Mebrak_2125BP.SG,Nepal_Samdzong_1500BP.SG,Miaozigou_MN,Upper_YR_IA,Upper_YR_LN,WLR_LN	Longlin,Liangdao1,YR_LBIA	0.558147	0.241	0.79	-0.031	0.075	0.084	0.052	001	0.518247	101	0.000875004
Dushan	Mbuti.DG,Laos_Hoabinhian.SG,Qihe,Xitoucun,Tanshishan,Suogang,Mongolia_EIA_3,Mongolia_EIA_7_Xiongnu,Mongolia_LBA_2_Ulaanzukh,Nepal_Mebrak_2125BP.SG,Nepal_Samdzong_1500BP.SG,Miaozigou_MN,Upper_YR_IA,Upper_YR_LN,YR_LBIA	Longlin,Liangdao1,WLR_LN	0.591048	0.253	0.787	-0.04	0.075	0.083	0.05	001	0.391251	101	0.00054266
Dushan	Mbuti.DG,Laos_Hoabinhian.SG,Qihe,Xitoucun,Tanshishan,Suogang,Mongolia_EIA_3,Mongolia_EIA_7_Xiongnu,Mongolia_LBA_2_Ulaanzukh,Nepal_Mebrak_2125BP.SG,Nepal_Samdzong_1500BP.SG,Miaozigou_MN,Upper_YR_IA,WLR_LN,YR_LBIA	Longlin,Liangdao1,Upper_YR_LN	0.560018	0.249	0.781	-0.03	0.076	0.077	0.044	100	0.000419284	101
Dushan	Mbuti.DG,Laos_Hoabinhian.SG,Qihe,Xitoucun,Tanshishan,Suogang,Mongolia_EIA_3,Mongolia_EIA_7_Xiongnu,Mongolia_LBA_2_Ulaanzukh,Nepal_Mebrak_2125BP.SG,Nepal_Samdzong_1500BP.SG,Miaozigou_MN,Upper_YR_LN,WLR_LN,YR_LBIA	Longlin,Liangdao1,Upper_YR_IA	0.580499	0.248	0.786	-0.034	0.074	0.082	0.046	001	0.439225	101	0.000566027
Dushan	Mbuti.DG,Laos_Hoabinhian.SG,Qihe,Xitoucun,Tanshishan,Suogang,Mongolia_EIA_3,Mongolia_EIA_7_Xiongnu,Mongolia_LBA_2_Ulaanzukh,Nepal_Mebrak_2125BP.SG,Nepal_Samdzong_1500BP.SG,Upper_YR_IA,Upper_YR_LN,WLR_LN,YR_LBIA	Longlin,Liangdao1,Miaozigou_MN	0.821	0.241	0.79	-0.031	0.069	0.078	0.041	001	0.424842	101	0.000458044
GaoHuaHua	Mbuti.DG,Laos_Hoabinhian.SG,Qihe,Xitoucun,Tanshishan,Suogang,Mongolia_EIA_3,Mongolia_EIA_7_Xiongnu,Mongolia_LBA_2_Ulaanzukh,Nepal_Mebrak_2125BP.SG,Nepal_Samdzong_1500BP.SG,Miaozigou_MN,Upper_YR_IA,WLR_LN,YR_LBIA	Longlin,Liangdao1,Upper_YR_LN	0.0209937	-0.142	0.769	0.372	0.055	0.059	0.04	100	0.0014023	101	4.45085e-15
GaoHuaHua	Mbuti.DG,Laos_Hoabinhian.SG,Qihe,Xitoucun,Tanshishan,Suogang,Mongolia_EIA_3,Mongolia_EIA_7_Xiongnu,Mongolia_LBA_2_Ulaanzukh,Nepal_Mebrak_2125BP.SG,Nepal_Samdzong_1500BP.SG,Upper_YR_IA,Upper_YR_LN,WLR_LN,YR_LBIA	Longlin,Liangdao1,Miaozigou_MN	0.130674	-0.039	0.671	0.367	0.051	0.063	0.039	100	0.319751	101	7.71128e-18
GaoHuaHua	Mbuti.DG,Laos_Hoabinhian.SG,Qihe,Xitoucun,Tanshishan,Suogang,Mongolia_EIA_3,Mongolia_EIA_7_Xiongnu,Mongolia_LBA_2_Ulaanzukh,Nepal_Mebrak_2125BP.SG,Nepal_Samdzong_1500BP.SG,Miaozigou_MN,Upper_YR_IA,Upper_YR_LN,WLR_LN	Longlin,Liangdao1,YR_LBIA	0.902703	-0.029	0.594	0.435	0.041	0.053	0.039	100	0.396371	101	1.23372e-17
GaoHuaHua	Mbuti.DG,Laos_Hoabinhian.SG,Qihe,Xitoucun,Tanshishan,Suogang,Mongolia_EIA_3,Mongolia_EIA_7_Xiongnu,Mongolia_LBA_2_Ulaanzukh,Nepal_Mebrak_2125BP.SG,Nepal_Samdzong_1500BP.SG,Miaozigou_MN,Upper_YR_IA,Upper_YR_LN,YR_LBIA	Longlin,Liangdao1,WLR_LN	0.169558	-0.075	0.624	0.451	0.046	0.06	0.042	100	0.0574912	101	1.68829e-18
GaoHuaHua	Mbuti.DG,Laos_Hoabinhian.SG,Qihe,Xitoucun,Tanshishan,Suogang,Mongolia_EIA_3,Mongolia_EIA_7_Xiongnu,Mongolia_LBA_2_Ulaanzukh,Nepal_Mebrak_2125BP.SG,Nepal_Samdzong_1500BP.SG,Miaozigou_MN,Upper_YR_LN,WLR_LN,YR_LBIA	Longlin,Liangdao1,Upper_YR_IA	0.102479	-0.072	0.653	0.419	0.048	0.06	0.04	100	0.0721737	101	1.37614e-17
LaCen	Mbuti.DG,Laos_Hoabinhian.SG,Qihe,Xitoucun,Tanshishan,Suogang,Mongolia_EIA_3,Mongolia_EIA_7_Xiongnu,Mongolia_LBA_2_Ulaanzukh,Nepal_Mebrak_2125BP.SG,Nepal_Samdzong_1500BP.SG,Miaozigou_MN,Upper_YR_IA,WLR_LN,YR_LBIA	Longlin,Liangdao1,Upper_YR_LN	0.112589	-0.095	0.853	0.242	0.062	0.068	0.041	100	0.0731634	101	1.46207e-07
LaCen	Mbuti.DG,Laos_Hoabinhian.SG,Qihe,Xitoucun,Tanshishan,Suogang,Mongolia_EIA_3,Mongolia_EIA_7_Xiongnu,Mongolia_LBA_2_Ulaanzukh,Nepal_Mebrak_2125BP.SG,Nepal_Samdzong_1500BP.SG,Miaozigou_MN,Upper_YR_IA,Upper_YR_LN,WLR_LN	Longlin,Liangdao1,YR_LBIA	0.664146	-0.015	0.746	0.269	0.056	0.068	0.045	100	0.638136	101	1.62744e-07
LaCen	Mbuti.DG,Laos_Hoabinhian.SG,Qihe,Xitoucun,Tanshishan,Suogang,Mongolia_EIA_3,Mongolia_EIA_7_Xiongnu,Mongolia_LBA_2_Ulaanzukh,Nepal_Mebrak_2125BP.SG,Nepal_Samdzong_1500BP.SG,Miaozigou_MN,Upper_YR_LN,WLR_LN,YR_LBIA	Longlin,Liangdao1,Upper_YR_IA	0.158668	-0.06	0.796	0.265	0.058	0.07	0.044	100	0.209117	101	8.17209e-08
LaCen	Mbuti.DG,Laos_Hoabinhian.SG,Qihe,Xitoucun,Tanshishan,Suogang,Mongolia_EIA_3,Mongolia_EIA_7_Xiongnu,Mongolia_LBA_2_Ulaanzukh,Nepal_Mebrak_2125BP.SG,Nepal_Samdzong_1500BP.SG,Upper_YR_IA,Upper_YR_LN,WLR_LN,YR_LBIA	Longlin,Liangdao1,Miaozigou_MN	0.212034	-0.036	0.789	0.247	0.059	0.074	0.041	100	0.408111	101	1.43033e-08
LaCen	Mbuti.DG,Laos_Hoabinhian.SG,Qihe,Xitoucun,Tanshishan,Suogang,Mongolia_EIA_3,Mongolia_EIA_7_Xiongnu,Mongolia_LBA_2_Ulaanzukh,Nepal_Mebrak_2125BP.SG,Nepal_Samdzong_1500BP.SG,Miaozigou_MN,Upper_YR_IA,Upper_YR_LN,YR_LBIA	Longlin,Liangdao1,WLR_LN	0.202626	-0.058	0.772	0.285	0.057	0.071	0.046	100	0.222812	101	2.15824e-08
Laos_BA.WGC	Mbuti.DG,Laos_Hoabinhian.SG,Qihe,Xitoucun,Tanshishan,Suogang,Mongolia_EIA_3,Mongolia_EIA_7_Xiongnu,Mongolia_LBA_2_Ulaanzukh,Nepal_Mebrak_2125BP.SG,Nepal_Samdzong_1500BP.SG,Miaozigou_MN,Upper_YR_IA,Upper_YR_LN,WLR_LN	Longlin,Liangdao1,YR_LBIA	0.0183992	0.537	0.354	0.109	0.085	0.105	0.068	001	0.0998713	011	3.37266e-07
Laos_BA.WGC	Mbuti.DG,Laos_Hoabinhian.SG,Qihe,Xitoucun,Tanshishan,Suogang,Mongolia_EIA_3,Mongolia_EIA_7_Xiongnu,Mongolia_LBA_2_Ulaanzukh,Nepal_Mebrak_2125BP.SG,Nepal_Samdzong_1500BP.SG,Miaozigou_MN,Upper_YR_LN,WLR_LN,YR_LBIA	Longlin,Liangdao1,Upper_YR_IA	0.00664718	0.521	0.347	0.132	0.086	0.107	0.06	001	0.0244074	011	2.24176e-07
Laos_BA.WGC	Mbuti.DG,Laos_Hoabinhian.SG,Qihe,Xitoucun,Tanshishan,Suogang,Mongolia_EIA_3,Mongolia_EIA_7_Xiongnu,Mongolia_LBA_2_Ulaanzukh,Nepal_Mebrak_2125BP.SG,Nepal_Samdzong_1500BP.SG,Upper_YR_IA,Upper_YR_LN,WLR_LN,YR_LBIA	Longlin,Liangdao1,Miaozigou_MN	0.00704236	0.518	0.364	0.118	0.089	0.107	0.056	001	0.0245845	011	2.25659e-07
Laos_BA.WGC	Mbuti.DG,Laos_Hoabinhian.SG,Qihe,Xitoucun,Tanshishan,Suogang,Mongolia_EIA_3,Mongolia_EIA_7_Xiongnu,Mongolia_LBA_2_Ulaanzukh,Nepal_Mebrak_2125BP.SG,Nepal_Samdzong_1500BP.SG,Miaozigou_MN,Upper_YR_IA,WLR_LN,YR_LBIA	Longlin,Liangdao1,Upper_YR_LN	0.0205725	0.484	0.376	0.14	0.087	0.095	0.054	001	0.0104986	011	1.42084e-07
Laos_BA.WGC	Mbuti.DG,Laos_Hoabinhian.SG,Qihe,Xitoucun,Tanshishan,Suogang,Mongolia_EIA_3,Mongolia_EIA_7_Xiongnu,Mongolia_LBA_2_Ulaanzukh,Nepal_Mebrak_2125BP.SG,Nepal_Samdzong_1500BP.SG,Miaozigou_MN,Upper_YR_IA,Upper_YR_LN,YR_LBIA	Longlin,Liangdao1,WLR_LN	0.00541461	0.525	0.347	0.128	0.089	0.111	0.067	001	0.0438584	011	2.83723e-07
Laos_LN_BA.SG	Mbuti.DG,Laos_Hoabinhian.SG,Qihe,Xitoucun,Tanshishan,Suogang,Mongolia_EIA_3,Mongolia_EIA_7_Xiongnu,Mongolia_LBA_2_Ulaanzukh,Nepal_Mebrak_2125BP.SG,Nepal_Samdzong_1500BP.SG,Miaozigou_MN,Upper_YR_IA,Upper_YR_LN,WLR_LN	Longlin,Liangdao1,YR_LBIA	0.0264185	0.544	0.22	0.235	0.069	0.081	0.05	010	0.00247897	011	2.16421e-08
Laos_LN_BA.SG	Mbuti.DG,Laos_Hoabinhian.SG,Qihe,Xitoucun,Tanshishan,Suogang,Mongolia_EIA_3,Mongolia_EIA_7_Xiongnu,Mongolia_LBA_2_Ulaanzukh,Nepal_Mebrak_2125BP.SG,Nepal_Samdzong_1500BP.SG,Miaozigou_MN,Upper_YR_IA,WLR_LN,YR_LBIA	Longlin,Liangdao1,Upper_YR_LN	8.18868e-05	0.476	0.314	0.21	0.083	0.087	0.042	010	2.78917e-05	011	4.08951e-07
Laos_LN_BA.SG	Mbuti.DG,Laos_Hoabinhian.SG,Qihe,Xitoucun,Tanshishan,Suogang,Mongolia_EIA_3,Mongolia_EIA_7_Xiongnu,Mongolia_LBA_2_Ulaanzukh,Nepal_Mebrak_2125BP.SG,Nepal_Samdzong_1500BP.SG,Miaozigou_MN,Upper_YR_IA,Upper_YR_LN,YR_LBIA	Longlin,Liangdao1,WLR_LN	0.000579378	0.524	0.222	0.254	0.082	0.099	0.053	010	0.00518521	011	2.19754e-09
Laos_LN_BA.SG	Mbuti.DG,Laos_Hoabinhian.SG,Qihe,Xitoucun,Tanshishan,Suogang,Mongolia_EIA_3,Mongolia_EIA_7_Xiongnu,Mongolia_LBA_2_Ulaanzukh,Nepal_Mebrak_2125BP.SG,Nepal_Samdzong_1500BP.SG,Upper_YR_IA,Upper_YR_LN,WLR_LN,YR_LBIA	Longlin,Liangdao1,Miaozigou_MN	0.00229747	0.525	0.234	0.241	0.076	0.092	0.047	010	0.00229046	011	7.32518e-11
Laos_LN_BA.SG	Mbuti.DG,Laos_Hoabinhian.SG,Qihe,Xitoucun,Tanshishan,Suogang,Mongolia_EIA_3,Mongolia_EIA_7_Xiongnu,Mongolia_LBA_2_Ulaanzukh,Nepal_Mebrak_2125BP.SG,Nepal_Samdzong_1500BP.SG,Miaozigou_MN,Upper_YR_LN,WLR_LN,YR_LBIA	Longlin,Liangdao1,Upper_YR_IA	0.000598867	0.502	0.254	0.244	0.08	0.093	0.048	010	0.000929129	011	2.71131e-09
Laos_Unknown.SG	Mbuti.DG,Laos_Hoabinhian.SG,Qihe,Xitoucun,Tanshishan,Suogang,Mongolia_EIA_3,Mongolia_EIA_7_Xiongnu,Mongolia_LBA_2_Ulaanzukh,Nepal_Mebrak_2125BP.SG,Nepal_Samdzong_1500BP.SG,Miaozigou_MN,Upper_YR_LN,WLR_LN,YR_LBIA	Longlin,Liangdao1,Upper_YR_IA	0.645021	0.436	0.262	0.302	0.111	0.145	0.079	010	0.0369133	101
Laos_Unknown.SG	Mbuti.DG,Laos_Hoabinhian.SG,Qihe,Xitoucun,Tanshishan,Suogang,Mongolia_EIA_3,Mongolia_EIA_7_Xiongnu,Mongolia_LBA_2_Ulaanzukh,Nepal_Mebrak_2125BP.SG,Nepal_Samdzong_1500BP.SG,Miaozigou_MN,Upper_YR_IA,WLR_LN,YR_LBIA	Longlin,Liangdao1,Upper_YR_LN	0.512297	0.403	0.349	0.249	0.111	0.137	0.073	010	0.00383377	101
Laos_Unknown.SG	Mbuti.DG,Laos_Hoabinhian.SG,Qihe,Xitoucun,Tanshishan,Suogang,Mongolia_EIA_3,Mongolia_EIA_7_Xiongnu,Mongolia_LBA_2_Ulaanzukh,Nepal_Mebrak_2125BP.SG,Nepal_Samdzong_1500BP.SG,Miaozigou_MN,Upper_YR_IA,Upper_YR_LN,YR_LBIA	Longlin,Liangdao1,WLR_LN	0.705656	0.448	0.249	0.302	0.111	0.15	0.084	010	0.0553116	101
Laos_Unknown.SG	Mbuti.DG,Laos_Hoabinhian.SG,Qihe,Xitoucun,Tanshishan,Suogang,Mongolia_EIA_3,Mongolia_EIA_7_Xiongnu,Mongolia_LBA_2_Ulaanzukh,Nepal_Mebrak_2125BP.SG,Nepal_Samdzong_1500BP.SG,Miaozigou_MN,Upper_YR_IA,Upper_YR_LN,WLR_LN	Longlin,Liangdao1,YR_LBIA	0.605851	0.455	0.237	0.308	0.113	0.151	0.085	010	0.0662473	101
Laos_Unknown.SG	Mbuti.DG,Laos_Hoabinhian.SG,Qihe,Xitoucun,Tanshishan,Suogang,Mongolia_EIA_3,Mongolia_EIA_7_Xiongnu,Mongolia_LBA_2_Ulaanzukh,Nepal_Mebrak_2125BP.SG,Nepal_Samdzong_1500BP.SG,Upper_YR_IA,Upper_YR_LN,WLR_LN,YR_LBIA	Longlin,Liangdao1,Miaozigou_MN	0.905965	0.44	0.28	0.28	0.107	0.137	0.069	010	0.0251939	101
Layi	Mbuti.DG,Laos_Hoabinhian.SG,Qihe,Xitoucun,Tanshishan,Suogang,Mongolia_EIA_3,Mongolia_EIA_7_Xiongnu,Mongolia_LBA_2_Ulaanzukh,Nepal_Mebrak_2125BP.SG,Nepal_Samdzong_1500BP.SG,Miaozigou_MN,Upper_YR_IA,Upper_YR_LN,WLR_LN	Longlin,Liangdao1,YR_LBIA	0.91097	0.106	0.646	0.249	0.071	0.089	0.066	100	0.131147	101	0.000220213
Layi	Mbuti.DG,Laos_Hoabinhian.SG,Qihe,Xitoucun,Tanshishan,Suogang,Mongolia_EIA_3,Mongolia_EIA_7_Xiongnu,Mongolia_LBA_2_Ulaanzukh,Nepal_Mebrak_2125BP.SG,Nepal_Samdzong_1500BP.SG,Upper_YR_IA,Upper_YR_LN,WLR_LN,YR_LBIA	Longlin,Liangdao1,Miaozigou_MN	0.880613	0.093	0.67	0.237	0.073	0.087	0.055	100	0.167695	101	2.94264e-05
Layi	Mbuti.DG,Laos_Hoabinhian.SG,Qihe,Xitoucun,Tanshishan,Suogang,Mongolia_EIA_3,Mongolia_EIA_7_Xiongnu,Mongolia_LBA_2_Ulaanzukh,Nepal_Mebrak_2125BP.SG,Nepal_Samdzong_1500BP.SG,Miaozigou_MN,Upper_YR_LN,WLR_LN,YR_LBIA	Longlin,Liangdao1,Upper_YR_IA	0.7972	0.083	0.665	0.252	0.073	0.087	0.062	100	0.223597	101	7.63686e-05
Layi	Mbuti.DG,Laos_Hoabinhian.SG,Qihe,Xitoucun,Tanshishan,Suogang,Mongolia_EIA_3,Mongolia_EIA_7_Xiongnu,Mongolia_LBA_2_Ulaanzukh,Nepal_Mebrak_2125BP.SG,Nepal_Samdzong_1500BP.SG,Miaozigou_MN,Upper_YR_IA,WLR_LN,YR_LBIA	Longlin,Liangdao1,Upper_YR_LN	0.597501	0.046	0.729	0.224	0.076	0.081	0.057	100	0.478201	101	7.05622e-05
Layi	Mbuti.DG,Laos_Hoabinhian.SG,Qihe,Xitoucun,Tanshishan,Suogang,Mongolia_EIA_3,Mongolia_EIA_7_Xiongnu,Mongolia_LBA_2_Ulaanzukh,Nepal_Mebrak_2125BP.SG,Nepal_Samdzong_1500BP.SG,Miaozigou_MN,Upper_YR_IA,Upper_YR_LN,YR_LBIA	Longlin,Liangdao1,WLR_LN	0.720116	0.074	0.657	0.269	0.073	0.089	0.065	100	0.273309	101	4.33188e-05
Myanmar_LN_BA_lc	Mbuti.DG,Laos_Hoabinhian.SG,Qihe,Xitoucun,Tanshishan,Suogang,Mongolia_EIA_3,Mongolia_EIA_7_Xiongnu,Mongolia_LBA_2_Ulaanzukh,Nepal_Mebrak_2125BP.SG,Nepal_Samdzong_1500BP.SG,Miaozigou_MN,Upper_YR_LN,WLR_LN,YR_LBIA	Longlin,Liangdao1,Upper_YR_IA	0.32581	0.289	0.18	0.531	0.211	0.285	0.166	010	0.367951	110	0.00239778
Myanmar_LN_BA_lc	Mbuti.DG,Laos_Hoabinhian.SG,Qihe,Xitoucun,Tanshishan,Suogang,Mongolia_EIA_3,Mongolia_EIA_7_Xiongnu,Mongolia_LBA_2_Ulaanzukh,Nepal_Mebrak_2125BP.SG,Nepal_Samdzong_1500BP.SG,Miaozigou_MN,Upper_YR_IA,Upper_YR_LN,YR_LBIA	Longlin,Liangdao1,WLR_LN	0.362746	0.312	0.091	0.598	0.212	0.296	0.184	010	0.522475	110	0.00801644
Myanmar_LN_BA_lc	Mbuti.DG,Laos_Hoabinhian.SG,Qihe,Xitoucun,Tanshishan,Suogang,Mongolia_EIA_3,Mongolia_EIA_7_Xiongnu,Mongolia_LBA_2_Ulaanzukh,Nepal_Mebrak_2125BP.SG,Nepal_Samdzong_1500BP.SG,Miaozigou_MN,Upper_YR_IA,WLR_LN,YR_LBIA	Longlin,Liangdao1,Upper_YR_LN	0.327906	0.207	0.191	0.602	0.203	0.257	0.152	100	0.330728	110	0.0112057
Myanmar_LN_BA_lc	Mbuti.DG,Laos_Hoabinhian.SG,Qihe,Xitoucun,Tanshishan,Suogang,Mongolia_EIA_3,Mongolia_EIA_7_Xiongnu,Mongolia_LBA_2_Ulaanzukh,Nepal_Mebrak_2125BP.SG,Nepal_Samdzong_1500BP.SG,Miaozigou_MN,Upper_YR_IA,Upper_YR_LN,WLR_LN	Longlin,Liangdao1,YR_LBIA	0.24324	0.284	0.058	0.658	0.214	0.303	0.185	010	0.551215	110	0.0229276
Myanmar_LN_BA_lc	Mbuti.DG,Laos_Hoabinhian.SG,Qihe,Xitoucun,Tanshishan,Suogang,Mongolia_EIA_3,Mongolia_EIA_7_Xiongnu,Mongolia_LBA_2_Ulaanzukh,Nepal_Mebrak_2125BP.SG,Nepal_Samdzong_1500BP.SG,Upper_YR_IA,Upper_YR_LN,WLR_LN,YR_LBIA	Longlin,Liangdao1,Miaozigou_MN	0.26781	0.284	0.173	0.543	0.225	0.291	0.149	010	0.369712	110	0.000693573
Shenxian	Mbuti.DG,Laos_Hoabinhian.SG,Qihe,Xitoucun,Tanshishan,Suogang,Mongolia_EIA_3,Mongolia_EIA_7_Xiongnu,Mongolia_LBA_2_Ulaanzukh,Nepal_Mebrak_2125BP.SG,Nepal_Samdzong_1500BP.SG,Miaozigou_MN,Upper_YR_IA,WLR_LN,YR_LBIA	Longlin,Liangdao1,Upper_YR_LN	0.609098	-0.036	0.853	0.183	0.062	0.066	0.044	100	0.470275	101	0.00010219
Shenxian	Mbuti.DG,Laos_Hoabinhian.SG,Qihe,Xitoucun,Tanshishan,Suogang,Mongolia_EIA_3,Mongolia_EIA_7_Xiongnu,Mongolia_LBA_2_Ulaanzukh,Nepal_Mebrak_2125BP.SG,Nepal_Samdzong_1500BP.SG,Miaozigou_MN,Upper_YR_LN,WLR_LN,YR_LBIA	Longlin,Liangdao1,Upper_YR_IA	0.858432	-0.009	0.796	0.213	0.058	0.07	0.047	100	0.660218	101	3.32803e-05
Shenxian	Mbuti.DG,Laos_Hoabinhian.SG,Qihe,Xitoucun,Tanshishan,Suogang,Mongolia_EIA_3,Mongolia_EIA_7_Xiongnu,Mongolia_LBA_2_Ulaanzukh,Nepal_Mebrak_2125BP.SG,Nepal_Samdzong_1500BP.SG,Miaozigou_MN,Upper_YR_IA,Upper_YR_LN,YR_LBIA	Longlin,Liangdao1,WLR_LN	0.724598	-0.02	0.797	0.223	0.06	0.071	0.05	100	0.590074	101	3.12109e-05
Shenxian	Mbuti.DG,Laos_Hoabinhian.SG,Qihe,Xitoucun,Tanshishan,Suogang,Mongolia_EIA_3,Mongolia_EIA_7_Xiongnu,Mongolia_LBA_2_Ulaanzukh,Nepal_Mebrak_2125BP.SG,Nepal_Samdzong_1500BP.SG,Upper_YR_IA,Upper_YR_LN,WLR_LN,YR_LBIA	Longlin,Liangdao1,Miaozigou_MN	0.725242	0.005	0.805	0.189	0.061	0.072	0.043	100	0.656917	101	2.99838e-05
Shenxian	Mbuti.DG,Laos_Hoabinhian.SG,Qihe,Xitoucun,Tanshishan,Suogang,Mongolia_EIA_3,Mongolia_EIA_7_Xiongnu,Mongolia_LBA_2_Ulaanzukh,Nepal_Mebrak_2125BP.SG,Nepal_Samdzong_1500BP.SG,Miaozigou_MN,Upper_YR_IA,Upper_YR_LN,WLR_LN	Longlin,Liangdao1,YR_LBIA	0.773346	0.002	0.784	0.214	0.059	0.072	0.052	100	0.739684	101	0.000119749
Thailand_1700BP	Mbuti.DG,Laos_Hoabinhian.SG,Qihe,Xitoucun,Tanshishan,Suogang,Mongolia_EIA_3,Mongolia_EIA_7_Xiongnu,Mongolia_LBA_2_Ulaanzukh,Nepal_Mebrak_2125BP.SG,Nepal_Samdzong_1500BP.SG,Miaozigou_MN,Upper_YR_LN,WLR_LN,YR_LBIA	Longlin,Liangdao1,Upper_YR_IA	0.0531645	0.284	0.248	0.468	0.034	0.04	0.025	010	4.51871e-10	101
Thailand_1700BP	Mbuti.DG,Laos_Hoabinhian.SG,Qihe,Xitoucun,Tanshishan,Suogang,Mongolia_EIA_3,Mongolia_EIA_7_Xiongnu,Mongolia_LBA_2_Ulaanzukh,Nepal_Mebrak_2125BP.SG,Nepal_Samdzong_1500BP.SG,Miaozigou_MN,Upper_YR_IA,Upper_YR_LN,WLR_LN	Longlin,Liangdao1,YR_LBIA	0.0353553	0.292	0.208	0.499	0.031	0.036	0.025	010	8.65371e-09	011	2.91264e-29
Thailand_1700BP	Mbuti.DG,Laos_Hoabinhian.SG,Qihe,Xitoucun,Tanshishan,Suogang,Mongolia_EIA_3,Mongolia_EIA_7_Xiongnu,Mongolia_LBA_2_Ulaanzukh,Nepal_Mebrak_2125BP.SG,Nepal_Samdzong_1500BP.SG,Miaozigou_MN,Upper_YR_IA,Upper_YR_LN,YR_LBIA	Longlin,Liangdao1,WLR_LN	0.0747095	0.294	0.216	0.489	0.035	0.04	0.027	010	1.31363e-07	011	2.60359e-32
Thailand_1700BP	Mbuti.DG,Laos_Hoabinhian.SG,Qihe,Xitoucun,Tanshishan,Suogang,Mongolia_EIA_3,Mongolia_EIA_7_Xiongnu,Mongolia_LBA_2_Ulaanzukh,Nepal_Mebrak_2125BP.SG,Nepal_Samdzong_1500BP.SG,Upper_YR_IA,Upper_YR_LN,WLR_LN,YR_LBIA	Longlin,Liangdao1,Miaozigou_MN	0.155142	0.324	0.263	0.413	0.038	0.045	0.027	010	1.40345e-08	011	4.0285e-33
Thailand_1700BP	Mbuti.DG,Laos_Hoabinhian.SG,Qihe,Xitoucun,Tanshishan,Suogang,Mongolia_EIA_3,Mongolia_EIA_7_Xiongnu,Mongolia_LBA_2_Ulaanzukh,Nepal_Mebrak_2125BP.SG,Nepal_Samdzong_1500BP.SG,Miaozigou_MN,Upper_YR_IA,WLR_LN,YR_LBIA	Longlin,Liangdao1,Upper_YR_LN	0.0228199	0.227	0.345	0.428	0.035	0.036	0.021	100	6.82753e-12	101	1.63433e-28
Thailand_BA	Mbuti.DG,Laos_Hoabinhian.SG,Qihe,Xitoucun,Tanshishan,Suogang,Mongolia_EIA_3,Mongolia_EIA_7_Xiongnu,Mongolia_LBA_2_Ulaanzukh,Nepal_Mebrak_2125BP.SG,Nepal_Samdzong_1500BP.SG,Upper_YR_IA,Upper_YR_LN,WLR_LN,YR_LBIA	Longlin,Liangdao1,Miaozigou_MN	0.830413	0.636	0.579	-0.215	0.111	0.138	0.077	100	2.45148e-09	011
Thailand_BA	Mbuti.DG,Laos_Hoabinhian.SG,Qihe,Xitoucun,Tanshishan,Suogang,Mongolia_EIA_3,Mongolia_EIA_7_Xiongnu,Mongolia_LBA_2_Ulaanzukh,Nepal_Mebrak_2125BP.SG,Nepal_Samdzong_1500BP.SG,Miaozigou_MN,Upper_YR_LN,WLR_LN,YR_LBIA	Longlin,Liangdao1,Upper_YR_IA	0.79386	0.662	0.587	-0.249	0.112	0.14	0.088	100	6.81181e-10	011
Thailand_BA	Mbuti.DG,Laos_Hoabinhian.SG,Qihe,Xitoucun,Tanshishan,Suogang,Mongolia_EIA_3,Mongolia_EIA_7_Xiongnu,Mongolia_LBA_2_Ulaanzukh,Nepal_Mebrak_2125BP.SG,Nepal_Samdzong_1500BP.SG,Miaozigou_MN,Upper_YR_IA,WLR_LN,YR_LBIA	Longlin,Liangdao1,Upper_YR_LN	0.821237	0.69	0.538	-0.227	0.112	0.128	0.081	100	9.49413e-11	011
Thailand_BA	Mbuti.DG,Laos_Hoabinhian.SG,Qihe,Xitoucun,Tanshishan,Suogang,Mongolia_EIA_3,Mongolia_EIA_7_Xiongnu,Mongolia_LBA_2_Ulaanzukh,Nepal_Mebrak_2125BP.SG,Nepal_Samdzong_1500BP.SG,Miaozigou_MN,Upper_YR_IA,Upper_YR_LN,YR_LBIA	Longlin,Liangdao1,WLR_LN	0.810614	0.665	0.602	-0.267	0.112	0.144	0.095	100	7.80882e-10	011
Thailand_BA	Mbuti.DG,Laos_Hoabinhian.SG,Qihe,Xitoucun,Tanshishan,Suogang,Mongolia_EIA_3,Mongolia_EIA_7_Xiongnu,Mongolia_LBA_2_Ulaanzukh,Nepal_Mebrak_2125BP.SG,Nepal_Samdzong_1500BP.SG,Miaozigou_MN,Upper_YR_IA,Upper_YR_LN,WLR_LN	Longlin,Liangdao1,YR_LBIA	0.854083	0.678	0.61	-0.288	0.113	0.146	0.099	100	6.09067e-10	011
Thailand_IA	Mbuti.DG,Laos_Hoabinhian.SG,Qihe,Xitoucun,Tanshishan,Suogang,Mongolia_EIA_3,Mongolia_EIA_7_Xiongnu,Mongolia_LBA_2_Ulaanzukh,Nepal_Mebrak_2125BP.SG,Nepal_Samdzong_1500BP.SG,Miaozigou_MN,Upper_YR_IA,Upper_YR_LN,WLR_LN	Longlin,Liangdao1,YR_LBIA	0.405868	0.756	0.51	-0.266	0.185	0.242	0.172	100	1.24679e-05	011
Thailand_IA	Mbuti.DG,Laos_Hoabinhian.SG,Qihe,Xitoucun,Tanshishan,Suogang,Mongolia_EIA_3,Mongolia_EIA_7_Xiongnu,Mongolia_LBA_2_Ulaanzukh,Nepal_Mebrak_2125BP.SG,Nepal_Samdzong_1500BP.SG,Miaozigou_MN,Upper_YR_IA,WLR_LN,YR_LBIA	Longlin,Liangdao1,Upper_YR_LN	0.140451	0.701	0.414	-0.115	0.194	0.223	0.138	001	0.35841	011	0.0416152
Thailand_IA	Mbuti.DG,Laos_Hoabinhian.SG,Qihe,Xitoucun,Tanshishan,Suogang,Mongolia_EIA_3,Mongolia_EIA_7_Xiongnu,Mongolia_LBA_2_Ulaanzukh,Nepal_Mebrak_2125BP.SG,Nepal_Samdzong_1500BP.SG,Upper_YR_IA,Upper_YR_LN,WLR_LN,YR_LBIA	Longlin,Liangdao1,Miaozigou_MN	0.0827369	0.669	0.438	-0.107	0.193	0.241	0.141	001	0.394614	011	0.038934
Thailand_IA	Mbuti.DG,Laos_Hoabinhian.SG,Qihe,Xitoucun,Tanshishan,Suogang,Mongolia_EIA_3,Mongolia_EIA_7_Xiongnu,Mongolia_LBA_2_Ulaanzukh,Nepal_Mebrak_2125BP.SG,Nepal_Samdzong_1500BP.SG,Miaozigou_MN,Upper_YR_IA,Upper_YR_LN,YR_LBIA	Longlin,Liangdao1,WLR_LN	0.0912032	0.674	0.475	-0.149	0.195	0.253	0.166	001	0.314618	011	0.0352027
Thailand_IA	Mbuti.DG,Laos_Hoabinhian.SG,Qihe,Xitoucun,Tanshishan,Suogang,Mongolia_EIA_3,Mongolia_EIA_7_Xiongnu,Mongolia_LBA_2_Ulaanzukh,Nepal_Mebrak_2125BP.SG,Nepal_Samdzong_1500BP.SG,Miaozigou_MN,Upper_YR_LN,WLR_LN,YR_LBIA	Longlin,Liangdao1,Upper_YR_IA	0.268109	0.648	0.455	-0.103	0.189	0.238	0.157	001	0.463694	011	0.0238816
Thailand_IA.SG	Mbuti.DG,Laos_Hoabinhian.SG,Qihe,Xitoucun,Tanshishan,Suogang,Mongolia_EIA_3,Mongolia_EIA_7_Xiongnu,Mongolia_LBA_2_Ulaanzukh,Nepal_Mebrak_2125BP.SG,Nepal_Samdzong_1500BP.SG,Miaozigou_MN,Upper_YR_IA,Upper_YR_LN,YR_LBIA	Longlin,Liangdao1,WLR_LN	0.061077	0.498	0.004	0.498	0.059	0.076	0.048	010	0.728425	011	2.30535e-24
Thailand_IA.SG	Mbuti.DG,Laos_Hoabinhian.SG,Qihe,Xitoucun,Tanshishan,Suogang,Mongolia_EIA_3,Mongolia_EIA_7_Xiongnu,Mongolia_LBA_2_Ulaanzukh,Nepal_Mebrak_2125BP.SG,Nepal_Samdzong_1500BP.SG,Miaozigou_MN,Upper_YR_IA,Upper_YR_LN,WLR_LN	Longlin,Liangdao1,YR_LBIA	0.232897	0.518	-0.007	0.489	0.053	0.068	0.046	010	0.664998	011	6.32875e-22
Thailand_IA.SG	Mbuti.DG,Laos_Hoabinhian.SG,Qihe,Xitoucun,Tanshishan,Suogang,Mongolia_EIA_3,Mongolia_EIA_7_Xiongnu,Mongolia_LBA_2_Ulaanzukh,Nepal_Mebrak_2125BP.SG,Nepal_Samdzong_1500BP.SG,Miaozigou_MN,Upper_YR_IA,WLR_LN,YR_LBIA	Longlin,Liangdao1,Upper_YR_LN	0.00385996	0.446	0.138	0.417	0.057	0.067	0.037	010	0.0138662	011	1.45558e-22
Thailand_IA.SG	Mbuti.DG,Laos_Hoabinhian.SG,Qihe,Xitoucun,Tanshishan,Suogang,Mongolia_EIA_3,Mongolia_EIA_7_Xiongnu,Mongolia_LBA_2_Ulaanzukh,Nepal_Mebrak_2125BP.SG,Nepal_Samdzong_1500BP.SG,Miaozigou_MN,Upper_YR_LN,WLR_LN,YR_LBIA	Longlin,Liangdao1,Upper_YR_IA	0.0662331	0.483	0.042	0.475	0.054	0.07	0.044	010	0.400304	011	4.89491e-25
Thailand_IA.SG	Mbuti.DG,Laos_Hoabinhian.SG,Qihe,Xitoucun,Tanshishan,Suogang,Mongolia_EIA_3,Mongolia_EIA_7_Xiongnu,Mongolia_LBA_2_Ulaanzukh,Nepal_Mebrak_2125BP.SG,Nepal_Samdzong_1500BP.SG,Upper_YR_IA,Upper_YR_LN,WLR_LN,YR_LBIA	Longlin,Liangdao1,Miaozigou_MN	0.115171	0.522	0.051	0.427	0.056	0.072	0.043	010	0.384596	011	9.20034e-26
Vietnam_BA_DongSonCulture.SG	Mbuti.DG,Laos_Hoabinhian.SG,Qihe,Xitoucun,Tanshishan,Suogang,Mongolia_EIA_3,Mongolia_EIA_7_Xiongnu,Mongolia_LBA_2_Ulaanzukh,Nepal_Mebrak_2125BP.SG,Nepal_Samdzong_1500BP.SG,Miaozigou_MN,Upper_YR_IA,Upper_YR_LN,WLR_LN	Longlin,Liangdao1,YR_LBIA	0.000649089	0.34	0.511	0.149	0.071	0.097	0.054	001	0.00578177	101	2.90097e-06
Vietnam_BA_DongSonCulture.SG	Mbuti.DG,Laos_Hoabinhian.SG,Qihe,Xitoucun,Tanshishan,Suogang,Mongolia_EIA_3,Mongolia_EIA_7_Xiongnu,Mongolia_LBA_2_Ulaanzukh,Nepal_Mebrak_2125BP.SG,Nepal_Samdzong_1500BP.SG,Miaozigou_MN,Upper_YR_LN,WLR_LN,YR_LBIA	Longlin,Liangdao1,Upper_YR_IA	4.08565e-07	0.292	0.55	0.158	0.084	0.113	0.054	001	0.00193371	101	0.000417576
Vietnam_BA_DongSonCulture.SG	Mbuti.DG,Laos_Hoabinhian.SG,Qihe,Xitoucun,Tanshishan,Suogang,Mongolia_EIA_3,Mongolia_EIA_7_Xiongnu,Mongolia_LBA_2_Ulaanzukh,Nepal_Mebrak_2125BP.SG,Nepal_Samdzong_1500BP.SG,Miaozigou_MN,Upper_YR_IA,WLR_LN,YR_LBIA	Longlin,Liangdao1,Upper_YR_LN	5.22361e-07	0.27	0.59	0.14	0.081	0.096	0.045	001	0.00187075	101	0.000381606
Vietnam_BA_DongSonCulture.SG	Mbuti.DG,Laos_Hoabinhian.SG,Qihe,Xitoucun,Tanshishan,Suogang,Mongolia_EIA_3,Mongolia_EIA_7_Xiongnu,Mongolia_LBA_2_Ulaanzukh,Nepal_Mebrak_2125BP.SG,Nepal_Samdzong_1500BP.SG,Upper_YR_IA,Upper_YR_LN,WLR_LN,YR_LBIA	Longlin,Liangdao1,Miaozigou_MN	8.37207e-07	0.309	0.539	0.153	0.084	0.112	0.05	001	0.000782388	101	0.000349027
Vietnam_BA_DongSonCulture.SG	Mbuti.DG,Laos_Hoabinhian.SG,Qihe,Xitoucun,Tanshishan,Suogang,Mongolia_EIA_3,Mongolia_EIA_7_Xiongnu,Mongolia_LBA_2_Ulaanzukh,Nepal_Mebrak_2125BP.SG,Nepal_Samdzong_1500BP.SG,Miaozigou_MN,Upper_YR_IA,Upper_YR_LN,YR_LBIA	Longlin,Liangdao1,WLR_LN	1.25864e-05	0.323	0.51	0.168	0.077	0.106	0.056	001	0.0016261	101	2.92843e-05
Vietnam_BA	Mbuti.DG,Laos_Hoabinhian.SG,Qihe,Xitoucun,Tanshishan,Suogang,Mongolia_EIA_3,Mongolia_EIA_7_Xiongnu,Mongolia_LBA_2_Ulaanzukh,Nepal_Mebrak_2125BP.SG,Nepal_Samdzong_1500BP.SG,Upper_YR_IA,Upper_YR_LN,WLR_LN,YR_LBIA	Longlin,Liangdao1,Miaozigou_MN	0.896749	-0.106	0.937	0.169	0.07	0.082	0.049	100	0.078281	101	0.00102994
Vietnam_BA	Mbuti.DG,Laos_Hoabinhian.SG,Qihe,Xitoucun,Tanshishan,Suogang,Mongolia_EIA_3,Mongolia_EIA_7_Xiongnu,Mongolia_LBA_2_Ulaanzukh,Nepal_Mebrak_2125BP.SG,Nepal_Samdzong_1500BP.SG,Miaozigou_MN,Upper_YR_IA,Upper_YR_LN,YR_LBIA	Longlin,Liangdao1,WLR_LN	0.909665	-0.104	0.916	0.188	0.068	0.082	0.057	100	0.0833307	101	0.00271039
Vietnam_BA	Mbuti.DG,Laos_Hoabinhian.SG,Qihe,Xitoucun,Tanshishan,Suogang,Mongolia_EIA_3,Mongolia_EIA_7_Xiongnu,Mongolia_LBA_2_Ulaanzukh,Nepal_Mebrak_2125BP.SG,Nepal_Samdzong_1500BP.SG,Miaozigou_MN,Upper_YR_LN,WLR_LN,YR_LBIA	Longlin,Liangdao1,Upper_YR_IA	0.894684	-0.118	0.93	0.187	0.068	0.082	0.055	100	0.0499294	101	0.00201847
Vietnam_BA	Mbuti.DG,Laos_Hoabinhian.SG,Qihe,Xitoucun,Tanshishan,Suogang,Mongolia_EIA_3,Mongolia_EIA_7_Xiongnu,Mongolia_LBA_2_Ulaanzukh,Nepal_Mebrak_2125BP.SG,Nepal_Samdzong_1500BP.SG,Miaozigou_MN,Upper_YR_IA,WLR_LN,YR_LBIA	Longlin,Liangdao1,Upper_YR_LN	0.85836	-0.139	0.972	0.168	0.071	0.077	0.05	100	0.025953	101	0.00412975
Vietnam_BA	Mbuti.DG,Laos_Hoabinhian.SG,Qihe,Xitoucun,Tanshishan,Suogang,Mongolia_EIA_3,Mongolia_EIA_7_Xiongnu,Mongolia_LBA_2_Ulaanzukh,Nepal_Mebrak_2125BP.SG,Nepal_Samdzong_1500BP.SG,Miaozigou_MN,Upper_YR_IA,Upper_YR_LN,WLR_LN	Longlin,Liangdao1,YR_LBIA	0.951776	-0.096	0.903	0.193	0.068	0.083	0.058	100	0.110344	101	0.00273563
Vietnam_Historical.SG	Mbuti.DG,Laos_Hoabinhian.SG,Qihe,Xitoucun,Tanshishan,Suogang,Mongolia_EIA_3,Mongolia_EIA_7_Xiongnu,Mongolia_LBA_2_Ulaanzukh,Nepal_Mebrak_2125BP.SG,Nepal_Samdzong_1500BP.SG,Miaozigou_MN,Upper_YR_IA,WLR_LN,YR_LBIA	Longlin,Liangdao1,Upper_YR_LN	0.00291711	0.059	0.421	0.52	0.084	0.099	0.054	100	0.397801	101	6.25018e-18
Vietnam_Historical.SG	Mbuti.DG,Laos_Hoabinhian.SG,Qihe,Xitoucun,Tanshishan,Suogang,Mongolia_EIA_3,Mongolia_EIA_7_Xiongnu,Mongolia_LBA_2_Ulaanzukh,Nepal_Mebrak_2125BP.SG,Nepal_Samdzong_1500BP.SG,Miaozigou_MN,Upper_YR_IA,Upper_YR_LN,YR_LBIA	Longlin,Liangdao1,WLR_LN	0.0881709	0.119	0.245	0.636	0.078	0.101	0.061	100	0.0832542	110	6.32494e-10
Vietnam_Historical.SG	Mbuti.DG,Laos_Hoabinhian.SG,Qihe,Xitoucun,Tanshishan,Suogang,Mongolia_EIA_3,Mongolia_EIA_7_Xiongnu,Mongolia_LBA_2_Ulaanzukh,Nepal_Mebrak_2125BP.SG,Nepal_Samdzong_1500BP.SG,Miaozigou_MN,Upper_YR_LN,WLR_LN,YR_LBIA	Longlin,Liangdao1,Upper_YR_IA	0.0600445	0.131	0.277	0.592	0.078	0.096	0.058	100	0.0551406	110	5.24464e-12
Vietnam_Historical.SG	Mbuti.DG,Laos_Hoabinhian.SG,Qihe,Xitoucun,Tanshishan,Suogang,Mongolia_EIA_3,Mongolia_EIA_7_Xiongnu,Mongolia_LBA_2_Ulaanzukh,Nepal_Mebrak_2125BP.SG,Nepal_Samdzong_1500BP.SG,Upper_YR_IA,Upper_YR_LN,WLR_LN,YR_LBIA	Longlin,Liangdao1,Miaozigou_MN	0.0468959	0.175	0.305	0.52	0.083	0.106	0.057	100	0.0151235	110	1.44497e-15
Vietnam_Historical.SG	Mbuti.DG,Laos_Hoabinhian.SG,Qihe,Xitoucun,Tanshishan,Suogang,Mongolia_EIA_3,Mongolia_EIA_7_Xiongnu,Mongolia_LBA_2_Ulaanzukh,Nepal_Mebrak_2125BP.SG,Nepal_Samdzong_1500BP.SG,Miaozigou_MN,Upper_YR_IA,Upper_YR_LN,WLR_LN	Longlin,Liangdao1,YR_LBIA	0.82259	0.19	0.201	0.608	0.071	0.09	0.059	010	0.0111513	110	2.27585e-11
Vietnam_LN2.SG	Mbuti.DG,Laos_Hoabinhian.SG,Qihe,Xitoucun,Tanshishan,Suogang,Mongolia_EIA_3,Mongolia_EIA_7_Xiongnu,Mongolia_LBA_2_Ulaanzukh,Nepal_Mebrak_2125BP.SG,Nepal_Samdzong_1500BP.SG,Upper_YR_IA,Upper_YR_LN,WLR_LN,YR_LBIA	Longlin,Liangdao1,Miaozigou_MN	0.00162967	0.453	0.262	0.285	0.107	0.137	0.064	010	0.0180612	101
Vietnam_LN2.SG	Mbuti.DG,Laos_Hoabinhian.SG,Qihe,Xitoucun,Tanshishan,Suogang,Mongolia_EIA_3,Mongolia_EIA_7_Xiongnu,Mongolia_LBA_2_Ulaanzukh,Nepal_Mebrak_2125BP.SG,Nepal_Samdzong_1500BP.SG,Miaozigou_MN,Upper_YR_LN,WLR_LN,YR_LBIA	Longlin,Liangdao1,Upper_YR_IA	0.000699428	0.432	0.26	0.308	0.106	0.138	0.073	010	0.017826	101
Vietnam_LN2.SG	Mbuti.DG,Laos_Hoabinhian.SG,Qihe,Xitoucun,Tanshishan,Suogang,Mongolia_EIA_3,Mongolia_EIA_7_Xiongnu,Mongolia_LBA_2_Ulaanzukh,Nepal_Mebrak_2125BP.SG,Nepal_Samdzong_1500BP.SG,Miaozigou_MN,Upper_YR_IA,Upper_YR_LN,YR_LBIA	Longlin,Liangdao1,WLR_LN	0.00709073	0.445	0.24	0.316	0.102	0.137	0.077	010	0.0308263	101
Vietnam_LN2.SG	Mbuti.DG,Laos_Hoabinhian.SG,Qihe,Xitoucun,Tanshishan,Suogang,Mongolia_EIA_3,Mongolia_EIA_7_Xiongnu,Mongolia_LBA_2_Ulaanzukh,Nepal_Mebrak_2125BP.SG,Nepal_Samdzong_1500BP.SG,Miaozigou_MN,Upper_YR_IA,Upper_YR_LN,WLR_LN	Longlin,Liangdao1,YR_LBIA	0.00425732	0.461	0.213	0.326	0.102	0.135	0.075	010	0.0502896	011	1.52176e-09
Vietnam_LN2.SG	Mbuti.DG,Laos_Hoabinhian.SG,Qihe,Xitoucun,Tanshishan,Suogang,Mongolia_EIA_3,Mongolia_EIA_7_Xiongnu,Mongolia_LBA_2_Ulaanzukh,Nepal_Mebrak_2125BP.SG,Nepal_Samdzong_1500BP.SG,Miaozigou_MN,Upper_YR_IA,WLR_LN,YR_LBIA	Longlin,Liangdao1,Upper_YR_LN	0.000278199	0.394	0.338	0.268	0.107	0.126	0.061	010	0.000944762	101
Vietnam_LN3.SG	Mbuti.DG,Laos_Hoabinhian.SG,Qihe,Xitoucun,Tanshishan,Suogang,Mongolia_EIA_3,Mongolia_EIA_7_Xiongnu,Mongolia_LBA_2_Ulaanzukh,Nepal_Mebrak_2125BP.SG,Nepal_Samdzong_1500BP.SG,Miaozigou_MN,Upper_YR_IA,Upper_YR_LN,YR_LBIA	Longlin,Liangdao1,WLR_LN	0.347788	0.443	0.313	0.245	0.086	0.111	0.071	010	0.00164485	101
Vietnam_LN3.SG	Mbuti.DG,Laos_Hoabinhian.SG,Qihe,Xitoucun,Tanshishan,Suogang,Mongolia_EIA_3,Mongolia_EIA_7_Xiongnu,Mongolia_LBA_2_Ulaanzukh,Nepal_Mebrak_2125BP.SG,Nepal_Samdzong_1500BP.SG,Upper_YR_IA,Upper_YR_LN,WLR_LN,YR_LBIA	Longlin,Liangdao1,Miaozigou_MN	0.112595	0.437	0.35	0.213	0.09	0.111	0.059	010	0.00033485	101
Vietnam_LN3.SG	Mbuti.DG,Laos_Hoabinhian.SG,Qihe,Xitoucun,Tanshishan,Suogang,Mongolia_EIA_3,Mongolia_EIA_7_Xiongnu,Mongolia_LBA_2_Ulaanzukh,Nepal_Mebrak_2125BP.SG,Nepal_Samdzong_1500BP.SG,Miaozigou_MN,Upper_YR_LN,WLR_LN,YR_LBIA	Longlin,Liangdao1,Upper_YR_IA	0.0906628	0.425	0.348	0.227	0.091	0.114	0.067	001	0.000766269	101	1.28239e-06
Vietnam_LN3.SG	Mbuti.DG,Laos_Hoabinhian.SG,Qihe,Xitoucun,Tanshishan,Suogang,Mongolia_EIA_3,Mongolia_EIA_7_Xiongnu,Mongolia_LBA_2_Ulaanzukh,Nepal_Mebrak_2125BP.SG,Nepal_Samdzong_1500BP.SG,Miaozigou_MN,Upper_YR_IA,WLR_LN,YR_LBIA	Longlin,Liangdao1,Upper_YR_LN	0.196877	0.379	0.386	0.236	0.086	0.099	0.06	001	0.000111615	101	2.12578e-06
Vietnam_LN3.SG	Mbuti.DG,Laos_Hoabinhian.SG,Qihe,Xitoucun,Tanshishan,Suogang,Mongolia_EIA_3,Mongolia_EIA_7_Xiongnu,Mongolia_LBA_2_Ulaanzukh,Nepal_Mebrak_2125BP.SG,Nepal_Samdzong_1500BP.SG,Miaozigou_MN,Upper_YR_IA,Upper_YR_LN,WLR_LN	Longlin,Liangdao1,YR_LBIA	0.283965	0.447	0.305	0.248	0.088	0.112	0.071	010	0.00215726	011	1.0351e-07
Vietnam_LN_HaLongCulture.SG	Mbuti.DG,Laos_Hoabinhian.SG,Qihe,Xitoucun,Tanshishan,Suogang,Mongolia_EIA_3,Mongolia_EIA_7_Xiongnu,Mongolia_LBA_2_Ulaanzukh,Nepal_Mebrak_2125BP.SG,Nepal_Samdzong_1500BP.SG,Miaozigou_MN,Upper_YR_IA,Upper_YR_LN,WLR_LN	Longlin,Liangdao1,YR_LBIA	0.11573	0.584	0.379	0.037	0.113	0.157	0.096	001	0.668437	011	0.000104327
Vietnam_LN_HaLongCulture.SG	Mbuti.DG,Laos_Hoabinhian.SG,Qihe,Xitoucun,Tanshishan,Suogang,Mongolia_EIA_3,Mongolia_EIA_7_Xiongnu,Mongolia_LBA_2_Ulaanzukh,Nepal_Mebrak_2125BP.SG,Nepal_Samdzong_1500BP.SG,Upper_YR_IA,Upper_YR_LN,WLR_LN,YR_LBIA	Longlin,Liangdao1,Miaozigou_MN	0.0191998	0.546	0.399	0.055	0.119	0.156	0.079	001	0.443786	011	3.29304e-05
Vietnam_LN_HaLongCulture.SG	Mbuti.DG,Laos_Hoabinhian.SG,Qihe,Xitoucun,Tanshishan,Suogang,Mongolia_EIA_3,Mongolia_EIA_7_Xiongnu,Mongolia_LBA_2_Ulaanzukh,Nepal_Mebrak_2125BP.SG,Nepal_Samdzong_1500BP.SG,Miaozigou_MN,Upper_YR_LN,WLR_LN,YR_LBIA	Longlin,Liangdao1,Upper_YR_IA	0.0309108	0.551	0.403	0.046	0.116	0.154	0.087	001	0.569266	011	4.05421e-05
Vietnam_LN_HaLongCulture.SG	Mbuti.DG,Laos_Hoabinhian.SG,Qihe,Xitoucun,Tanshishan,Suogang,Mongolia_EIA_3,Mongolia_EIA_7_Xiongnu,Mongolia_LBA_2_Ulaanzukh,Nepal_Mebrak_2125BP.SG,Nepal_Samdzong_1500BP.SG,Miaozigou_MN,Upper_YR_IA,WLR_LN,YR_LBIA	Longlin,Liangdao1,Upper_YR_LN	0.0186587	0.537	0.432	0.031	0.117	0.141	0.078	001	0.663383	011	2.82174e-05
Vietnam_LN_HaLongCulture.SG	Mbuti.DG,Laos_Hoabinhian.SG,Qihe,Xitoucun,Tanshishan,Suogang,Mongolia_EIA_3,Mongolia_EIA_7_Xiongnu,Mongolia_LBA_2_Ulaanzukh,Nepal_Mebrak_2125BP.SG,Nepal_Samdzong_1500BP.SG,Miaozigou_MN,Upper_YR_IA,Upper_YR_LN,YR_LBIA	Longlin,Liangdao1,WLR_LN	0.0602908	0.554	0.392	0.054	0.113	0.154	0.093	001	0.528452	011	3.8608e-05
Vietnam_LN.SG	Mbuti.DG,Laos_Hoabinhian.SG,Qihe,Xitoucun,Tanshishan,Suogang,Mongolia_EIA_3,Mongolia_EIA_7_Xiongnu,Mongolia_LBA_2_Ulaanzukh,Nepal_Mebrak_2125BP.SG,Nepal_Samdzong_1500BP.SG,Miaozigou_MN,Upper_YR_IA,Upper_YR_LN,WLR_LN	Longlin,Liangdao1,YR_LBIA	0.219472	0.495	0.301	0.204	0.095	0.135	0.087	001	0.0156024	011	3.63628e-07
Vietnam_LN.SG	Mbuti.DG,Laos_Hoabinhian.SG,Qihe,Xitoucun,Tanshishan,Suogang,Mongolia_EIA_3,Mongolia_EIA_7_Xiongnu,Mongolia_LBA_2_Ulaanzukh,Nepal_Mebrak_2125BP.SG,Nepal_Samdzong_1500BP.SG,Upper_YR_IA,Upper_YR_LN,WLR_LN,YR_LBIA	Longlin,Liangdao1,Miaozigou_MN	0.0172266	0.453	0.364	0.183	0.107	0.147	0.076	001	0.00791139	101	5.07732e-06
Vietnam_LN.SG	Mbuti.DG,Laos_Hoabinhian.SG,Qihe,Xitoucun,Tanshishan,Suogang,Mongolia_EIA_3,Mongolia_EIA_7_Xiongnu,Mongolia_LBA_2_Ulaanzukh,Nepal_Mebrak_2125BP.SG,Nepal_Samdzong_1500BP.SG,Miaozigou_MN,Upper_YR_IA,WLR_LN,YR_LBIA	Longlin,Liangdao1,Upper_YR_LN	0.020969	0.428	0.436	0.137	0.101	0.126	0.073	001	0.0538428	101	2.17045e-06
Vietnam_LN.SG	Mbuti.DG,Laos_Hoabinhian.SG,Qihe,Xitoucun,Tanshishan,Suogang,Mongolia_EIA_3,Mongolia_EIA_7_Xiongnu,Mongolia_LBA_2_Ulaanzukh,Nepal_Mebrak_2125BP.SG,Nepal_Samdzong_1500BP.SG,Miaozigou_MN,Upper_YR_LN,WLR_LN,YR_LBIA	Longlin,Liangdao1,Upper_YR_IA	0.0202963	0.439	0.335	0.226	0.101	0.144	0.083	001	0.00441308	101	4.86015e-06
Vietnam_LN.SG	Mbuti.DG,Laos_Hoabinhian.SG,Qihe,Xitoucun,Tanshishan,Suogang,Mongolia_EIA_3,Mongolia_EIA_7_Xiongnu,Mongolia_LBA_2_Ulaanzukh,Nepal_Mebrak_2125BP.SG,Nepal_Samdzong_1500BP.SG,Miaozigou_MN,Upper_YR_IA,Upper_YR_LN,YR_LBIA	Longlin,Liangdao1,WLR_LN	0.0219907	0.432	0.325	0.243	0.103	0.148	0.09	010	0.00590611	101
Vietnam_N2	Mbuti.DG,Laos_Hoabinhian.SG,Qihe,Xitoucun,Tanshishan,Suogang,Mongolia_EIA_3,Mongolia_EIA_7_Xiongnu,Mongolia_LBA_2_Ulaanzukh,Nepal_Mebrak_2125BP.SG,Nepal_Samdzong_1500BP.SG,Miaozigou_MN,Upper_YR_LN,WLR_LN,YR_LBIA	Longlin,Liangdao1,Upper_YR_IA	0.102241	0.272	0.817	-0.09	0.113	0.141	0.083	001	0.248359	101	0.00957175
Vietnam_N2	Mbuti.DG,Laos_Hoabinhian.SG,Qihe,Xitoucun,Tanshishan,Suogang,Mongolia_EIA_3,Mongolia_EIA_7_Xiongnu,Mongolia_LBA_2_Ulaanzukh,Nepal_Mebrak_2125BP.SG,Nepal_Samdzong_1500BP.SG,Miaozigou_MN,Upper_YR_IA,Upper_YR_LN,YR_LBIA	Longlin,Liangdao1,WLR_LN	0.253564	0.302	0.814	-0.116	0.109	0.138	0.088	001	0.15194	101	0.00437012
Vietnam_N2	Mbuti.DG,Laos_Hoabinhian.SG,Qihe,Xitoucun,Tanshishan,Suogang,Mongolia_EIA_3,Mongolia_EIA_7_Xiongnu,Mongolia_LBA_2_Ulaanzukh,Nepal_Mebrak_2125BP.SG,Nepal_Samdzong_1500BP.SG,Upper_YR_IA,Upper_YR_LN,WLR_LN,YR_LBIA	Longlin,Liangdao1,Miaozigou_MN	0.101922	0.263	0.817	-0.081	0.113	0.14	0.072	001	0.229632	101	0.00910207
Vietnam_N2	Mbuti.DG,Laos_Hoabinhian.SG,Qihe,Xitoucun,Tanshishan,Suogang,Mongolia_EIA_3,Mongolia_EIA_7_Xiongnu,Mongolia_LBA_2_Ulaanzukh,Nepal_Mebrak_2125BP.SG,Nepal_Samdzong_1500BP.SG,Miaozigou_MN,Upper_YR_IA,WLR_LN,YR_LBIA	Longlin,Liangdao1,Upper_YR_LN	0.303059	0.279	0.753	-0.032	0.106	0.122	0.073	001	0.620244	101	0.00582824
Vietnam_N2	Mbuti.DG,Laos_Hoabinhian.SG,Qihe,Xitoucun,Tanshishan,Suogang,Mongolia_EIA_3,Mongolia_EIA_7_Xiongnu,Mongolia_LBA_2_Ulaanzukh,Nepal_Mebrak_2125BP.SG,Nepal_Samdzong_1500BP.SG,Miaozigou_MN,Upper_YR_IA,Upper_YR_LN,WLR_LN	Longlin,Liangdao1,YR_LBIA	0.106002	0.261	0.828	-0.09	0.116	0.146	0.091	001	0.28965	101	0.0161666
Vietnam_N	Mbuti.DG,Laos_Hoabinhian.SG,Qihe,Xitoucun,Tanshishan,Suogang,Mongolia_EIA_3,Mongolia_EIA_7_Xiongnu,Mongolia_LBA_2_Ulaanzukh,Nepal_Mebrak_2125BP.SG,Nepal_Samdzong_1500BP.SG,Miaozigou_MN,Upper_YR_IA,Upper_YR_LN,YR_LBIA	Longlin,Liangdao1,WLR_LN	0.701252	0.206	0.975	-0.181	0.073	0.094	0.064	100	0.00486299	101	0.00372974
Vietnam_N	Mbuti.DG,Laos_Hoabinhian.SG,Qihe,Xitoucun,Tanshishan,Suogang,Mongolia_EIA_3,Mongolia_EIA_7_Xiongnu,Mongolia_LBA_2_Ulaanzukh,Nepal_Mebrak_2125BP.SG,Nepal_Samdzong_1500BP.SG,Miaozigou_MN,Upper_YR_LN,WLR_LN,YR_LBIA	Longlin,Liangdao1,Upper_YR_IA	0.737889	0.202	0.963	-0.165	0.072	0.09	0.058	100	0.00503246	101	0.00622216
Vietnam_N	Mbuti.DG,Laos_Hoabinhian.SG,Qihe,Xitoucun,Tanshishan,Suogang,Mongolia_EIA_3,Mongolia_EIA_7_Xiongnu,Mongolia_LBA_2_Ulaanzukh,Nepal_Mebrak_2125BP.SG,Nepal_Samdzong_1500BP.SG,Miaozigou_MN,Upper_YR_IA,Upper_YR_LN,WLR_LN	Longlin,Liangdao1,YR_LBIA	0.943479	0.233	0.969	-0.203	0.073	0.094	0.065	100	0.00170066	101	0.00203371
Vietnam_N	Mbuti.DG,Laos_Hoabinhian.SG,Qihe,Xitoucun,Tanshishan,Suogang,Mongolia_EIA_3,Mongolia_EIA_7_Xiongnu,Mongolia_LBA_2_Ulaanzukh,Nepal_Mebrak_2125BP.SG,Nepal_Samdzong_1500BP.SG,Miaozigou_MN,Upper_YR_IA,WLR_LN,YR_LBIA	Longlin,Liangdao1,Upper_YR_LN	0.894011	0.208	0.914	-0.122	0.07	0.079	0.054	100	0.00310004	101	0.0683322
Vietnam_N	Mbuti.DG,Laos_Hoabinhian.SG,Qihe,Xitoucun,Tanshishan,Suogang,Mongolia_EIA_3,Mongolia_EIA_7_Xiongnu,Mongolia_LBA_2_Ulaanzukh,Nepal_Mebrak_2125BP.SG,Nepal_Samdzong_1500BP.SG,Upper_YR_IA,Upper_YR_LN,WLR_LN,YR_LBIA	Longlin,Liangdao1,Miaozigou_MN	0.626696	0.183	0.965	-0.148	0.073	0.091	0.052	100	0.00987465	101	0.00298796
Yiyang	Mbuti.DG,Laos_Hoabinhian.SG,Qihe,Xitoucun,Tanshishan,Suogang,Mongolia_EIA_3,Mongolia_EIA_7_Xiongnu,Mongolia_LBA_2_Ulaanzukh,Nepal_Mebrak_2125BP.SG,Nepal_Samdzong_1500BP.SG,Miaozigou_MN,Upper_YR_IA,Upper_YR_LN,WLR_LN	Longlin,Liangdao1,YR_LBIA	0.920065	-0.189	0.881	0.308	0.075	0.088	0.062	100	0.00353285	101	2.46829e-05
Yiyang	Mbuti.DG,Laos_Hoabinhian.SG,Qihe,Xitoucun,Tanshishan,Suogang,Mongolia_EIA_3,Mongolia_EIA_7_Xiongnu,Mongolia_LBA_2_Ulaanzukh,Nepal_Mebrak_2125BP.SG,Nepal_Samdzong_1500BP.SG,Miaozigou_MN,Upper_YR_LN,WLR_LN,YR_LBIA	Longlin,Liangdao1,Upper_YR_IA	0.731997	-0.216	0.924	0.291	0.076	0.087	0.059	100	0.000910647	101	2.44249e-05
Yiyang	Mbuti.DG,Laos_Hoabinhian.SG,Qihe,Xitoucun,Tanshishan,Suogang,Mongolia_EIA_3,Mongolia_EIA_7_Xiongnu,Mongolia_LBA_2_Ulaanzukh,Nepal_Mebrak_2125BP.SG,Nepal_Samdzong_1500BP.SG,Miaozigou_MN,Upper_YR_IA,WLR_LN,YR_LBIA	Longlin,Liangdao1,Upper_YR_LN	0.582169	-0.255	1.009	0.247	0.082	0.085	0.057	100	0.000237607	101	0.000697335
Yiyang	Mbuti.DG,Laos_Hoabinhian.SG,Qihe,Xitoucun,Tanshishan,Suogang,Mongolia_EIA_3,Mongolia_EIA_7_Xiongnu,Mongolia_LBA_2_Ulaanzukh,Nepal_Mebrak_2125BP.SG,Nepal_Samdzong_1500BP.SG,Miaozigou_MN,Upper_YR_IA,Upper_YR_LN,YR_LBIA	Longlin,Liangdao1,WLR_LN	0.746365	-0.212	0.908	0.305	0.076	0.089	0.062	100	0.00121263	101	2.4307e-05
Yiyang	Mbuti.DG,Laos_Hoabinhian.SG,Qihe,Xitoucun,Tanshishan,Suogang,Mongolia_EIA_3,Mongolia_EIA_7_Xiongnu,Mongolia_LBA_2_Ulaanzukh,Nepal_Mebrak_2125BP.SG,Nepal_Samdzong_1500BP.SG,Upper_YR_IA,Upper_YR_LN,WLR_LN,YR_LBIA	Longlin,Liangdao1,Miaozigou_MN	0.696375	-0.201	0.947	0.254	0.077	0.088	0.053	100	0.0020689	101	1.42321e-05
BaBanQinCen	Mbuti.DG,Longlin,Qihe,Xitoucun,Tanshishan,Suogang,Mongolia_EIA_3,Mongolia_EIA_7_Xiongnu,Mongolia_LBA_2_Ulaanzukh,Nepal_Mebrak_2125BP.SG,Nepal_Samdzong_1500BP.SG,Miaozigou_MN,Upper_YR_IA,Upper_YR_LN,WLR_LN	Laos_Hoabinhian.SG,Liangdao1,YR_LBIA	0.842117	-0.052	0.844	0.207	0.028	0.052	0.044	100	0.0419458	101	4.20189e-05
BaBanQinCen	Mbuti.DG,Longlin,Qihe,Xitoucun,Tanshishan,Suogang,Mongolia_EIA_3,Mongolia_EIA_7_Xiongnu,Mongolia_LBA_2_Ulaanzukh,Nepal_Mebrak_2125BP.SG,Nepal_Samdzong_1500BP.SG,Miaozigou_MN,Upper_YR_IA,WLR_LN,YR_LBIA	Laos_Hoabinhian.SG,Liangdao1,Upper_YR_LN	0.426255	-0.076	0.898	0.178	0.029	0.047	0.039	100	0.00421114	101	8.04658e-05
BaBanQinCen	Mbuti.DG,Longlin,Qihe,Xitoucun,Tanshishan,Suogang,Mongolia_EIA_3,Mongolia_EIA_7_Xiongnu,Mongolia_LBA_2_Ulaanzukh,Nepal_Mebrak_2125BP.SG,Nepal_Samdzong_1500BP.SG,Miaozigou_MN,Upper_YR_LN,WLR_LN,YR_LBIA	Laos_Hoabinhian.SG,Liangdao1,Upper_YR_IA	0.506871	-0.064	0.865	0.199	0.028	0.051	0.042	100	0.0109472	101	3.18711e-05
BaBanQinCen	Mbuti.DG,Longlin,Qihe,Xitoucun,Tanshishan,Suogang,Mongolia_EIA_3,Mongolia_EIA_7_Xiongnu,Mongolia_LBA_2_Ulaanzukh,Nepal_Mebrak_2125BP.SG,Nepal_Samdzong_1500BP.SG,Miaozigou_MN,Upper_YR_IA,Upper_YR_LN,YR_LBIA	Laos_Hoabinhian.SG,Liangdao1,WLR_LN	0.663181	-0.061	0.86	0.201	0.028	0.052	0.044	100	0.0154245	101	3.87579e-05
BaBanQinCen	Mbuti.DG,Longlin,Qihe,Xitoucun,Tanshishan,Suogang,Mongolia_EIA_3,Mongolia_EIA_7_Xiongnu,Mongolia_LBA_2_Ulaanzukh,Nepal_Mebrak_2125BP.SG,Nepal_Samdzong_1500BP.SG,Upper_YR_IA,Upper_YR_LN,WLR_LN,YR_LBIA	Laos_Hoabinhian.SG,Liangdao1,Miaozigou_MN	0.575757	-0.059	0.875	0.184	0.029	0.05	0.038	100	0.0235236	101	7.31336e-06
Baojianshan	Mbuti.DG,Longlin,Qihe,Xitoucun,Tanshishan,Suogang,Mongolia_EIA_3,Mongolia_EIA_7_Xiongnu,Mongolia_LBA_2_Ulaanzukh,Nepal_Mebrak_2125BP.SG,Nepal_Samdzong_1500BP.SG,Miaozigou_MN,Upper_YR_IA,Upper_YR_LN,WLR_LN	Laos_Hoabinhian.SG,Liangdao1,YR_LBIA	0.19874	0.394	0.653	-0.047	0.032	0.057	0.049	001	0.297776	101	3.87195e-27
Baojianshan	Mbuti.DG,Longlin,Qihe,Xitoucun,Tanshishan,Suogang,Mongolia_EIA_3,Mongolia_EIA_7_Xiongnu,Mongolia_LBA_2_Ulaanzukh,Nepal_Mebrak_2125BP.SG,Nepal_Samdzong_1500BP.SG,Miaozigou_MN,Upper_YR_LN,WLR_LN,YR_LBIA	Laos_Hoabinhian.SG,Liangdao1,Upper_YR_IA	0.188584	0.394	0.649	-0.043	0.032	0.053	0.046	001	0.320485	101	4.64279e-27
Baojianshan	Mbuti.DG,Longlin,Qihe,Xitoucun,Tanshishan,Suogang,Mongolia_EIA_3,Mongolia_EIA_7_Xiongnu,Mongolia_LBA_2_Ulaanzukh,Nepal_Mebrak_2125BP.SG,Nepal_Samdzong_1500BP.SG,Miaozigou_MN,Upper_YR_IA,WLR_LN,YR_LBIA	Laos_Hoabinhian.SG,Liangdao1,Upper_YR_LN	0.191494	0.394	0.636	-0.03	0.032	0.047	0.039	001	0.419565	101	3.04483e-27
Baojianshan	Mbuti.DG,Longlin,Qihe,Xitoucun,Tanshishan,Suogang,Mongolia_EIA_3,Mongolia_EIA_7_Xiongnu,Mongolia_LBA_2_Ulaanzukh,Nepal_Mebrak_2125BP.SG,Nepal_Samdzong_1500BP.SG,Miaozigou_MN,Upper_YR_IA,Upper_YR_LN,YR_LBIA	Laos_Hoabinhian.SG,Liangdao1,WLR_LN	0.237748	0.393	0.646	-0.04	0.032	0.056	0.048	001	0.358939	101	2.73224e-27
Baojianshan	Mbuti.DG,Longlin,Qihe,Xitoucun,Tanshishan,Suogang,Mongolia_EIA_3,Mongolia_EIA_7_Xiongnu,Mongolia_LBA_2_Ulaanzukh,Nepal_Mebrak_2125BP.SG,Nepal_Samdzong_1500BP.SG,Upper_YR_IA,Upper_YR_LN,WLR_LN,YR_LBIA	Laos_Hoabinhian.SG,Liangdao1,Miaozigou_MN	0.339824	0.395	0.642	-0.037	0.032	0.05	0.04	001	0.313731	101	1.22295e-27
Dushan	Mbuti.DG,Longlin,Qihe,Xitoucun,Tanshishan,Suogang,Mongolia_EIA_3,Mongolia_EIA_7_Xiongnu,Mongolia_LBA_2_Ulaanzukh,Nepal_Mebrak_2125BP.SG,Nepal_Samdzong_1500BP.SG,Miaozigou_MN,Upper_YR_IA,Upper_YR_LN,YR_LBIA	Laos_Hoabinhian.SG,Liangdao1,WLR_LN	0.432908	0.181	0.885	-0.066	0.037	0.061	0.052	001	0.156539	101	3.46413e-06
Dushan	Mbuti.DG,Longlin,Qihe,Xitoucun,Tanshishan,Suogang,Mongolia_EIA_3,Mongolia_EIA_7_Xiongnu,Mongolia_LBA_2_Ulaanzukh,Nepal_Mebrak_2125BP.SG,Nepal_Samdzong_1500BP.SG,Miaozigou_MN,Upper_YR_IA,WLR_LN,YR_LBIA	Laos_Hoabinhian.SG,Liangdao1,Upper_YR_LN	0.420878	0.183	0.866	-0.05	0.037	0.052	0.044	001	0.230807	101	3.37289e-06
Dushan	Mbuti.DG,Longlin,Qihe,Xitoucun,Tanshishan,Suogang,Mongolia_EIA_3,Mongolia_EIA_7_Xiongnu,Mongolia_LBA_2_Ulaanzukh,Nepal_Mebrak_2125BP.SG,Nepal_Samdzong_1500BP.SG,Miaozigou_MN,Upper_YR_IA,Upper_YR_LN,WLR_LN	Laos_Hoabinhian.SG,Liangdao1,YR_LBIA	0.42715	0.181	0.882	-0.063	0.037	0.062	0.053	001	0.193095	101	4.71869e-06
Dushan	Mbuti.DG,Longlin,Qihe,Xitoucun,Tanshishan,Suogang,Mongolia_EIA_3,Mongolia_EIA_7_Xiongnu,Mongolia_LBA_2_Ulaanzukh,Nepal_Mebrak_2125BP.SG,Nepal_Samdzong_1500BP.SG,Miaozigou_MN,Upper_YR_LN,WLR_LN,YR_LBIA	Laos_Hoabinhian.SG,Liangdao1,Upper_YR_IA	0.435785	0.182	0.881	-0.063	0.037	0.058	0.049	001	0.166207	101	3.56506e-06
Dushan	Mbuti.DG,Longlin,Qihe,Xitoucun,Tanshishan,Suogang,Mongolia_EIA_3,Mongolia_EIA_7_Xiongnu,Mongolia_LBA_2_Ulaanzukh,Nepal_Mebrak_2125BP.SG,Nepal_Samdzong_1500BP.SG,Upper_YR_IA,Upper_YR_LN,WLR_LN,YR_LBIA	Laos_Hoabinhian.SG,Liangdao1,Miaozigou_MN	0.717024	0.184	0.869	-0.053	0.036	0.054	0.043	001	0.174578	101	1.63036e-06
GaoHuaHua	Mbuti.DG,Longlin,Qihe,Xitoucun,Tanshishan,Suogang,Mongolia_EIA_3,Mongolia_EIA_7_Xiongnu,Mongolia_LBA_2_Ulaanzukh,Nepal_Mebrak_2125BP.SG,Nepal_Samdzong_1500BP.SG,Miaozigou_MN,Upper_YR_LN,WLR_LN,YR_LBIA	Laos_Hoabinhian.SG,Liangdao1,Upper_YR_IA	0.0611656	-0.023	0.618	0.404	0.024	0.045	0.039	100	0.18347	101	4.76341e-17
GaoHuaHua	Mbuti.DG,Longlin,Qihe,Xitoucun,Tanshishan,Suogang,Mongolia_EIA_3,Mongolia_EIA_7_Xiongnu,Mongolia_LBA_2_Ulaanzukh,Nepal_Mebrak_2125BP.SG,Nepal_Samdzong_1500BP.SG,Miaozigou_MN,Upper_YR_IA,WLR_LN,YR_LBIA	Laos_Hoabinhian.SG,Liangdao1,Upper_YR_LN	0.00529147	-0.045	0.702	0.343	0.025	0.042	0.036	100	0.0418692	101	4.12705e-15
GaoHuaHua	Mbuti.DG,Longlin,Qihe,Xitoucun,Tanshishan,Suogang,Mongolia_EIA_3,Mongolia_EIA_7_Xiongnu,Mongolia_LBA_2_Ulaanzukh,Nepal_Mebrak_2125BP.SG,Nepal_Samdzong_1500BP.SG,Upper_YR_IA,Upper_YR_LN,WLR_LN,YR_LBIA	Laos_Hoabinhian.SG,Liangdao1,Miaozigou_MN	0.103205	-0.009	0.648	0.361	0.024	0.046	0.038	100	0.329639	101	2.04076e-17
GaoHuaHua	Mbuti.DG,Longlin,Qihe,Xitoucun,Tanshishan,Suogang,Mongolia_EIA_3,Mongolia_EIA_7_Xiongnu,Mongolia_LBA_2_Ulaanzukh,Nepal_Mebrak_2125BP.SG,Nepal_Samdzong_1500BP.SG,Miaozigou_MN,Upper_YR_IA,Upper_YR_LN,YR_LBIA	Laos_Hoabinhian.SG,Liangdao1,WLR_LN	0.0953957	-0.023	0.59	0.432	0.023	0.047	0.041	100	0.197495	101	4.66849e-18
GaoHuaHua	Mbuti.DG,Longlin,Qihe,Xitoucun,Tanshishan,Suogang,Mongolia_EIA_3,Mongolia_EIA_7_Xiongnu,Mongolia_LBA_2_Ulaanzukh,Nepal_Mebrak_2125BP.SG,Nepal_Samdzong_1500BP.SG,Miaozigou_MN,Upper_YR_IA,Upper_YR_LN,WLR_LN	Laos_Hoabinhian.SG,Liangdao1,YR_LBIA	0.8852	-0.008	0.588	0.42	0.022	0.043	0.039	100	0.426322	101	4.37124e-17
LaCen	Mbuti.DG,Longlin,Qihe,Xitoucun,Tanshishan,Suogang,Mongolia_EIA_3,Mongolia_EIA_7_Xiongnu,Mongolia_LBA_2_Ulaanzukh,Nepal_Mebrak_2125BP.SG,Nepal_Samdzong_1500BP.SG,Miaozigou_MN,Upper_YR_IA,Upper_YR_LN,WLR_LN	Laos_Hoabinhian.SG,Liangdao1,YR_LBIA	0.394816	0.012	0.749	0.239	0.029	0.053	0.045	100	0.430737	101	3.05699e-06
LaCen	Mbuti.DG,Longlin,Qihe,Xitoucun,Tanshishan,Suogang,Mongolia_EIA_3,Mongolia_EIA_7_Xiongnu,Mongolia_LBA_2_Ulaanzukh,Nepal_Mebrak_2125BP.SG,Nepal_Samdzong_1500BP.SG,Upper_YR_IA,Upper_YR_LN,WLR_LN,YR_LBIA	Laos_Hoabinhian.SG,Liangdao1,Miaozigou_MN	0.0947136	0.002	0.766	0.233	0.03	0.054	0.043	100	0.364606	101	1.88142e-07
LaCen	Mbuti.DG,Longlin,Qihe,Xitoucun,Tanshishan,Suogang,Mongolia_EIA_3,Mongolia_EIA_7_Xiongnu,Mongolia_LBA_2_Ulaanzukh,Nepal_Mebrak_2125BP.SG,Nepal_Samdzong_1500BP.SG,Miaozigou_MN,Upper_YR_IA,WLR_LN,YR_LBIA	Laos_Hoabinhian.SG,Liangdao1,Upper_YR_LN	0.0331423	-0.017	0.804	0.213	0.031	0.049	0.039	100	0.35068	101	1.17811e-06
LaCen	Mbuti.DG,Longlin,Qihe,Xitoucun,Tanshishan,Suogang,Mongolia_EIA_3,Mongolia_EIA_7_Xiongnu,Mongolia_LBA_2_Ulaanzukh,Nepal_Mebrak_2125BP.SG,Nepal_Samdzong_1500BP.SG,Miaozigou_MN,Upper_YR_IA,Upper_YR_LN,YR_LBIA	Laos_Hoabinhian.SG,Liangdao1,WLR_LN	0.0580177	-0.007	0.753	0.254	0.029	0.055	0.046	100	0.432432	101	4.4448e-07
LaCen	Mbuti.DG,Longlin,Qihe,Xitoucun,Tanshishan,Suogang,Mongolia_EIA_3,Mongolia_EIA_7_Xiongnu,Mongolia_LBA_2_Ulaanzukh,Nepal_Mebrak_2125BP.SG,Nepal_Samdzong_1500BP.SG,Miaozigou_MN,Upper_YR_LN,WLR_LN,YR_LBIA	Laos_Hoabinhian.SG,Liangdao1,Upper_YR_IA	0.0553261	-0.005	0.766	0.239	0.03	0.052	0.044	100	0.36251	101	1.18516e-06
Laos_BA.WGC	Mbuti.DG,Longlin,Qihe,Xitoucun,Tanshishan,Suogang,Mongolia_EIA_3,Mongolia_EIA_7_Xiongnu,Mongolia_LBA_2_Ulaanzukh,Nepal_Mebrak_2125BP.SG,Nepal_Samdzong_1500BP.SG,Miaozigou_MN,Upper_YR_LN,WLR_LN,YR_LBIA	Laos_Hoabinhian.SG,Liangdao1,Upper_YR_IA	0.00772001	0.279	0.584	0.136	0.038	0.073	0.063	001	0.0261009	101	8.30727e-12
Laos_BA.WGC	Mbuti.DG,Longlin,Qihe,Xitoucun,Tanshishan,Suogang,Mongolia_EIA_3,Mongolia_EIA_7_Xiongnu,Mongolia_LBA_2_Ulaanzukh,Nepal_Mebrak_2125BP.SG,Nepal_Samdzong_1500BP.SG,Miaozigou_MN,Upper_YR_IA,Upper_YR_LN,WLR_LN	Laos_Hoabinhian.SG,Liangdao1,YR_LBIA	0.0140107	0.284	0.589	0.127	0.038	0.077	0.069	001	0.0515301	101	3.28181e-12
Laos_BA.WGC	Mbuti.DG,Longlin,Qihe,Xitoucun,Tanshishan,Suogang,Mongolia_EIA_3,Mongolia_EIA_7_Xiongnu,Mongolia_LBA_2_Ulaanzukh,Nepal_Mebrak_2125BP.SG,Nepal_Samdzong_1500BP.SG,Upper_YR_IA,Upper_YR_LN,WLR_LN,YR_LBIA	Laos_Hoabinhian.SG,Liangdao1,Miaozigou_MN	0.0104822	0.279	0.602	0.12	0.038	0.07	0.059	001	0.0310905	101	9.47194e-12
Laos_BA.WGC	Mbuti.DG,Longlin,Qihe,Xitoucun,Tanshishan,Suogang,Mongolia_EIA_3,Mongolia_EIA_7_Xiongnu,Mongolia_LBA_2_Ulaanzukh,Nepal_Mebrak_2125BP.SG,Nepal_Samdzong_1500BP.SG,Miaozigou_MN,Upper_YR_IA,WLR_LN,YR_LBIA	Laos_Hoabinhian.SG,Liangdao1,Upper_YR_LN	0.0425587	0.265	0.571	0.163	0.038	0.063	0.055	001	0.00324039	101	1.3464e-11
Laos_BA.WGC	Mbuti.DG,Longlin,Qihe,Xitoucun,Tanshishan,Suogang,Mongolia_EIA_3,Mongolia_EIA_7_Xiongnu,Mongolia_LBA_2_Ulaanzukh,Nepal_Mebrak_2125BP.SG,Nepal_Samdzong_1500BP.SG,Miaozigou_MN,Upper_YR_IA,Upper_YR_LN,YR_LBIA	Laos_Hoabinhian.SG,Liangdao1,WLR_LN	0.00400297	0.276	0.588	0.136	0.038	0.077	0.069	001	0.0344087	101	1.41922e-11
Laos_LN_BA.SG	Mbuti.DG,Longlin,Qihe,Xitoucun,Tanshishan,Suogang,Mongolia_EIA_3,Mongolia_EIA_7_Xiongnu,Mongolia_LBA_2_Ulaanzukh,Nepal_Mebrak_2125BP.SG,Nepal_Samdzong_1500BP.SG,Miaozigou_MN,Upper_YR_IA,Upper_YR_LN,WLR_LN	Laos_Hoabinhian.SG,Liangdao1,YR_LBIA	0.292716	0.256	0.434	0.31	0.03	0.05	0.045	001	3.92579e-10	101	1.61181e-11
Laos_LN_BA.SG	Mbuti.DG,Longlin,Qihe,Xitoucun,Tanshishan,Suogang,Mongolia_EIA_3,Mongolia_EIA_7_Xiongnu,Mongolia_LBA_2_Ulaanzukh,Nepal_Mebrak_2125BP.SG,Nepal_Samdzong_1500BP.SG,Miaozigou_MN,Upper_YR_IA,Upper_YR_LN,YR_LBIA	Laos_Hoabinhian.SG,Liangdao1,WLR_LN	0.0372182	0.241	0.443	0.316	0.031	0.052	0.046	001	1.07552e-10	101	7.04836e-10
Laos_LN_BA.SG	Mbuti.DG,Longlin,Qihe,Xitoucun,Tanshishan,Suogang,Mongolia_EIA_3,Mongolia_EIA_7_Xiongnu,Mongolia_LBA_2_Ulaanzukh,Nepal_Mebrak_2125BP.SG,Nepal_Samdzong_1500BP.SG,Miaozigou_MN,Upper_YR_IA,WLR_LN,YR_LBIA	Laos_Hoabinhian.SG,Liangdao1,Upper_YR_LN	0.0152879	0.229	0.508	0.263	0.032	0.046	0.038	001	5.18544e-10	101	7.50872e-10
Laos_LN_BA.SG	Mbuti.DG,Longlin,Qihe,Xitoucun,Tanshishan,Suogang,Mongolia_EIA_3,Mongolia_EIA_7_Xiongnu,Mongolia_LBA_2_Ulaanzukh,Nepal_Mebrak_2125BP.SG,Nepal_Samdzong_1500BP.SG,Upper_YR_IA,Upper_YR_LN,WLR_LN,YR_LBIA	Laos_Hoabinhian.SG,Liangdao1,Miaozigou_MN	0.105744	0.252	0.465	0.283	0.031	0.051	0.041	001	1.25241e-11	101	9.82033e-10
Laos_LN_BA.SG	Mbuti.DG,Longlin,Qihe,Xitoucun,Tanshishan,Suogang,Mongolia_EIA_3,Mongolia_EIA_7_Xiongnu,Mongolia_LBA_2_Ulaanzukh,Nepal_Mebrak_2125BP.SG,Nepal_Samdzong_1500BP.SG,Miaozigou_MN,Upper_YR_LN,WLR_LN,YR_LBIA	Laos_Hoabinhian.SG,Liangdao1,Upper_YR_IA	0.0978345	0.238	0.457	0.305	0.031	0.05	0.044	001	1.31927e-10	101	7.02455e-10
Laos_Unknown.SG	Mbuti.DG,Longlin,Qihe,Xitoucun,Tanshishan,Suogang,Mongolia_EIA_3,Mongolia_EIA_7_Xiongnu,Mongolia_LBA_2_Ulaanzukh,Nepal_Mebrak_2125BP.SG,Nepal_Samdzong_1500BP.SG,Upper_YR_IA,Upper_YR_LN,WLR_LN,YR_LBIA	Laos_Hoabinhian.SG,Liangdao1,Miaozigou_MN	0.838357	0.214	0.466	0.32	0.054	0.096	0.072	100	5.70874e-05	101	0.000503128
Laos_Unknown.SG	Mbuti.DG,Longlin,Qihe,Xitoucun,Tanshishan,Suogang,Mongolia_EIA_3,Mongolia_EIA_7_Xiongnu,Mongolia_LBA_2_Ulaanzukh,Nepal_Mebrak_2125BP.SG,Nepal_Samdzong_1500BP.SG,Miaozigou_MN,Upper_YR_LN,WLR_LN,YR_LBIA	Laos_Hoabinhian.SG,Liangdao1,Upper_YR_IA	0.594698	0.214	0.439	0.347	0.054	0.102	0.082	100	9.44879e-05	101	0.000532669
Laos_Unknown.SG	Mbuti.DG,Longlin,Qihe,Xitoucun,Tanshishan,Suogang,Mongolia_EIA_3,Mongolia_EIA_7_Xiongnu,Mongolia_LBA_2_Ulaanzukh,Nepal_Mebrak_2125BP.SG,Nepal_Samdzong_1500BP.SG,Miaozigou_MN,Upper_YR_IA,WLR_LN,YR_LBIA	Laos_Hoabinhian.SG,Liangdao1,Upper_YR_LN	0.508819	0.2	0.513	0.287	0.053	0.094	0.074	100	0.000281913	101	0.000975346
Laos_Unknown.SG	Mbuti.DG,Longlin,Qihe,Xitoucun,Tanshishan,Suogang,Mongolia_EIA_3,Mongolia_EIA_7_Xiongnu,Mongolia_LBA_2_Ulaanzukh,Nepal_Mebrak_2125BP.SG,Nepal_Samdzong_1500BP.SG,Miaozigou_MN,Upper_YR_IA,Upper_YR_LN,WLR_LN	Laos_Hoabinhian.SG,Liangdao1,YR_LBIA	0.501348	0.219	0.426	0.355	0.054	0.11	0.087	001	0.00010382	101	0.000818363
Laos_Unknown.SG	Mbuti.DG,Longlin,Qihe,Xitoucun,Tanshishan,Suogang,Mongolia_EIA_3,Mongolia_EIA_7_Xiongnu,Mongolia_LBA_2_Ulaanzukh,Nepal_Mebrak_2125BP.SG,Nepal_Samdzong_1500BP.SG,Miaozigou_MN,Upper_YR_IA,Upper_YR_LN,YR_LBIA	Laos_Hoabinhian.SG,Liangdao1,WLR_LN	0.543726	0.216	0.44	0.344	0.054	0.109	0.087	001	0.000110242	101	0.000843835
Layi	Mbuti.DG,Longlin,Qihe,Xitoucun,Tanshishan,Suogang,Mongolia_EIA_3,Mongolia_EIA_7_Xiongnu,Mongolia_LBA_2_Ulaanzukh,Nepal_Mebrak_2125BP.SG,Nepal_Samdzong_1500BP.SG,Miaozigou_MN,Upper_YR_IA,Upper_YR_LN,YR_LBIA	Laos_Hoabinhian.SG,Liangdao1,WLR_LN	0.824946	0.067	0.671	0.261	0.037	0.07	0.063	100	0.0670982	101	7.69671e-05
Layi	Mbuti.DG,Longlin,Qihe,Xitoucun,Tanshishan,Suogang,Mongolia_EIA_3,Mongolia_EIA_7_Xiongnu,Mongolia_LBA_2_Ulaanzukh,Nepal_Mebrak_2125BP.SG,Nepal_Samdzong_1500BP.SG,Miaozigou_MN,Upper_YR_IA,WLR_LN,YR_LBIA	Laos_Hoabinhian.SG,Liangdao1,Upper_YR_LN	0.720997	0.057	0.728	0.215	0.038	0.06	0.054	100	0.130237	101	0.000101852
Layi	Mbuti.DG,Longlin,Qihe,Xitoucun,Tanshishan,Suogang,Mongolia_EIA_3,Mongolia_EIA_7_Xiongnu,Mongolia_LBA_2_Ulaanzukh,Nepal_Mebrak_2125BP.SG,Nepal_Samdzong_1500BP.SG,Upper_YR_IA,Upper_YR_LN,WLR_LN,YR_LBIA	Laos_Hoabinhian.SG,Liangdao1,Miaozigou_MN	0.926058	0.069	0.699	0.232	0.038	0.065	0.055	100	0.0485234	101	6.4073e-05
Layi	Mbuti.DG,Longlin,Qihe,Xitoucun,Tanshishan,Suogang,Mongolia_EIA_3,Mongolia_EIA_7_Xiongnu,Mongolia_LBA_2_Ulaanzukh,Nepal_Mebrak_2125BP.SG,Nepal_Samdzong_1500BP.SG,Miaozigou_MN,Upper_YR_IA,Upper_YR_LN,WLR_LN	Laos_Hoabinhian.SG,Liangdao1,YR_LBIA	0.963438	0.079	0.675	0.246	0.037	0.072	0.066	100	0.0396322	101	0.00039431
Layi	Mbuti.DG,Longlin,Qihe,Xitoucun,Tanshishan,Suogang,Mongolia_EIA_3,Mongolia_EIA_7_Xiongnu,Mongolia_LBA_2_Ulaanzukh,Nepal_Mebrak_2125BP.SG,Nepal_Samdzong_1500BP.SG,Miaozigou_MN,Upper_YR_LN,WLR_LN,YR_LBIA	Laos_Hoabinhian.SG,Liangdao1,Upper_YR_IA	0.891979	0.072	0.682	0.245	0.038	0.067	0.061	100	0.0533888	101	0.000137314
Myanmar_LN_BA_lc	Mbuti.DG,Longlin,Qihe,Xitoucun,Tanshishan,Suogang,Mongolia_EIA_3,Mongolia_EIA_7_Xiongnu,Mongolia_LBA_2_Ulaanzukh,Nepal_Mebrak_2125BP.SG,Nepal_Samdzong_1500BP.SG,Upper_YR_IA,Upper_YR_LN,WLR_LN,YR_LBIA	Laos_Hoabinhian.SG,Liangdao1,Miaozigou_MN	0.61076	0.086	0.286	0.628	0.107	0.202	0.154	100	0.381232	110	0.0109867
Myanmar_LN_BA_lc	Mbuti.DG,Longlin,Qihe,Xitoucun,Tanshishan,Suogang,Mongolia_EIA_3,Mongolia_EIA_7_Xiongnu,Mongolia_LBA_2_Ulaanzukh,Nepal_Mebrak_2125BP.SG,Nepal_Samdzong_1500BP.SG,Miaozigou_MN,Upper_YR_LN,WLR_LN,YR_LBIA	Laos_Hoabinhian.SG,Liangdao1,Upper_YR_IA	0.708777	0.096	0.276	0.627	0.103	0.208	0.17	100	0.387522	110	0.0292669
Myanmar_LN_BA_lc	Mbuti.DG,Longlin,Qihe,Xitoucun,Tanshishan,Suogang,Mongolia_EIA_3,Mongolia_EIA_7_Xiongnu,Mongolia_LBA_2_Ulaanzukh,Nepal_Mebrak_2125BP.SG,Nepal_Samdzong_1500BP.SG,Miaozigou_MN,Upper_YR_IA,Upper_YR_LN,WLR_LN	Laos_Hoabinhian.SG,Liangdao1,YR_LBIA	0.572182	0.087	0.156	0.757	0.102	0.227	0.188	100	0.474291	110	0.190313
Myanmar_LN_BA_lc	Mbuti.DG,Longlin,Qihe,Xitoucun,Tanshishan,Suogang,Mongolia_EIA_3,Mongolia_EIA_7_Xiongnu,Mongolia_LBA_2_Ulaanzukh,Nepal_Mebrak_2125BP.SG,Nepal_Samdzong_1500BP.SG,Miaozigou_MN,Upper_YR_IA,WLR_LN,YR_LBIA	Laos_Hoabinhian.SG,Liangdao1,Upper_YR_LN	0.695788	0.06	0.268	0.673	0.099	0.187	0.152	100	0.660662	110	0.0329716
Myanmar_LN_BA_lc	Mbuti.DG,Longlin,Qihe,Xitoucun,Tanshishan,Suogang,Mongolia_EIA_3,Mongolia_EIA_7_Xiongnu,Mongolia_LBA_2_Ulaanzukh,Nepal_Mebrak_2125BP.SG,Nepal_Samdzong_1500BP.SG,Miaozigou_MN,Upper_YR_IA,Upper_YR_LN,YR_LBIA	Laos_Hoabinhian.SG,Liangdao1,WLR_LN	0.656186	0.093	0.229	0.678	0.103	0.223	0.184	100	0.402747	110	0.0730446
Shenxian	Mbuti.DG,Longlin,Qihe,Xitoucun,Tanshishan,Suogang,Mongolia_EIA_3,Mongolia_EIA_7_Xiongnu,Mongolia_LBA_2_Ulaanzukh,Nepal_Mebrak_2125BP.SG,Nepal_Samdzong_1500BP.SG,Miaozigou_MN,Upper_YR_IA,WLR_LN,YR_LBIA	Laos_Hoabinhian.SG,Liangdao1,Upper_YR_LN	0.592181	-0.003	0.828	0.175	0.032	0.049	0.042	100	0.521466	101	0.00013849
Shenxian	Mbuti.DG,Longlin,Qihe,Xitoucun,Tanshishan,Suogang,Mongolia_EIA_3,Mongolia_EIA_7_Xiongnu,Mongolia_LBA_2_Ulaanzukh,Nepal_Mebrak_2125BP.SG,Nepal_Samdzong_1500BP.SG,Miaozigou_MN,Upper_YR_IA,Upper_YR_LN,WLR_LN	Laos_Hoabinhian.SG,Liangdao1,YR_LBIA	0.788034	0.012	0.78	0.209	0.031	0.058	0.052	100	0.507424	101	0.000198402
Shenxian	Mbuti.DG,Longlin,Qihe,Xitoucun,Tanshishan,Suogang,Mongolia_EIA_3,Mongolia_EIA_7_Xiongnu,Mongolia_LBA_2_Ulaanzukh,Nepal_Mebrak_2125BP.SG,Nepal_Samdzong_1500BP.SG,Miaozigou_MN,Upper_YR_IA,Upper_YR_LN,YR_LBIA	Laos_Hoabinhian.SG,Liangdao1,WLR_LN	0.721703	0.003	0.781	0.216	0.031	0.055	0.049	100	0.491962	101	4.61988e-05
Shenxian	Mbuti.DG,Longlin,Qihe,Xitoucun,Tanshishan,Suogang,Mongolia_EIA_3,Mongolia_EIA_7_Xiongnu,Mongolia_LBA_2_Ulaanzukh,Nepal_Mebrak_2125BP.SG,Nepal_Samdzong_1500BP.SG,Upper_YR_IA,Upper_YR_LN,WLR_LN,YR_LBIA	Laos_Hoabinhian.SG,Liangdao1,Miaozigou_MN	0.694133	0.008	0.804	0.188	0.032	0.053	0.044	100	0.403279	101	5.94403e-05
Shenxian	Mbuti.DG,Longlin,Qihe,Xitoucun,Tanshishan,Suogang,Mongolia_EIA_3,Mongolia_EIA_7_Xiongnu,Mongolia_LBA_2_Ulaanzukh,Nepal_Mebrak_2125BP.SG,Nepal_Samdzong_1500BP.SG,Miaozigou_MN,Upper_YR_LN,WLR_LN,YR_LBIA	Laos_Hoabinhian.SG,Liangdao1,Upper_YR_IA	0.852157	0.009	0.783	0.208	0.031	0.054	0.048	100	0.437235	101	6.45302e-05
Thailand_1700BP	Mbuti.DG,Longlin,Qihe,Xitoucun,Tanshishan,Suogang,Mongolia_EIA_3,Mongolia_EIA_7_Xiongnu,Mongolia_LBA_2_Ulaanzukh,Nepal_Mebrak_2125BP.SG,Nepal_Samdzong_1500BP.SG,Miaozigou_MN,Upper_YR_IA,WLR_LN,YR_LBIA	Laos_Hoabinhian.SG,Liangdao1,Upper_YR_LN	0.182206	0.131	0.43	0.439	0.015	0.024	0.021	100	3.18337e-14	101	4.33417e-28
Thailand_1700BP	Mbuti.DG,Longlin,Qihe,Xitoucun,Tanshishan,Suogang,Mongolia_EIA_3,Mongolia_EIA_7_Xiongnu,Mongolia_LBA_2_Ulaanzukh,Nepal_Mebrak_2125BP.SG,Nepal_Samdzong_1500BP.SG,Miaozigou_MN,Upper_YR_IA,Upper_YR_LN,YR_LBIA	Laos_Hoabinhian.SG,Liangdao1,WLR_LN	0.00921617	0.152	0.345	0.503	0.016	0.03	0.027	100	7.27008e-19	101	2.63728e-22
Thailand_1700BP	Mbuti.DG,Longlin,Qihe,Xitoucun,Tanshishan,Suogang,Mongolia_EIA_3,Mongolia_EIA_7_Xiongnu,Mongolia_LBA_2_Ulaanzukh,Nepal_Mebrak_2125BP.SG,Nepal_Samdzong_1500BP.SG,Miaozigou_MN,Upper_YR_LN,WLR_LN,YR_LBIA	Laos_Hoabinhian.SG,Liangdao1,Upper_YR_IA	0.0574162	0.151	0.371	0.479	0.015	0.028	0.025	100	2.77266e-18	101	4.04051e-22
Thailand_1700BP	Mbuti.DG,Longlin,Qihe,Xitoucun,Tanshishan,Suogang,Mongolia_EIA_3,Mongolia_EIA_7_Xiongnu,Mongolia_LBA_2_Ulaanzukh,Nepal_Mebrak_2125BP.SG,Nepal_Samdzong_1500BP.SG,Upper_YR_IA,Upper_YR_LN,WLR_LN,YR_LBIA	Laos_Hoabinhian.SG,Liangdao1,Miaozigou_MN	0.0651708	0.167	0.404	0.429	0.017	0.033	0.027	100	1.6418e-17	101	1.5635e-24
Thailand_1700BP	Mbuti.DG,Longlin,Qihe,Xitoucun,Tanshishan,Suogang,Mongolia_EIA_3,Mongolia_EIA_7_Xiongnu,Mongolia_LBA_2_Ulaanzukh,Nepal_Mebrak_2125BP.SG,Nepal_Samdzong_1500BP.SG,Miaozigou_MN,Upper_YR_IA,Upper_YR_LN,WLR_LN	Laos_Hoabinhian.SG,Liangdao1,YR_LBIA	0.0148813	0.153	0.334	0.513	0.014	0.026	0.023	100	3.58881e-21	101	4.10953e-20
Thailand_BA	Mbuti.DG,Longlin,Qihe,Xitoucun,Tanshishan,Suogang,Mongolia_EIA_3,Mongolia_EIA_7_Xiongnu,Mongolia_LBA_2_Ulaanzukh,Nepal_Mebrak_2125BP.SG,Nepal_Samdzong_1500BP.SG,Miaozigou_MN,Upper_YR_LN,WLR_LN,YR_LBIA	Laos_Hoabinhian.SG,Liangdao1,Upper_YR_IA	0.879989	0.362	0.837	-0.199	0.056	0.108	0.091	001	0.0172153	101	5.60837e-10
Thailand_BA	Mbuti.DG,Longlin,Qihe,Xitoucun,Tanshishan,Suogang,Mongolia_EIA_3,Mongolia_EIA_7_Xiongnu,Mongolia_LBA_2_Ulaanzukh,Nepal_Mebrak_2125BP.SG,Nepal_Samdzong_1500BP.SG,Miaozigou_MN,Upper_YR_IA,Upper_YR_LN,WLR_LN	Laos_Hoabinhian.SG,Liangdao1,YR_LBIA	0.907466	0.368	0.856	-0.224	0.057	0.115	0.1	001	0.0140138	101	6.93449e-10
Thailand_BA	Mbuti.DG,Longlin,Qihe,Xitoucun,Tanshishan,Suogang,Mongolia_EIA_3,Mongolia_EIA_7_Xiongnu,Mongolia_LBA_2_Ulaanzukh,Nepal_Mebrak_2125BP.SG,Nepal_Samdzong_1500BP.SG,Miaozigou_MN,Upper_YR_IA,Upper_YR_LN,YR_LBIA	Laos_Hoabinhian.SG,Liangdao1,WLR_LN	0.903995	0.359	0.845	-0.204	0.056	0.112	0.095	001	0.0187411	101	4.2154e-10
Thailand_BA	Mbuti.DG,Longlin,Qihe,Xitoucun,Tanshishan,Suogang,Mongolia_EIA_3,Mongolia_EIA_7_Xiongnu,Mongolia_LBA_2_Ulaanzukh,Nepal_Mebrak_2125BP.SG,Nepal_Samdzong_1500BP.SG,Upper_YR_IA,Upper_YR_LN,WLR_LN,YR_LBIA	Laos_Hoabinhian.SG,Liangdao1,Miaozigou_MN	0.894074	0.35	0.823	-0.173	0.057	0.101	0.079	001	0.0180418	101	7.42552e-10
Thailand_BA	Mbuti.DG,Longlin,Qihe,Xitoucun,Tanshishan,Suogang,Mongolia_EIA_3,Mongolia_EIA_7_Xiongnu,Mongolia_LBA_2_Ulaanzukh,Nepal_Mebrak_2125BP.SG,Nepal_Samdzong_1500BP.SG,Miaozigou_MN,Upper_YR_IA,WLR_LN,YR_LBIA	Laos_Hoabinhian.SG,Liangdao1,Upper_YR_LN	0.875266	0.368	0.801	-0.168	0.056	0.095	0.08	001	0.0234604	101	5.40311e-10
Thailand_IA	Mbuti.DG,Longlin,Qihe,Xitoucun,Tanshishan,Suogang,Mongolia_EIA_3,Mongolia_EIA_7_Xiongnu,Mongolia_LBA_2_Ulaanzukh,Nepal_Mebrak_2125BP.SG,Nepal_Samdzong_1500BP.SG,Miaozigou_MN,Upper_YR_IA,Upper_YR_LN,WLR_LN	Laos_Hoabinhian.SG,Liangdao1,YR_LBIA	0.29374	0.396	0.773	-0.169	0.092	0.197	0.17	001	0.26606	101	4.5203e-05
Thailand_IA	Mbuti.DG,Longlin,Qihe,Xitoucun,Tanshishan,Suogang,Mongolia_EIA_3,Mongolia_EIA_7_Xiongnu,Mongolia_LBA_2_Ulaanzukh,Nepal_Mebrak_2125BP.SG,Nepal_Samdzong_1500BP.SG,Miaozigou_MN,Upper_YR_LN,WLR_LN,YR_LBIA	Laos_Hoabinhian.SG,Liangdao1,Upper_YR_IA	0.2447	0.348	0.688	-0.036	0.092	0.184	0.156	001	0.711136	101	0.000313214
Thailand_IA	Mbuti.DG,Longlin,Qihe,Xitoucun,Tanshishan,Suogang,Mongolia_EIA_3,Mongolia_EIA_7_Xiongnu,Mongolia_LBA_2_Ulaanzukh,Nepal_Mebrak_2125BP.SG,Nepal_Samdzong_1500BP.SG,Upper_YR_IA,Upper_YR_LN,WLR_LN,YR_LBIA	Laos_Hoabinhian.SG,Liangdao1,Miaozigou_MN	0.0848601	0.367	0.684	-0.051	0.094	0.178	0.143	001	0.632101	101	0.000131304
Thailand_IA	Mbuti.DG,Longlin,Qihe,Xitoucun,Tanshishan,Suogang,Mongolia_EIA_3,Mongolia_EIA_7_Xiongnu,Mongolia_LBA_2_Ulaanzukh,Nepal_Mebrak_2125BP.SG,Nepal_Samdzong_1500BP.SG,Miaozigou_MN,Upper_YR_IA,WLR_LN,YR_LBIA	Laos_Hoabinhian.SG,Liangdao1,Upper_YR_LN	0.130038	0.371	0.669	-0.04	0.091	0.162	0.134	001	0.65666	101	0.000110911
Thailand_IA	Mbuti.DG,Longlin,Qihe,Xitoucun,Tanshishan,Suogang,Mongolia_EIA_3,Mongolia_EIA_7_Xiongnu,Mongolia_LBA_2_Ulaanzukh,Nepal_Mebrak_2125BP.SG,Nepal_Samdzong_1500BP.SG,Miaozigou_MN,Upper_YR_IA,Upper_YR_LN,YR_LBIA	Laos_Hoabinhian.SG,Liangdao1,WLR_LN	0.0916612	0.362	0.711	-0.073	0.093	0.194	0.162	001	0.555822	101	0.000147389
Thailand_IA.SG	Mbuti.DG,Longlin,Qihe,Xitoucun,Tanshishan,Suogang,Mongolia_EIA_3,Mongolia_EIA_7_Xiongnu,Mongolia_LBA_2_Ulaanzukh,Nepal_Mebrak_2125BP.SG,Nepal_Samdzong_1500BP.SG,Miaozigou_MN,Upper_YR_IA,Upper_YR_LN,YR_LBIA	Laos_Hoabinhian.SG,Liangdao1,WLR_LN	0.00805744	0.222	0.218	0.56	0.025	0.055	0.047	010	1.28661e-05	101
Thailand_IA.SG	Mbuti.DG,Longlin,Qihe,Xitoucun,Tanshishan,Suogang,Mongolia_EIA_3,Mongolia_EIA_7_Xiongnu,Mongolia_LBA_2_Ulaanzukh,Nepal_Mebrak_2125BP.SG,Nepal_Samdzong_1500BP.SG,Miaozigou_MN,Upper_YR_IA,WLR_LN,YR_LBIA	Laos_Hoabinhian.SG,Liangdao1,Upper_YR_LN	0.00315767	0.194	0.337	0.469	0.024	0.043	0.036	100	5.17384e-15	101	3.62313e-20
Thailand_IA.SG	Mbuti.DG,Longlin,Qihe,Xitoucun,Tanshishan,Suogang,Mongolia_EIA_3,Mongolia_EIA_7_Xiongnu,Mongolia_LBA_2_Ulaanzukh,Nepal_Mebrak_2125BP.SG,Nepal_Samdzong_1500BP.SG,Miaozigou_MN,Upper_YR_IA,Upper_YR_LN,WLR_LN	Laos_Hoabinhian.SG,Liangdao1,YR_LBIA	0.0164452	0.229	0.21	0.561	0.024	0.051	0.043	010	3.96857e-06	101
Thailand_IA.SG	Mbuti.DG,Longlin,Qihe,Xitoucun,Tanshishan,Suogang,Mongolia_EIA_3,Mongolia_EIA_7_Xiongnu,Mongolia_LBA_2_Ulaanzukh,Nepal_Mebrak_2125BP.SG,Nepal_Samdzong_1500BP.SG,Miaozigou_MN,Upper_YR_LN,WLR_LN,YR_LBIA	Laos_Hoabinhian.SG,Liangdao1,Upper_YR_IA	0.0191653	0.22	0.248	0.532	0.024	0.051	0.043	010	6.03867e-08	101
Thailand_IA.SG	Mbuti.DG,Longlin,Qihe,Xitoucun,Tanshishan,Suogang,Mongolia_EIA_3,Mongolia_EIA_7_Xiongnu,Mongolia_LBA_2_Ulaanzukh,Nepal_Mebrak_2125BP.SG,Nepal_Samdzong_1500BP.SG,Upper_YR_IA,Upper_YR_LN,WLR_LN,YR_LBIA	Laos_Hoabinhian.SG,Liangdao1,Miaozigou_MN	0.0198348	0.241	0.286	0.472	0.026	0.052	0.041	010	6.56434e-09	101
Vietnam_BA_DongSonCulture.SG	Mbuti.DG,Longlin,Qihe,Xitoucun,Tanshishan,Suogang,Mongolia_EIA_3,Mongolia_EIA_7_Xiongnu,Mongolia_LBA_2_Ulaanzukh,Nepal_Mebrak_2125BP.SG,Nepal_Samdzong_1500BP.SG,Miaozigou_MN,Upper_YR_LN,WLR_LN,YR_LBIA	Laos_Hoabinhian.SG,Liangdao1,Upper_YR_IA	9.67952e-05	0.142	0.638	0.22	0.031	0.065	0.053	001	5.34563e-05	101	0.000684657
Vietnam_BA_DongSonCulture.SG	Mbuti.DG,Longlin,Qihe,Xitoucun,Tanshishan,Suogang,Mongolia_EIA_3,Mongolia_EIA_7_Xiongnu,Mongolia_LBA_2_Ulaanzukh,Nepal_Mebrak_2125BP.SG,Nepal_Samdzong_1500BP.SG,Miaozigou_MN,Upper_YR_IA,Upper_YR_LN,YR_LBIA	Laos_Hoabinhian.SG,Liangdao1,WLR_LN	0.000669803	0.15	0.624	0.226	0.03	0.066	0.053	001	4.27392e-05	101	0.000359017
Vietnam_BA_DongSonCulture.SG	Mbuti.DG,Longlin,Qihe,Xitoucun,Tanshishan,Suogang,Mongolia_EIA_3,Mongolia_EIA_7_Xiongnu,Mongolia_LBA_2_Ulaanzukh,Nepal_Mebrak_2125BP.SG,Nepal_Samdzong_1500BP.SG,Miaozigou_MN,Upper_YR_IA,Upper_YR_LN,WLR_LN	Laos_Hoabinhian.SG,Liangdao1,YR_LBIA	0.0164835	0.163	0.622	0.216	0.029	0.065	0.054	001	0.0001898	101	3.59996e-05
Vietnam_BA_DongSonCulture.SG	Mbuti.DG,Longlin,Qihe,Xitoucun,Tanshishan,Suogang,Mongolia_EIA_3,Mongolia_EIA_7_Xiongnu,Mongolia_LBA_2_Ulaanzukh,Nepal_Mebrak_2125BP.SG,Nepal_Samdzong_1500BP.SG,Miaozigou_MN,Upper_YR_IA,WLR_LN,YR_LBIA	Laos_Hoabinhian.SG,Liangdao1,Upper_YR_LN	7.54279e-05	0.133	0.679	0.188	0.031	0.057	0.045	001	7.17137e-05	101	0.000846353
Vietnam_BA_DongSonCulture.SG	Mbuti.DG,Longlin,Qihe,Xitoucun,Tanshishan,Suogang,Mongolia_EIA_3,Mongolia_EIA_7_Xiongnu,Mongolia_LBA_2_Ulaanzukh,Nepal_Mebrak_2125BP.SG,Nepal_Samdzong_1500BP.SG,Upper_YR_IA,Upper_YR_LN,WLR_LN,YR_LBIA	Laos_Hoabinhian.SG,Liangdao1,Miaozigou_MN	0.00017471	0.151	0.646	0.203	0.031	0.064	0.049	001	2.60527e-05	101	0.000594213
Vietnam_BA	Mbuti.DG,Longlin,Qihe,Xitoucun,Tanshishan,Suogang,Mongolia_EIA_3,Mongolia_EIA_7_Xiongnu,Mongolia_LBA_2_Ulaanzukh,Nepal_Mebrak_2125BP.SG,Nepal_Samdzong_1500BP.SG,Miaozigou_MN,Upper_YR_IA,Upper_YR_LN,WLR_LN	Laos_Hoabinhian.SG,Liangdao1,YR_LBIA	0.666207	-0.04	0.878	0.163	0.036	0.066	0.056	100	0.176328	101	0.00887102
Vietnam_BA	Mbuti.DG,Longlin,Qihe,Xitoucun,Tanshishan,Suogang,Mongolia_EIA_3,Mongolia_EIA_7_Xiongnu,Mongolia_LBA_2_Ulaanzukh,Nepal_Mebrak_2125BP.SG,Nepal_Samdzong_1500BP.SG,Miaozigou_MN,Upper_YR_IA,WLR_LN,YR_LBIA	Laos_Hoabinhian.SG,Liangdao1,Upper_YR_LN	0.494968	-0.057	0.918	0.139	0.037	0.057	0.047	100	0.076532	101	0.00982353
Vietnam_BA	Mbuti.DG,Longlin,Qihe,Xitoucun,Tanshishan,Suogang,Mongolia_EIA_3,Mongolia_EIA_7_Xiongnu,Mongolia_LBA_2_Ulaanzukh,Nepal_Mebrak_2125BP.SG,Nepal_Samdzong_1500BP.SG,Miaozigou_MN,Upper_YR_IA,Upper_YR_LN,YR_LBIA	Laos_Hoabinhian.SG,Liangdao1,WLR_LN	0.59718	-0.046	0.889	0.157	0.036	0.065	0.056	100	0.141687	101	0.00926276
Vietnam_BA	Mbuti.DG,Longlin,Qihe,Xitoucun,Tanshishan,Suogang,Mongolia_EIA_3,Mongolia_EIA_7_Xiongnu,Mongolia_LBA_2_Ulaanzukh,Nepal_Mebrak_2125BP.SG,Nepal_Samdzong_1500BP.SG,Miaozigou_MN,Upper_YR_LN,WLR_LN,YR_LBIA	Laos_Hoabinhian.SG,Liangdao1,Upper_YR_IA	0.535645	-0.049	0.89	0.159	0.036	0.063	0.053	100	0.105515	101	0.00702492
Vietnam_BA	Mbuti.DG,Longlin,Qihe,Xitoucun,Tanshishan,Suogang,Mongolia_EIA_3,Mongolia_EIA_7_Xiongnu,Mongolia_LBA_2_Ulaanzukh,Nepal_Mebrak_2125BP.SG,Nepal_Samdzong_1500BP.SG,Upper_YR_IA,Upper_YR_LN,WLR_LN,YR_LBIA	Laos_Hoabinhian.SG,Liangdao1,Miaozigou_MN	0.566246	-0.046	0.897	0.149	0.036	0.061	0.048	100	0.118935	101	0.00385713
Vietnam_Historical.SG	Mbuti.DG,Longlin,Qihe,Xitoucun,Tanshishan,Suogang,Mongolia_EIA_3,Mongolia_EIA_7_Xiongnu,Mongolia_LBA_2_Ulaanzukh,Nepal_Mebrak_2125BP.SG,Nepal_Samdzong_1500BP.SG,Miaozigou_MN,Upper_YR_IA,WLR_LN,YR_LBIA	Laos_Hoabinhian.SG,Liangdao1,Upper_YR_LN	0.00337417	0.027	0.446	0.527	0.039	0.067	0.053	100	0.394965	101	9.51374e-19
Vietnam_Historical.SG	Mbuti.DG,Longlin,Qihe,Xitoucun,Tanshishan,Suogang,Mongolia_EIA_3,Mongolia_EIA_7_Xiongnu,Mongolia_LBA_2_Ulaanzukh,Nepal_Mebrak_2125BP.SG,Nepal_Samdzong_1500BP.SG,Miaozigou_MN,Upper_YR_IA,Upper_YR_LN,WLR_LN	Laos_Hoabinhian.SG,Liangdao1,YR_LBIA	0.666701	0.081	0.285	0.634	0.037	0.073	0.059	100	0.0251121	110	1.70828e-10
Vietnam_Historical.SG	Mbuti.DG,Longlin,Qihe,Xitoucun,Tanshishan,Suogang,Mongolia_EIA_3,Mongolia_EIA_7_Xiongnu,Mongolia_LBA_2_Ulaanzukh,Nepal_Mebrak_2125BP.SG,Nepal_Samdzong_1500BP.SG,Miaozigou_MN,Upper_YR_LN,WLR_LN,YR_LBIA	Laos_Hoabinhian.SG,Liangdao1,Upper_YR_IA	0.0698687	0.057	0.33	0.613	0.037	0.071	0.059	100	0.0969185	110	3.82898e-11
Vietnam_Historical.SG	Mbuti.DG,Longlin,Qihe,Xitoucun,Tanshishan,Suogang,Mongolia_EIA_3,Mongolia_EIA_7_Xiongnu,Mongolia_LBA_2_Ulaanzukh,Nepal_Mebrak_2125BP.SG,Nepal_Samdzong_1500BP.SG,Upper_YR_IA,Upper_YR_LN,WLR_LN,YR_LBIA	Laos_Hoabinhian.SG,Liangdao1,Miaozigou_MN	0.0414846	0.076	0.387	0.537	0.04	0.074	0.058	100	0.0440675	110	1.85157e-14
Vietnam_Historical.SG	Mbuti.DG,Longlin,Qihe,Xitoucun,Tanshishan,Suogang,Mongolia_EIA_3,Mongolia_EIA_7_Xiongnu,Mongolia_LBA_2_Ulaanzukh,Nepal_Mebrak_2125BP.SG,Nepal_Samdzong_1500BP.SG,Miaozigou_MN,Upper_YR_IA,Upper_YR_LN,YR_LBIA	Laos_Hoabinhian.SG,Liangdao1,WLR_LN	0.0884393	0.054	0.296	0.65	0.038	0.075	0.061	100	0.122364	110	1.59195e-09
Vietnam_LN2.SG	Mbuti.DG,Longlin,Qihe,Xitoucun,Tanshishan,Suogang,Mongolia_EIA_3,Mongolia_EIA_7_Xiongnu,Mongolia_LBA_2_Ulaanzukh,Nepal_Mebrak_2125BP.SG,Nepal_Samdzong_1500BP.SG,Miaozigou_MN,Upper_YR_IA,Upper_YR_LN,YR_LBIA	Laos_Hoabinhian.SG,Liangdao1,WLR_LN	0.0779424	0.213	0.394	0.393	0.042	0.092	0.075	010	2.05178e-06	101
Vietnam_LN2.SG	Mbuti.DG,Longlin,Qihe,Xitoucun,Tanshishan,Suogang,Mongolia_EIA_3,Mongolia_EIA_7_Xiongnu,Mongolia_LBA_2_Ulaanzukh,Nepal_Mebrak_2125BP.SG,Nepal_Samdzong_1500BP.SG,Miaozigou_MN,Upper_YR_LN,WLR_LN,YR_LBIA	Laos_Hoabinhian.SG,Liangdao1,Upper_YR_IA	0.0223151	0.215	0.401	0.384	0.044	0.09	0.072	010	6.16161e-07	101
Vietnam_LN2.SG	Mbuti.DG,Longlin,Qihe,Xitoucun,Tanshishan,Suogang,Mongolia_EIA_3,Mongolia_EIA_7_Xiongnu,Mongolia_LBA_2_Ulaanzukh,Nepal_Mebrak_2125BP.SG,Nepal_Samdzong_1500BP.SG,Upper_YR_IA,Upper_YR_LN,WLR_LN,YR_LBIA	Laos_Hoabinhian.SG,Liangdao1,Miaozigou_MN	0.0497084	0.23	0.416	0.354	0.044	0.087	0.065	010	2.36861e-07	101
Vietnam_LN2.SG	Mbuti.DG,Longlin,Qihe,Xitoucun,Tanshishan,Suogang,Mongolia_EIA_3,Mongolia_EIA_7_Xiongnu,Mongolia_LBA_2_Ulaanzukh,Nepal_Mebrak_2125BP.SG,Nepal_Samdzong_1500BP.SG,Miaozigou_MN,Upper_YR_IA,WLR_LN,YR_LBIA	Laos_Hoabinhian.SG,Liangdao1,Upper_YR_LN	0.00758833	0.196	0.475	0.329	0.044	0.08	0.062	100	5.66366e-06	101	8.28923e-06
Vietnam_LN2.SG	Mbuti.DG,Longlin,Qihe,Xitoucun,Tanshishan,Suogang,Mongolia_EIA_3,Mongolia_EIA_7_Xiongnu,Mongolia_LBA_2_Ulaanzukh,Nepal_Mebrak_2125BP.SG,Nepal_Samdzong_1500BP.SG,Miaozigou_MN,Upper_YR_IA,Upper_YR_LN,WLR_LN	Laos_Hoabinhian.SG,Liangdao1,YR_LBIA	0.0857986	0.227	0.357	0.416	0.043	0.092	0.075	010	1.55946e-05	101
Vietnam_LN3.SG	Mbuti.DG,Longlin,Qihe,Xitoucun,Tanshishan,Suogang,Mongolia_EIA_3,Mongolia_EIA_7_Xiongnu,Mongolia_LBA_2_Ulaanzukh,Nepal_Mebrak_2125BP.SG,Nepal_Samdzong_1500BP.SG,Miaozigou_MN,Upper_YR_IA,Upper_YR_LN,YR_LBIA	Laos_Hoabinhian.SG,Liangdao1,WLR_LN	0.252048	0.208	0.498	0.294	0.041	0.087	0.075	001	6.67657e-05	101	1.99725e-05
Vietnam_LN3.SG	Mbuti.DG,Longlin,Qihe,Xitoucun,Tanshishan,Suogang,Mongolia_EIA_3,Mongolia_EIA_7_Xiongnu,Mongolia_LBA_2_Ulaanzukh,Nepal_Mebrak_2125BP.SG,Nepal_Samdzong_1500BP.SG,Upper_YR_IA,Upper_YR_LN,WLR_LN,YR_LBIA	Laos_Hoabinhian.SG,Liangdao1,Miaozigou_MN	0.151187	0.214	0.527	0.259	0.042	0.08	0.064	001	3.25969e-05	101	3.39348e-05
Vietnam_LN3.SG	Mbuti.DG,Longlin,Qihe,Xitoucun,Tanshishan,Suogang,Mongolia_EIA_3,Mongolia_EIA_7_Xiongnu,Mongolia_LBA_2_Ulaanzukh,Nepal_Mebrak_2125BP.SG,Nepal_Samdzong_1500BP.SG,Miaozigou_MN,Upper_YR_IA,Upper_YR_LN,WLR_LN	Laos_Hoabinhian.SG,Liangdao1,YR_LBIA	0.291392	0.211	0.483	0.306	0.041	0.086	0.074	001	5.5238e-05	101	1.34865e-05
Vietnam_LN3.SG	Mbuti.DG,Longlin,Qihe,Xitoucun,Tanshishan,Suogang,Mongolia_EIA_3,Mongolia_EIA_7_Xiongnu,Mongolia_LBA_2_Ulaanzukh,Nepal_Mebrak_2125BP.SG,Nepal_Samdzong_1500BP.SG,Miaozigou_MN,Upper_YR_IA,WLR_LN,YR_LBIA	Laos_Hoabinhian.SG,Liangdao1,Upper_YR_LN	0.4018	0.188	0.525	0.287	0.041	0.073	0.061	100	7.62165e-06	101	3.31773e-05
Vietnam_LN3.SG	Mbuti.DG,Longlin,Qihe,Xitoucun,Tanshishan,Suogang,Mongolia_EIA_3,Mongolia_EIA_7_Xiongnu,Mongolia_LBA_2_Ulaanzukh,Nepal_Mebrak_2125BP.SG,Nepal_Samdzong_1500BP.SG,Miaozigou_MN,Upper_YR_LN,WLR_LN,YR_LBIA	Laos_Hoabinhian.SG,Liangdao1,Upper_YR_IA	0.133907	0.205	0.517	0.278	0.042	0.085	0.072	001	0.000106889	101	2.1322e-05
Vietnam_LN_HaLongCulture.SG	Mbuti.DG,Longlin,Qihe,Xitoucun,Tanshishan,Suogang,Mongolia_EIA_3,Mongolia_EIA_7_Xiongnu,Mongolia_LBA_2_Ulaanzukh,Nepal_Mebrak_2125BP.SG,Nepal_Samdzong_1500BP.SG,Miaozigou_MN,Upper_YR_LN,WLR_LN,YR_LBIA	Laos_Hoabinhian.SG,Liangdao1,Upper_YR_IA	0.164003	0.233	0.601	0.165	0.052	0.107	0.088	001	0.0531799	101	2.19869e-05
Vietnam_LN_HaLongCulture.SG	Mbuti.DG,Longlin,Qihe,Xitoucun,Tanshishan,Suogang,Mongolia_EIA_3,Mongolia_EIA_7_Xiongnu,Mongolia_LBA_2_Ulaanzukh,Nepal_Mebrak_2125BP.SG,Nepal_Samdzong_1500BP.SG,Upper_YR_IA,Upper_YR_LN,WLR_LN,YR_LBIA	Laos_Hoabinhian.SG,Liangdao1,Miaozigou_MN	0.0969177	0.231	0.608	0.161	0.053	0.107	0.082	001	0.0381855	101	4.26773e-05
Vietnam_LN_HaLongCulture.SG	Mbuti.DG,Longlin,Qihe,Xitoucun,Tanshishan,Suogang,Mongolia_EIA_3,Mongolia_EIA_7_Xiongnu,Mongolia_LBA_2_Ulaanzukh,Nepal_Mebrak_2125BP.SG,Nepal_Samdzong_1500BP.SG,Miaozigou_MN,Upper_YR_IA,WLR_LN,YR_LBIA	Laos_Hoabinhian.SG,Liangdao1,Upper_YR_LN	0.0756176	0.215	0.649	0.136	0.052	0.095	0.079	001	0.0754942	101	4.58007e-05
Vietnam_LN_HaLongCulture.SG	Mbuti.DG,Longlin,Qihe,Xitoucun,Tanshishan,Suogang,Mongolia_EIA_3,Mongolia_EIA_7_Xiongnu,Mongolia_LBA_2_Ulaanzukh,Nepal_Mebrak_2125BP.SG,Nepal_Samdzong_1500BP.SG,Miaozigou_MN,Upper_YR_IA,Upper_YR_LN,WLR_LN	Laos_Hoabinhian.SG,Liangdao1,YR_LBIA	0.324676	0.245	0.584	0.171	0.052	0.115	0.097	001	0.0649573	101	6.84805e-06
Vietnam_LN_HaLongCulture.SG	Mbuti.DG,Longlin,Qihe,Xitoucun,Tanshishan,Suogang,Mongolia_EIA_3,Mongolia_EIA_7_Xiongnu,Mongolia_LBA_2_Ulaanzukh,Nepal_Mebrak_2125BP.SG,Nepal_Samdzong_1500BP.SG,Miaozigou_MN,Upper_YR_IA,Upper_YR_LN,YR_LBIA	Laos_Hoabinhian.SG,Liangdao1,WLR_LN	0.198695	0.231	0.593	0.176	0.051	0.11	0.091	001	0.0417728	101	2.35584e-05
Vietnam_LN.SG	Mbuti.DG,Longlin,Qihe,Xitoucun,Tanshishan,Suogang,Mongolia_EIA_3,Mongolia_EIA_7_Xiongnu,Mongolia_LBA_2_Ulaanzukh,Nepal_Mebrak_2125BP.SG,Nepal_Samdzong_1500BP.SG,Upper_YR_IA,Upper_YR_LN,WLR_LN,YR_LBIA	Laos_Hoabinhian.SG,Liangdao1,Miaozigou_MN	0.133574	0.209	0.545	0.246	0.048	0.096	0.073	001	0.000685739	101	0.000195345
Vietnam_LN.SG	Mbuti.DG,Longlin,Qihe,Xitoucun,Tanshishan,Suogang,Mongolia_EIA_3,Mongolia_EIA_7_Xiongnu,Mongolia_LBA_2_Ulaanzukh,Nepal_Mebrak_2125BP.SG,Nepal_Samdzong_1500BP.SG,Miaozigou_MN,Upper_YR_LN,WLR_LN,YR_LBIA	Laos_Hoabinhian.SG,Liangdao1,Upper_YR_IA	0.148343	0.2	0.502	0.298	0.047	0.1	0.082	001	0.000319926	101	0.000229262
Vietnam_LN.SG	Mbuti.DG,Longlin,Qihe,Xitoucun,Tanshishan,Suogang,Mongolia_EIA_3,Mongolia_EIA_7_Xiongnu,Mongolia_LBA_2_Ulaanzukh,Nepal_Mebrak_2125BP.SG,Nepal_Samdzong_1500BP.SG,Miaozigou_MN,Upper_YR_IA,Upper_YR_LN,WLR_LN	Laos_Hoabinhian.SG,Liangdao1,YR_LBIA	0.432738	0.219	0.484	0.297	0.047	0.105	0.087	001	0.000674016	101	5.58858e-05
Vietnam_LN.SG	Mbuti.DG,Longlin,Qihe,Xitoucun,Tanshishan,Suogang,Mongolia_EIA_3,Mongolia_EIA_7_Xiongnu,Mongolia_LBA_2_Ulaanzukh,Nepal_Mebrak_2125BP.SG,Nepal_Samdzong_1500BP.SG,Miaozigou_MN,Upper_YR_IA,WLR_LN,YR_LBIA	Laos_Hoabinhian.SG,Liangdao1,Upper_YR_LN	0.0981822	0.193	0.61	0.197	0.047	0.089	0.073	001	0.00706266	101	0.000126422
Vietnam_LN.SG	Mbuti.DG,Longlin,Qihe,Xitoucun,Tanshishan,Suogang,Mongolia_EIA_3,Mongolia_EIA_7_Xiongnu,Mongolia_LBA_2_Ulaanzukh,Nepal_Mebrak_2125BP.SG,Nepal_Samdzong_1500BP.SG,Miaozigou_MN,Upper_YR_IA,Upper_YR_LN,YR_LBIA	Laos_Hoabinhian.SG,Liangdao1,WLR_LN	0.143194	0.196	0.495	0.309	0.048	0.107	0.088	001	0.000297859	101	0.000320097
Vietnam_N2	Mbuti.DG,Longlin,Qihe,Xitoucun,Tanshishan,Suogang,Mongolia_EIA_3,Mongolia_EIA_7_Xiongnu,Mongolia_LBA_2_Ulaanzukh,Nepal_Mebrak_2125BP.SG,Nepal_Samdzong_1500BP.SG,Upper_YR_IA,Upper_YR_LN,WLR_LN,YR_LBIA	Laos_Hoabinhian.SG,Liangdao1,Miaozigou_MN	0.379777	0.22	0.895	-0.115	0.054	0.091	0.072	001	0.082187	101	5.8236e-05
Vietnam_N2	Mbuti.DG,Longlin,Qihe,Xitoucun,Tanshishan,Suogang,Mongolia_EIA_3,Mongolia_EIA_7_Xiongnu,Mongolia_LBA_2_Ulaanzukh,Nepal_Mebrak_2125BP.SG,Nepal_Samdzong_1500BP.SG,Miaozigou_MN,Upper_YR_IA,Upper_YR_LN,YR_LBIA	Laos_Hoabinhian.SG,Liangdao1,WLR_LN	0.582845	0.228	0.924	-0.152	0.054	0.099	0.084	001	0.0487234	101	5.39329e-05
Vietnam_N2	Mbuti.DG,Longlin,Qihe,Xitoucun,Tanshishan,Suogang,Mongolia_EIA_3,Mongolia_EIA_7_Xiongnu,Mongolia_LBA_2_Ulaanzukh,Nepal_Mebrak_2125BP.SG,Nepal_Samdzong_1500BP.SG,Miaozigou_MN,Upper_YR_IA,WLR_LN,YR_LBIA	Laos_Hoabinhian.SG,Liangdao1,Upper_YR_LN	0.687586	0.23	0.836	-0.066	0.052	0.085	0.071	001	0.305526	101	3.91218e-05
Vietnam_N2	Mbuti.DG,Longlin,Qihe,Xitoucun,Tanshishan,Suogang,Mongolia_EIA_3,Mongolia_EIA_7_Xiongnu,Mongolia_LBA_2_Ulaanzukh,Nepal_Mebrak_2125BP.SG,Nepal_Samdzong_1500BP.SG,Miaozigou_MN,Upper_YR_IA,Upper_YR_LN,WLR_LN	Laos_Hoabinhian.SG,Liangdao1,YR_LBIA	0.434362	0.223	0.916	-0.139	0.054	0.103	0.089	001	0.0902043	101	0.00011103
Vietnam_N2	Mbuti.DG,Longlin,Qihe,Xitoucun,Tanshishan,Suogang,Mongolia_EIA_3,Mongolia_EIA_7_Xiongnu,Mongolia_LBA_2_Ulaanzukh,Nepal_Mebrak_2125BP.SG,Nepal_Samdzong_1500BP.SG,Miaozigou_MN,Upper_YR_LN,WLR_LN,YR_LBIA	Laos_Hoabinhian.SG,Liangdao1,Upper_YR_IA	0.41294	0.228	0.909	-0.137	0.054	0.096	0.081	001	0.072411	101	7.23055e-05
Vietnam_N	Mbuti.DG,Longlin,Qihe,Xitoucun,Tanshishan,Suogang,Mongolia_EIA_3,Mongolia_EIA_7_Xiongnu,Mongolia_LBA_2_Ulaanzukh,Nepal_Mebrak_2125BP.SG,Nepal_Samdzong_1500BP.SG,Miaozigou_MN,Upper_YR_IA,Upper_YR_LN,YR_LBIA	Laos_Hoabinhian.SG,Liangdao1,WLR_LN	0.782202	0.115	1.049	-0.164	0.041	0.076	0.066	001	0.00493231	101	0.0106703
Vietnam_N	Mbuti.DG,Longlin,Qihe,Xitoucun,Tanshishan,Suogang,Mongolia_EIA_3,Mongolia_EIA_7_Xiongnu,Mongolia_LBA_2_Ulaanzukh,Nepal_Mebrak_2125BP.SG,Nepal_Samdzong_1500BP.SG,Upper_YR_IA,Upper_YR_LN,WLR_LN,YR_LBIA	Laos_Hoabinhian.SG,Liangdao1,Miaozigou_MN	0.712341	0.106	1.028	-0.134	0.041	0.068	0.055	001	0.00727519	101	0.0123929
Vietnam_N	Mbuti.DG,Longlin,Qihe,Xitoucun,Tanshishan,Suogang,Mongolia_EIA_3,Mongolia_EIA_7_Xiongnu,Mongolia_LBA_2_Ulaanzukh,Nepal_Mebrak_2125BP.SG,Nepal_Samdzong_1500BP.SG,Miaozigou_MN,Upper_YR_LN,WLR_LN,YR_LBIA	Laos_Hoabinhian.SG,Liangdao1,Upper_YR_IA	0.79456	0.115	1.037	-0.151	0.041	0.071	0.061	001	0.0075844	101	0.012236
Vietnam_N	Mbuti.DG,Longlin,Qihe,Xitoucun,Tanshishan,Suogang,Mongolia_EIA_3,Mongolia_EIA_7_Xiongnu,Mongolia_LBA_2_Ulaanzukh,Nepal_Mebrak_2125BP.SG,Nepal_Samdzong_1500BP.SG,Miaozigou_MN,Upper_YR_IA,WLR_LN,YR_LBIA	Laos_Hoabinhian.SG,Liangdao1,Upper_YR_LN	0.942602	0.118	0.987	-0.105	0.04	0.063	0.055	001	0.0404698	101	0.00891812
Vietnam_N	Mbuti.DG,Longlin,Qihe,Xitoucun,Tanshishan,Suogang,Mongolia_EIA_3,Mongolia_EIA_7_Xiongnu,Mongolia_LBA_2_Ulaanzukh,Nepal_Mebrak_2125BP.SG,Nepal_Samdzong_1500BP.SG,Miaozigou_MN,Upper_YR_IA,Upper_YR_LN,WLR_LN	Laos_Hoabinhian.SG,Liangdao1,YR_LBIA	0.945909	0.125	1.058	-0.183	0.041	0.077	0.068	001	0.00246381	101	0.00712691
Yiyang	Mbuti.DG,Longlin,Qihe,Xitoucun,Tanshishan,Suogang,Mongolia_EIA_3,Mongolia_EIA_7_Xiongnu,Mongolia_LBA_2_Ulaanzukh,Nepal_Mebrak_2125BP.SG,Nepal_Samdzong_1500BP.SG,Miaozigou_MN,Upper_YR_IA,Upper_YR_LN,YR_LBIA	Laos_Hoabinhian.SG,Liangdao1,WLR_LN	0.613133	-0.097	0.822	0.275	0.038	0.067	0.059	100	0.00526085	101	3.60995e-05
Yiyang	Mbuti.DG,Longlin,Qihe,Xitoucun,Tanshishan,Suogang,Mongolia_EIA_3,Mongolia_EIA_7_Xiongnu,Mongolia_LBA_2_Ulaanzukh,Nepal_Mebrak_2125BP.SG,Nepal_Samdzong_1500BP.SG,Miaozigou_MN,Upper_YR_IA,Upper_YR_LN,WLR_LN	Laos_Hoabinhian.SG,Liangdao1,YR_LBIA	0.877138	-0.088	0.806	0.282	0.037	0.067	0.06	100	0.0106372	101	4.19365e-05
Yiyang	Mbuti.DG,Longlin,Qihe,Xitoucun,Tanshishan,Suogang,Mongolia_EIA_3,Mongolia_EIA_7_Xiongnu,Mongolia_LBA_2_Ulaanzukh,Nepal_Mebrak_2125BP.SG,Nepal_Samdzong_1500BP.SG,Miaozigou_MN,Upper_YR_IA,WLR_LN,YR_LBIA	Laos_Hoabinhian.SG,Liangdao1,Upper_YR_LN	0.360659	-0.11	0.898	0.212	0.04	0.06	0.052	100	0.00249608	101	0.000865315
Yiyang	Mbuti.DG,Longlin,Qihe,Xitoucun,Tanshishan,Suogang,Mongolia_EIA_3,Mongolia_EIA_7_Xiongnu,Mongolia_LBA_2_Ulaanzukh,Nepal_Mebrak_2125BP.SG,Nepal_Samdzong_1500BP.SG,Miaozigou_MN,Upper_YR_LN,WLR_LN,YR_LBIA	Laos_Hoabinhian.SG,Liangdao1,Upper_YR_IA	0.553016	-0.098	0.833	0.265	0.038	0.065	0.057	100	0.00438018	101	4.67784e-05
Yiyang	Mbuti.DG,Longlin,Qihe,Xitoucun,Tanshishan,Suogang,Mongolia_EIA_3,Mongolia_EIA_7_Xiongnu,Mongolia_LBA_2_Ulaanzukh,Nepal_Mebrak_2125BP.SG,Nepal_Samdzong_1500BP.SG,Upper_YR_IA,Upper_YR_LN,WLR_LN,YR_LBIA	Laos_Hoabinhian.SG,Liangdao1,Miaozigou_MN	0.54336	-0.094	0.857	0.237	0.038	0.063	0.052	100	0.00652774	101	3.25857e-05
