# Supplementary material for: Genomic portrait and relatedness patterns of the Iron Age Log Coffin culture in northwestern Thailand
Source: Nat Commun. 2023 Dec 22;14:8527. doi: 10.1038/s41467-023-44328-2 (PMC10746721; doi:10.1038/s41467-023-44328-2)
Supplement: Supplementary file 10 — Source Data [file 41467_2023_44328_MOESM10_ESM.xlsx]

## Sheet: Figure 1a +1b + Supp Fig 1 
Figure 1. The location and age of studied ancient individuals from Thailand.
COLUMN	DESCRIPTION
ancientpop	Name of archaeological site
Latitude	Latitudinal position
Longitude	Longitudinal position
Age	Average age of archaeological site
ancientpop	Latitude	Longitude	Age
Lahu Pot	19.5886	98.2618	1750
Yappa Nhae 1	19.6038	98.2406	1700
Yappa Nhae 2	19.6034	98.2432	1700
Tham Lod cave	19.5682	98.2797	1700
Ban Rai	19.5219	98.1753	1800
Ban Chiang	17.4	103.2	3000
Long Long Rak	19.5745	98.2711	1800

## Sheet: Figure 1C
Figure 1. The location and age of studied ancient individuals from Thailand.
COLUMN	DESCRIPTION
C14_Ind1	mean calibrated radiocarbon date for indvidual 1
C14_Ind1_std_err	standard error of the calibrated radiocarbon date for individual 1
C14_Ind2	mean calibrated radiocarbon date for indvidual 2
C14_Ind2_std_err	standard error of calibrated radiocarbon date for indvidual 2
C14_Ind3	mean calibrated radiocarbon date for indvidual 3
C14_Ind3_std_err	standard error of the calibrated radiocarbon date for indvidual 3
C14_Ind4	mean calibrated radiocarbon date for indvidual 4
C14_Ind4_std_err	standard error of the calibrated radiocarbon date for indvidual 4
arch_date_start	oldest archaeological age for the site
arch_date_end	youngest archaeological age for the site
Site	C14_Ind1	C14_Ind1_std_err	C14_Ind2	C14_Ind2_std_err	C14_Ind3	C14_Ind3_std_err	C14_Ind4	C14_Ind4_std_err	arch_date_start	arch_date_end
Ban Chiang 1									2600	2400
Ban Chiang 2									3200	3000
Long Long Rak	1720	134	1716	136	1651	113	1650	113	1572	1815
Yappa Nhae 2	1630	85	1588	36	1625	84	1718	122	2020	1200
Yappa Nhae 1									2200	1200
Tham Lod	1663	55	1567	50	1632	84			1450	1240
Lahu Pot	1663	57							2080	1540
Ban Rai Ban	1759	69							2040	1770

## Sheet: Fig 2a + Supplementary Fig 6A 
Figure 2. Regional and local connectivity of the Log Coffin-associated genomes.
COLUMN	DESCRIPTION
Individuals	Name of the individual genome
PC1	Principal Component 1
PC2	Principal Component 2
PC3	Principal Component 3
Group	Name of the genetic cluster
Individuals	PC1	PC2	PC3	Group
Sanganji_131464_B.SG	0.0032	0.0171	0.0208	Japan_Jomon_HG.SG
Sanganji_131421-3_A2.SG	0.0133	0.0098	0.0175	Japan_Jomon.SG
Sanganji_131421-3_A1.SG	0.012	0.0094	0.0193	Japan_Jomon.SG_lc
cap48-18R21270_L001_S97	0.0344	-0.0015	-0.0044	Wuzhuangguoliang
cap47-18R21269_L001_S96	0.0359	-0.0002	-0.0004	Wuzhuangguoliang
cap46-18R21271_L001_S95	0.0305	-0.0058	-0.0014	Wuzhuangguoliang
cap45-18R21273_L001_S94	0.0282	0.0008	-0.003	Wuzhuangguoliang
cap42-18R21272_L001_S91	0.0248	0.0017	0.0008	Wuzhuangguoliang
HM401	-0.0039	-0.0085	-0.0086	HmongDaw
HM403	-0.0027	-0.0122	-0.0109	HmongDaw
HM404	-0.0109	-0.0051	-0.0039	HmongDaw
HM405	-0.0043	-0.0124	-0.0096	HmongDaw
HM406	-0.0104	-0.0033	-0.003	HmongDaw
HM407	-0.0014	-0.0126	-0.0088	HmongDaw
HM409	-0.002	-0.0134	-0.0106	HmongDaw
HM413	-0.0023	-0.0113	-0.0094	HmongDaw
HM415	-0.0068	-0.0091	-0.0092	HmongDaw
HM101	-0.012	-0.0047	-0.0043	HmongNjua
HM102	-0.0064	-0.0111	-0.0101	HmongNjua
HM103	-0.0074	-0.0098	-0.0089	HmongNjua
HM104	-0.0112	-0.0032	-0.002	HmongNjua
HM105	-0.0134	-0.0038	-0.0018	HmongNjua
HM107	-0.0071	-0.0066	-0.0065	HmongNjua
HM108	-0.0097	-0.0032	-0.0045	HmongNjua
HM109	-0.0052	-0.0118	-0.008	HmongNjua
HM110	-0.0019	-0.0125	-0.0097	HmongNjua
HM111	-0.0022	-0.0122	-0.0087	HmongNjua
Y101	-0.0034	-0.0089	-0.0081	IuMien
Y102	-0.0007	-0.0123	-0.0095	IuMien
Y104	-0.0176	-0.0049	-0.004	IuMien
Y107	-0.0084	-0.0047	-0.0082	IuMien
Y109	-0.0158	0.0006	-0.0032	IuMien
Y215	-0.0156	-0.0043	-0.004	IuMien
Y273	-0.0065	-0.012	-0.0045	IuMien
Y275	-0.0097	-0.011	-0.0051	IuMien
MST101	-0.0193	0.0119	0.012	SouthernThai_AN
MST104	-0.0327	0.0283	0.0282	SouthernThai_AN
MST106	-0.0207	0.0127	0.0127	SouthernThai_AN
MST108	-0.0262	0.0198	0.0169	SouthernThai_AN
MST202	-0.035	0.0278	0.0331	SouthernThai_AN
MST204	-0.0197	0.0124	0.0123	SouthernThai_AN
MST206	-0.0257	0.0141	0.0113	SouthernThai_AN
MST208	-0.0226	0.009	0.007	SouthernThai_AN
MST302	-0.0209	0.0137	0.0139	SouthernThai_AN
MST304	-0.0187	0.0137	0.0137	SouthernThai_AN
MST306	-0.0202	0.0131	0.0104	SouthernThai_AN
MST308	-0.0289	0.0212	0.0189	SouthernThai_AN
MST401	-0.0254	0.0191	0.0173	SouthernThai_AN
MST402	-0.0196	0.0157	0.013	SouthernThai_AN
MST403	-0.025	0.015	0.0139	SouthernThai_AN
LS01	0.0064	0.0047	-0.0034	Lisu
LS02	0.0072	0.0018	-0.006	Lisu
LS03	0.0099	0.0013	-0.0057	Lisu
LS04	-0.0093	0.0015	-0.0098	Lisu
LS05	0.0042	0.0038	-0.0056	Lisu
LS06	0.0039	0.0022	-0.0062	Lisu
LS07	0.0039	0.0026	-0.0043	Lisu
LS09	0.0016	0.0036	-0.0049	Lisu
LS10	0.0004	0.0035	-0.0035	Lisu
MB01	-0.0052	0.0012	-0.0074	Lahu
MB02	-0.012	0.0038	-0.0097	Lahu
MB03	-0.0091	0.0007	-0.0102	Lahu
MB04	-0.0143	0.0023	-0.0098	Lahu
MB05	-0.0125	0.0006	-0.0101	Lahu
MB06	-0.0091	0.001	-0.0093	Lahu
MB07	-0.0118	0.0006	-0.0103	Lahu
MB08	-0.0151	0.0058	-0.008	Lahu
MB09	-0.0095	0.0006	-0.0119	Lahu
MB10	-0.0116	0.0033	-0.01	Lahu
MR01	-0.0087	0.0001	-0.0096	Lahu
MR02	-0.0123	0.0034	-0.0088	Lahu
MR03	-0.0128	0.0041	-0.0102	Lahu
MR05	-0.0124	0.0032	-0.0101	Lahu
MR06	-0.0142	0.0063	-0.0079	Lahu
MR07	-0.0098	0.002	-0.0063	Lahu
MR08	-0.0092	0.0006	-0.0103	Lahu
MR09	-0.0174	0.0081	-0.0063	Lahu
MR10	-0.0099	0.0014	-0.0097	Lahu
MR11	-0.0083	0.0014	-0.0109	Lahu
EMS301	-0.0112	0.0142	-0.0108	KarenPwo
EMS305	-0.0096	0.014	-0.01	KarenPwo
EMS306	-0.0104	0.0152	-0.0117	KarenPwo
EMS308	-0.0107	0.016	-0.0103	KarenPwo
EMS309	-0.0126	0.0171	-0.0115	KarenPwo
EMS313	-0.0163	0.0134	-0.0089	KarenPwo
EMS314	-0.0144	0.0164	-0.0105	KarenPwo
EMS316	-0.0106	0.0153	-0.0118	KarenPwo
EMS318	-0.0104	0.0142	-0.0127	KarenPwo
EMS322	-0.0135	0.0163	-0.0108	KarenPwo
EPB501	-0.008	0.0128	-0.0093	KarenPadaung
EPB504	-0.0084	0.0141	-0.0098	KarenPadaung
EPB507	-0.0089	0.0148	-0.0085	KarenPadaung
EPB508	-0.0051	0.0134	-0.0108	KarenPadaung
EPB511	-0.01	0.0139	-0.0105	KarenPadaung
EPB516	-0.0113	0.0157	-0.009	KarenPadaung
EPB522	-0.0079	0.0133	-0.0084	KarenPadaung
EPB523	-0.0089	0.0129	-0.0085	KarenPadaung
EPB525	-0.0096	0.0158	-0.0084	KarenPadaung
EPB528	-0.0076	0.0145	-0.0089	KarenPadaung
KR104	-0.0138	0.0151	-0.0094	KarenSkaw
KR105	-0.0145	0.0212	-0.0097	KarenSkaw
KR106	-0.0143	0.0061	-0.0057	KarenSkaw
KR107	-0.0106	0.0156	-0.0106	KarenSkaw
KR108	-0.0118	0.0159	-0.0115	KarenSkaw
KR111	-0.0099	0.0165	-0.0139	KarenSkaw
KR113	-0.0156	0.0215	-0.008	KarenSkaw
KR115	-0.0088	0.0153	-0.0126	KarenSkaw
KR117	-0.0199	0.0284	0.0006	KarenSkaw
KR122	-0.0127	0.0168	-0.0114	KarenSkaw
LW601	-0.0116	0.0087	-0.0078	Lawa_Western
LW603	-0.0092	0.0118	-0.0096	Lawa_Western
LW609	-0.0094	0.0116	-0.009	Lawa_Western
LW611	-0.0097	0.0105	-0.0098	Lawa_Western
LW612	-0.0086	0.0095	-0.0093	Lawa_Western
LW615	-0.014	0.0172	-0.0119	Lawa_Western
LW617	-0.0098	0.0119	-0.0102	Lawa_Western
LW619	-0.0158	0.0181	-0.0086	Lawa_Western
LW625	-0.0081	0.0099	-0.0096	Lawa_Western
LW502	-0.0095	0.0136	-0.0069	Lawa_Eastern
LW504	-0.0099	0.0124	-0.0093	Lawa_Eastern
LW506	-0.0131	0.0103	-0.0092	Lawa_Eastern
LW510	-0.0269	0.0051	-0.0014	Lawa_Eastern
LW514	-0.0125	0.0127	-0.0092	Lawa_Eastern
LW520	-0.0095	0.0122	-0.0078	Lawa_Eastern
LW522	-0.0115	0.0131	-0.0071	Lawa_Eastern
LW524	-0.0121	0.014	-0.0067	Lawa_Eastern
LW526	-0.0091	0.0103	-0.0077	Lawa_Eastern
LW528	-0.0129	0.0133	-0.008	Lawa_Eastern
PL113	0.0009	0.0077	-0.0066	Palaung
PL117	-0.0025	0.0098	-0.0049	Palaung
PL119	-0.0008	0.0075	-0.0078	Palaung
PL121	-0.0007	0.0071	-0.0082	Palaung
PL123	0.0018	0.0057	-0.0065	Palaung
PL127	0.0024	0.0085	-0.0064	Palaung
PL129	-0.0022	0.0069	-0.006	Palaung
PL133	0.0018	0.009	-0.0072	Palaung
PL134	-0.0019	0.0063	-0.007	Palaung
PL145	0.0022	0.0074	-0.0088	Palaung
PP101	-0.0183	0.0118	-0.0085	Blang
PP103	-0.0148	0.0087	-0.0101	Blang
PP105	-0.0165	0.0103	-0.0076	Blang
PP109	-0.0163	0.0101	-0.0078	Blang
PP119	-0.0152	0.0093	-0.009	Blang
PP211	-0.0165	0.0106	-0.0078	Blang
PP257	-0.0149	0.0094	-0.0079	Blang
PP259	-0.0116	0.008	-0.0083	Blang
PP263	-0.0145	0.0071	-0.0072	Blang
PP265	-0.0142	0.0078	-0.0084	Blang
KM102	-0.0258	0.006	-0.0083	Khmu
KM110	-0.0294	0.0074	-0.0082	Khmu
KM115	-0.032	0.0105	-0.0093	Khmu
KM117	-0.0279	0.0086	-0.0086	Khmu
KM119	-0.025	0.0064	-0.008	Khmu
KM120	-0.0282	0.0085	-0.0092	Khmu
KM121	-0.0269	0.0081	-0.0106	Khmu
KM129	-0.0283	0.0082	-0.01	Khmu
KM133	-0.0281	0.0094	-0.0101	Khmu
KM137	-0.0349	0.0187	-0.0059	Khmu
TN201	-0.0387	0.0163	-0.0126	HtinPray
TN207	-0.0382	0.0152	-0.0123	HtinPray
TN209	-0.0387	0.014	-0.0127	HtinPray
TN213	-0.0486	0.0251	-0.0045	HtinPray
TN219	-0.0474	0.0255	-0.0058	HtinPray
TN223	-0.0381	0.015	-0.0142	HtinPray
TN227	-0.0395	0.0155	-0.0143	HtinPray
TN229	-0.0387	0.0161	-0.0126	HtinPray
TN231	-0.0389	0.0138	-0.0098	HtinPray
TN234	-0.0365	0.0147	-0.0122	HtinPray
TN236	-0.034	0.0111	-0.013	HtinPray
TN301	-0.0384	0.0141	-0.0144	HtinPray
TN303	-0.0172	-0.0061	-0.0047	HtinPray
TN307	-0.0342	0.0134	-0.0117	HtinPray
TN313	-0.0334	0.0125	-0.0113	HtinPray
SOA101	-0.0406	0.0125	-0.0043	Soa
SOA105	-0.0369	0.0098	-0.0041	Soa
SOA107	-0.0348	0.0099	-0.0032	Soa
SOA109	-0.04	0.0125	-0.0054	Soa
SOA111	-0.0363	0.0097	-0.0048	Soa
SOA113	-0.0454	0.0189	0.0018	Soa
SOA115	-0.0386	0.0125	-0.0058	Soa
SOA117	-0.045	0.0172	0.0018	Soa
SOA119	-0.0425	0.0119	-0.0043	Soa
SOA121	-0.0521	0.0267	0.0075	Soa
SOA123	-0.0375	0.0086	-0.0049	Soa
SOA125	-0.0475	0.0194	0.0034	Soa
SOA127	-0.0437	0.018	0.0038	Soa
SOA129	-0.0403	0.0115	-0.004	Soa
SOA137	-0.0444	0.0189	-0.0007	Soa
BRU101	-0.0499	0.0204	0	Bru
BRU103	-0.0397	0.0112	-0.0063	Bru
BRU105	-0.0407	0.0115	-0.005	Bru
BRU107	-0.0471	0.0183	-0.0028	Bru
BRU109	-0.0387	0.0117	-0.006	Bru
BRU111	-0.0409	0.0122	-0.0047	Bru
BRU113	-0.0454	0.0176	-0.0004	Bru
BRU115	-0.0487	0.0192	0.0013	Bru
BRU117	-0.0371	0.0112	-0.005	Bru
BRU119	-0.0393	0.0121	-0.004	Bru
BRU121	-0.0411	0.0132	-0.0024	Bru
BRU123	-0.0405	0.0131	-0.0054	Bru
BRU125	-0.0471	0.0193	-0.0006	Bru
BRU127	-0.0432	0.0162	-0.0048	Bru
BRU129	-0.0392	0.0103	-0.0047	Bru
MO103	-0.0184	0.011	0.0026	Mon
MO105	-0.0174	0.0121	0.0033	Mon
MO109	-0.0131	0.0099	0.0046	Mon
MO113	-0.0162	0.0158	0.0063	Mon
MO115	-0.0199	0.0218	0.0122	Mon
MO117	-0.0162	0.0109	0.0033	Mon
MO119	-0.013	0.012	0.0054	Mon
MO121	-0.0187	0.0115	0.0044	Mon
MO125	-0.0129	0.0169	0.0088	Mon
MO127	-0.0114	0.0123	0.0057	Mon
MO129	-0.0229	0.0094	0.001	Mon
MO135	-0.0115	0.0132	0.0068	Mon
MO139	-0.0151	0.0172	0.0085	Mon
MO141	-0.0143	0.0087	0.0033	Mon
MO143	-0.0135	0.009	0.0041	Mon
MO301	-0.014	0.0262	0.0165	Mon
MO303	-0.0003	0.0159	0.0106	Mon
MO305	-0.0057	0.014	0.0079	Mon
MO307	-0.0094	0.0128	0.0082	Mon
MO309	-0.0116	0.0178	0.0102	Mon
MO311	-0.0042	0.0168	0.01	Mon
MO313	-0.0123	0.0126	0.0044	Mon
MO315	-0.0008	0.0155	0.0089	Mon
MO317	-0.0047	0.0148	0.0075	Mon
MO319	-0.0113	0.0179	0.0083	Mon
MO701	-0.0145	0.0102	0.0044	Mon
MO703	-0.0039	0.0138	0.0103	Mon
MO705	-0.0107	0.012	0.0076	Mon
MO707	-0.0057	0.0161	0.0093	Mon
MO709	-0.002	0.011	0.0073	Mon
MO711	-0.0047	0.0131	0.0077	Mon
MO713	-0.0111	0.0151	0.0095	Mon
MO715	-0.0078	0.0173	0.0108	Mon
MO717	-0.0065	0.016	0.0099	Mon
MO719	-0.0054	0.0154	0.0088	Mon
RM101	-0.0051	0.0135	0.0082	Mon
RM103	-0.0167	0.0282	0.0192	Mon
RM105	-0.0053	0.014	0.0109	Mon
RM107	-0.0055	0.0148	0.0107	Mon
RM109	-0.0049	0.0081	0.0052	Mon
RM110	-0.0094	0.0147	0.0057	Mon
RM111	-0.0162	0.0205	0.0146	Mon
RM112	-0.007	0.0145	0.0079	Mon
RM115	-0.0044	0.0145	0.0111	Mon
RM117	-0.0058	0.0115	0.0081	Mon
RM119	-0.0159	0.0249	0.0166	Mon
RM121	-0.0043	0.0167	0.0104	Mon
RM123	-0.0193	0.0261	0.0198	Mon
RM127	-0.009	0.0195	0.0112	Mon
RM129	-0.0048	0.0131	0.0102	Mon
RY112	-0.0173	-0.0013	-0.003	Yuan
RY130	-0.0241	0.0036	-0.002	Yuan
RY132	-0.0161	-0.0051	-0.0051	Yuan
RY136	-0.022	-0.0017	-0.0029	Yuan
RY137	-0.0184	-0.0062	-0.0051	Yuan
RY139	-0.02	-0.0053	-0.004	Yuan
RY141	-0.0198	-0.0009	-0.0029	Yuan
RY143	-0.0179	-0.0064	-0.005	Yuan
TK102	-0.0182	-0.0061	-0.006	Khuen
TK104	-0.0192	-0.0078	-0.0048	Khuen
TK112	-0.0306	0.0006	0.0033	Khuen
TK114	-0.0207	-0.0083	-0.0022	Khuen
TK118	-0.0178	-0.0083	-0.0031	Khuen
TK119	-0.027	0.01	0.0062	Khuen
TK120	-0.0135	-0.0048	-0.0054	Khuen
TK121	-0.018	-0.0085	-0.003	Khuen
TK127	-0.017	-0.0074	-0.0054	Khuen
TK139	-0.0163	-0.0046	-0.0044	Khuen
STP101	-0.0243	-0.005	-0.0045	Phuan
STP103	-0.0194	-0.0035	-0.0026	Phuan
STP106	-0.021	-0.0053	-0.0047	Phuan
STP107	-0.0231	-0.0026	-0.0027	Phuan
STP111	-0.02	-0.0041	-0.0017	Phuan
STP113	-0.0199	-0.0069	-0.0042	Phuan
STP115	-0.0196	-0.007	-0.0042	Phuan
STP117	-0.018	-0.0063	-0.0033	Phuan
STP121	-0.0176	-0.0012	-0.0022	Phuan
STP123	-0.023	-0.0055	-0.0041	Phuan
YA102	-0.013	0.0033	-0.003	Shan
YA107	-0.0081	0.0128	-0.0016	Shan
YA108	-0.0166	0.0159	-0.0051	Shan
YA111	-0.0158	-0.0062	-0.0053	Shan
YA113	-0.007	0.0066	-0.0052	Shan
YA115	-0.0111	0.0029	-0.0016	Shan
YA117	-0.0122	0.0005	-0.0048	Shan
YA118	-0.0157	0.0118	-0.0059	Shan
YA121	-0.0082	0.0076	-0.0041	Shan
YA122	-0.0117	0.0035	-0.0031	Shan
A1YU101	-0.0246	-0.0005	0.0007	Khonmueang
A1YU105	-0.0198	-0.007	-0.0026	Khonmueang
A1YU107	-0.0176	-0.0063	-0.0048	Khonmueang
A1YU111	-0.0177	-0.0059	-0.0026	Khonmueang
A1YU113	-0.029	0.0025	0.0027	Khonmueang
A1YU115	-0.0203	-0.0037	-0.0024	Khonmueang
A1YU125	-0.0257	0.0044	0.0011	Khonmueang
A1YU129	-0.0186	-0.0059	-0.0052	Khonmueang
A1YU131	-0.0196	-0.0048	-0.0045	Khonmueang
A1YU132	-0.0138	-0.0027	-0.004	Khonmueang
A2YU301	-0.0238	0.0037	0.004	Khonmueang
A2YU303	-0.0162	0.0003	-0.001	Khonmueang
A2YU305	-0.0157	-0.0004	-0.0023	Khonmueang
A2YU307	-0.0195	0.0038	0.0016	Khonmueang
A2YU313	-0.0162	-0.0012	-0.0011	Khonmueang
A2YU321	-0.0205	-0.0002	-0.0015	Khonmueang
A2YU329	-0.0214	0.0089	0.007	Khonmueang
A2YU331	-0.02	0.0027	0.0024	Khonmueang
A2YU337	-0.02	0.0046	0.0013	Khonmueang
A2YU353	-0.0202	-0.0025	-0.0038	Khonmueang
TL114	-0.0208	-0.0084	-0.0036	Lue
TL116	-0.027	-0.0019	0.0004	Lue
TL118	-0.0215	-0.0056	-0.0029	Lue
TL120	-0.0209	-0.0048	-0.0034	Lue
TL128	-0.0197	-0.0075	-0.0024	Lue
TL148	-0.0231	-0.0031	-0.003	Lue
TL152	-0.0213	-0.0061	-0.0035	Lue
TL160	-0.0212	-0.0058	-0.0043	Lue
TL166	-0.026	-0.0011	-0.002	Lue
TL170	-0.022	-0.0077	-0.0031	Lue
BTA101	-0.021	-0.0026	-0.0055	BlackTai
BTA103	-0.0247	-0.0054	-0.0033	BlackTai
BTA105	-0.0255	0	-0.0042	BlackTai
BTA107	-0.0225	-0.0056	-0.0062	BlackTai
BTA111	-0.0298	-0.0004	-0.0022	BlackTai
BTA113	-0.024	-0.0032	-0.0029	BlackTai
BTA115	-0.0315	0.0053	0.0006	BlackTai
BTA117	-0.0205	-0.0077	-0.0045	BlackTai
BTA119	-0.0245	-0.0046	-0.0041	BlackTai
LUA101	-0.029	0.009	-0.006	Laotian
LUA105	-0.0212	-0.0033	-0.0059	Laotian
LUA107	-0.0208	-0.0048	-0.0027	Laotian
LUA109	-0.0256	0.0086	-0.0066	Laotian
LUA111	-0.027	0.0082	-0.0048	Laotian
LUA113	-0.0033	-0.0102	-0.0098	Laotian
LUA115	-0.0294	0.0091	-0.006	Laotian
LUA117	-0.0253	-0.0025	-0.0041	Laotian
LUA119	-0.0244	-0.003	-0.0045	Laotian
LUA121	-0.0255	0.002	-0.0041	Laotian
LUA123	-0.022	-0.0054	-0.0034	Laotian
LUA125	-0.0286	0.0062	-0.0069	Laotian
LUA127	-0.0207	-0.0028	-0.0049	Laotian
LUA129	-0.0232	0.0084	-0.0066	Laotian
LUA131	-0.0255	-0.0022	-0.0027	Laotian
VIE126	-0.0201	0.002	-0.0024	Laotian
VIE128	-0.0246	-0.0041	-0.0032	Laotian
VIE136	-0.0309	0.0041	-0.002	Laotian
VIE138	-0.0259	-0.0011	-0.0029	Laotian
VIE140	-0.0372	0.0095	-0.0046	Laotian
VIE142	-0.0213	-0.0066	-0.0057	Laotian
VIE150	-0.0292	0.0059	0	Laotian
VIE152	-0.0246	-0.005	-0.0044	Laotian
VIE154	-0.0236	-0.0048	-0.004	Laotian
VIE156	-0.0228	-0.0037	-0.0053	Laotian
VIE158	-0.0247	-0.0021	-0.0037	Laotian
VIE162	-0.0281	-0.0023	-0.0047	Laotian
VIE164	-0.0202	-0.0032	-0.0044	Laotian
VIE168	-0.0246	0.0033	-0.0054	Laotian
VIE170	-0.0234	-0.0022	-0.001	Laotian
LAO101	-0.0266	0.0057	-0.0016	LaoIsan
LAO103	-0.0317	0.0096	-0.0018	LaoIsan
LAO105	-0.0263	0.0061	-0.0016	LaoIsan
LAO107	-0.0252	0.0017	-0.0033	LaoIsan
LAO109	-0.0242	0.0039	-0.0034	LaoIsan
LAO111	-0.0293	0.0045	-0.0013	LaoIsan
LAO113	-0.027	0.0038	-0.0012	LaoIsan
LAO115	-0.0272	0.0076	-0.0019	LaoIsan
LAO117	-0.0274	0.003	-0.0017	LaoIsan
LAO119	-0.025	0.0032	-0.0021	LaoIsan
LAO401	-0.0268	0.0072	-0.0011	LaoIsan
LAO403	-0.0264	0.0024	-0.0031	LaoIsan
LAO405	-0.0255	0.0083	0.0009	LaoIsan
LAO407	-0.0243	0.0025	-0.0018	LaoIsan
LAO409	-0.0274	0.0047	-0.0024	LaoIsan
LAO411	-0.0289	0.006	-0.0015	LaoIsan
LAO413	-0.0277	0.0039	-0.0034	LaoIsan
LAO417	-0.0248	0.0043	-0.0034	LaoIsan
LAO421	-0.0273	0.0126	-0.0002	LaoIsan
LAO423	-0.0261	0.0034	-0.0003	LaoIsan
PUT101	-0.0425	0.0179	0.0098	Phutai
PUT102	-0.0251	0.0014	-0.0012	Phutai
PUT103	-0.0299	0.0015	-0.0023	Phutai
PUT105	-0.0281	0.0009	-0.0046	Phutai
PUT109	-0.028	-0.0015	-0.0045	Phutai
PUT110	-0.0334	0.0068	0.0002	Phutai
PUT111	-0.0355	0.009	0.0028	Phutai
PUT112	-0.0328	0.0052	-0.0019	Phutai
PUT113	-0.026	0.0001	-0.0055	Phutai
PUT114	-0.0374	0.0105	0.0017	Phutai
YOH103	-0.0291	0.0041	-0.0033	Nyaw
YOH105	-0.028	0.0025	-0.0042	Nyaw
YOH107	-0.0292	0.0048	-0.0051	Nyaw
YOH109	-0.0293	0.0021	-0.0041	Nyaw
YOH111	-0.0278	0.0018	-0.0048	Nyaw
YOH113	-0.0311	0.0062	-0.0018	Nyaw
YOH115	-0.041	0.0148	0.0036	Nyaw
YOH117	-0.031	0.0027	-0.0052	Nyaw
YOH121	-0.0284	0.0028	-0.0038	Nyaw
YOH123	-0.0283	0.002	-0.0043	Nyaw
SAK104	-0.027	0.0014	-0.0044	Saek
SAK105	-0.0236	-0.002	-0.0044	Saek
SAK108	-0.0255	-0.0024	-0.0028	Saek
SAK110	-0.0281	-0.0001	-0.0031	Saek
SAK111	-0.0253	-0.0015	-0.0058	Saek
SAK112	-0.0279	-0.0004	-0.0034	Saek
SAK114	-0.0288	0.0035	-0.0019	Saek
SAK116	-0.0371	0.0109	0.0039	Saek
SAK118	-0.0246	0.0014	-0.0045	Saek
SAK120	-0.0317	0.0047	-0.0019	Saek
SAK126	-0.032	0.0039	-0.0005	Saek
SAK128	-0.025	0.0001	-0.0035	Saek
SAK130	-0.0277	-0.0006	-0.0012	Saek
SAK136	-0.0291	0.0013	-0.0023	Saek
SAK138	-0.0282	-0.0009	-0.0033	Saek
KAL101	-0.0335	0.0064	-0.0055	Kalueang
KAL102	-0.0353	0.0087	-0.0028	Kalueang
KAL105	-0.0251	-0.0002	-0.004	Kalueang
KAL107	-0.0321	0.004	-0.0047	Kalueang
KAL110	-0.034	0.0066	-0.0038	Kalueang
KAL112	-0.0291	0.0038	-0.0037	Kalueang
KAL113	-0.0302	0.0088	0.0002	Kalueang
KAL115	-0.0321	0.0047	-0.0031	Kalueang
KAL116	-0.0343	0.0066	-0.0039	Kalueang
KAL118	-0.0315	0.0062	-0.0045	Kalueang
CT201	-0.0209	0.0043	-0.0006	CentralThai
CT203	-0.0243	0.0163	0.0102	CentralThai
CT205	-0.0133	0.0097	0.0038	CentralThai
CT207	-0.0264	0.0056	-0.0015	CentralThai
CT209	-0.0276	0.0096	0.0045	CentralThai
CT211	-0.018	0.0091	0.0055	CentralThai
CT213	-0.0249	0.0229	0.019	CentralThai
CT215	-0.017	0.0064	0.0006	CentralThai
CT217	-0.0152	0.0151	0.0093	CentralThai
CT219	-0.0199	0.0131	0.0065	CentralThai
CT301	-0.0144	0.0093	0.0089	CentralThai
CT303	-0.0282	0.0218	0.0178	CentralThai
CT305	-0.0105	0.0061	0.0046	CentralThai
CT307	-0.0301	0.0214	0.0146	CentralThai
CT309	-0.0142	0.0109	0.0081	CentralThai
CT311	-0.0124	0.0098	0.0073	CentralThai
CT313	-0.018	0.0154	0.0106	CentralThai
CT315	-0.01	0.0081	0.0062	CentralThai
CT317	-0.0133	0.011	0.0091	CentralThai
CT319	-0.0201	0.0051	0.0007	CentralThai
BST101	-0.0148	0.0156	0.013	SouthernThai_TK
BST103	-0.0109	0.0094	0.0102	SouthernThai_TK
BST105	-0.0192	0.02	0.0136	SouthernThai_TK
BST107	-0.0177	0.0147	0.0116	SouthernThai_TK
BST109	-0.0272	0.0254	0.0198	SouthernThai_TK
BST111	-0.0168	0.0144	0.012	SouthernThai_TK
BST113	-0.0129	0.0044	0.0053	SouthernThai_TK
BST115	-0.0132	0.0112	0.0093	SouthernThai_TK
BST117	-0.012	0.0107	0.0079	SouthernThai_TK
BST119	-0.0152	0.0171	0.014	SouthernThai_TK
BST121	-0.0179	0.017	0.0133	SouthernThai_TK
BST123	-0.0107	0.0096	0.0092	SouthernThai_TK
BST125	-0.0133	0.0137	0.0128	SouthernThai_TK
BST129	-0.0204	0.0116	0.0104	SouthernThai_TK
BST131	-0.0127	0.0106	0.0095	SouthernThai_TK
M240.SG	0.0302	0.0232	0.0108	Nepal_Mebrak_2125BP.SG
M344.SG	0.0321	0.0088	0.0031	Nepal_Mebrak_2125BP.SG
S40.SG	0.0414	0.0133	0.0052	Nepal_Samdzong_1500BP.SG
C1.SG	0.0365	0.0135	0.003	Nepal_Chokhopani_2700BP.SG
M63.SG	0.0407	0.0118	0.0017	Nepal_Mebrak_2125BP.SG
S10.SG	0.0394	0.0132	0.0004	Nepal_Samdzong_1500BP.SG
S35.SG	0.0412	0.0117	0.0008	Nepal_Samdzong_1500BP.SG
S41.SG	0.0391	0.0149	0.0053	Nepal_Samdzong_1500BP.SG
Sanganji131464.SG	-0.0012	0.016	0.0238	Japan_Jomon_Sanganji_lc.SG
Sanganji131421-3.SG	0.014	0.0035	0.0242	Japan_Jomon_Sanganji_lc.SG
Tianyuan	0.0064	0.0292	0.0221	China_Tianyuan
I0626_all	-0.0323	0.0149	0.0062	Vietnam_N_all
I0627_all	-0.0355	0.0114	0.0032	Vietnam_N_all
I1137_all_published	-0.0304	0.0117	-0.0006	Vietnam_N_all_published
I1859_all	-0.034	0.0088	-0.0015	Vietnam_N_all
I2497_all	-0.0176	-0.0019	0.0045	Vietnam_BA_all
I2731_all	-0.025	0.0167	0.0043	Vietnam_N_all
I0626	-0.035	0.0101	-0.0007	Vietnam_N
I0627	-0.0364	0.0103	0.0031	Vietnam_N
I1135	-0.0208	0.0179	0.0084	Vietnam_N
I1137	-0.0316	0.0101	-0.0025	Vietnam_N_published
I1859	-0.0351	0.0062	-0.0046	Vietnam_N
I2497	-0.0181	-0.0058	-0.0002	Vietnam_BA
I2731	-0.023	0.0176	0.0036	Vietnam_N
I2726_all	-0.0337	0.0217	0.0014	Vietnam_N_all_lc
I8970	-0.0342	0.0242	-0.0005	Thailand_IA
I8974	-0.0345	0.0198	-0.0017	Thailand_BA
I8977	-0.0359	0.0225	0.0035	Thailand_BA_lc
I8978	-0.0273	0.0282	0.0009	Thailand_LN_BA_lc
I2948_all	-0.0226	-0.0049	0.0002	Vietnam_BA_all
I2947	-0.0396	0.0177	-0.0013	Vietnam_N
I2948	-0.0228	-0.0055	-0.0016	Vietnam_BA
I4458	-0.0307	0.0234	0.0062	Thailand_BA
I4458_all	-0.0315	0.0236	0.0047	Thailand_BA_all
I10973	-0.0286	0.0087	0.0021	Vietnam_N_lc
I7238	0.0165	0.0058	0.0019	Myanmar_LN_BA_lc
IK002.SG	0.0089	0.0082	0.0174	Japan_Jomon.SG
In661.WGC	-0.0291	0.0089	0.0103	Indonesia_LN_BA_IA.WGC
In662.SG	-0.0319	0.0213	0.0108	Indonesia_LN_BA_IA.SG
La364.SG	-0.039	0.0149	-0.0072	Laos_LN_BA.SG
La368.SG	-0.0038	0.0358	0.0248	Laos_Hoabinhian.SG
La727.WGC	-0.0387	0.0149	-0.002	Laos_BA.WGC
La898.SG	-0.0331	0.0155	-0.0016	Laos_Unknown.SG
Ma554.WGC	-0.0219	-0.0124	0.0162	Malaysia_Historical.WGC
Ma555.SG	-0.0215	-0.0115	0.0173	Malaysia_Historical.SG
Ma911.WGC	-0.0011	0.036	0.0241	Malaysia_Hoabinhian.WGC
Ma912.SG	-0.0365	0.0167	0.0008	Malaysia_LN.SG
Phl534.WGC	-0.018	-0.0195	0.0211	Philippines_RedSlippedPottery.WGC
Th519.SG	-0.0137	0.014	0.0005	Thailand_IA.SG
Th521.SG	-0.0084	0.0127	-0.0021	Thailand_IA.SG
Th530.SG	-0.0097	0.0102	-0.0015	Thailand_IA.SG
Th531.WGC	-0.008	0.0097	-0.0049	Thailand_IA_1d.rel.Th530.WGC
Th703.WGC	-0.0115	0.0119	0	Thailand_IA.WGC
Vt719.SG	-0.0134	-0.0033	0.0005	Vietnam_Historical.SG
Vt777.SG	-0.0197	-0.0001	0.0007	Vietnam_LN.SG
Vt778.SG	-0.0186	0.0127	-0.0028	Vietnam_LN.SG
Vt779.SG	-0.0199	-0.0023	0.003	Vietnam_BA_DongSonCulture.SG
Vt781.SG	-0.0205	-0.0031	0.0008	Vietnam_BA_DongSonCulture.SG
Vt796.SG	-0.0205	-0.0037	-0.0004	Vietnam_BA_DongSonCulture.SG
Vt808.SG	-0.0206	-0.0025	0.0021	Vietnam_BA_DongSonCulture.SG
Vt833.SG	-0.0351	0.016	-0.0046	Vietnam_LN.SG
Vt880.SG	-0.0331	0.0149	-0.0022	Vietnam_LN_HaLongCulture.SG
F004.SG	0.0293	0.0362	0.0339	China_IA.SG
M010.SG	0.0262	0.0352	0.0335	China_IA.SG
M012.SG	0.0304	0.0294	0.0253	China_IA.SG
M15-1.SG	0.0287	0.0499	0.0506	China_IA.SG
M15-2.SG	0.0211	0.0576	0.0596	China_IA.SG
M4.SG	0.0263	0.0474	0.0513	China_IA.SG
M8R1.SG	0.0318	0.0346	0.0367	China_IA.SG
X3.SG	0.0381	0.0175	0.0128	China_IA.SG
M819.SG	0.0253	0.0385	0.04	China_IA.SG
M820.SG	0.0226	0.0482	0.0521	China_IA.SG
M827.SG	0.0284	0.0346	0.0367	China_IA.SG
91KLH11	0.0267	-0.0066	-0.0001	WLR_BA
91KLH18	0.0286	-0.0058	-0.0018	WLR_BA
91KLM2	0.0393	-0.0013	0.0019	WLR_BA_o
BLSM27S	0.0359	-0.0017	0.0038	WLR_MN
BLSM41	0.0343	-0.0004	0.0041	WLR_MN
BLSM45	0.0374	-0.0032	0.0016	WLR_MN
DCZM17IV	0.0203	-0.01	-0.0025	Upper_YR_IA
DCZ-M21II	0.0282	-0.0054	-0.0013	Upper_YR_IA
DCZ-M22IV	0.0317	-0.0017	-0.0026	Upper_YR_IA
DCZ-M6	0.0096	-0.0094	0.0003	Upper_YR_IA
EDM124	0.0252	-0.005	0.0004	WLR_LN
EDM139	0.0236	-0.0058	0.0003	WLR_LN
EDM176	0.0288	-0.0055	0.0005	WLR_LN
HJTM107	0.0267	-0.0058	-0.003	YR_LN
HJTM109	0.0219	-0.0066	-0.0031	YR_LN
HJTM115	0.0228	-0.0075	-0.0026	YR_LBIA
HJTW13	0.0207	-0.0037	-0.0019	YR_LBIA
HMF32	0.0404	0.0049	0.0045	HMMH_MN
JCKM1-1	0.0387	-0.0004	-0.004	Upper_YR_LN
JXNTM23	0.0234	-0.0061	0.0001	YR_LBIA
JXNTM2	0.0244	-0.0071	-0.0019	YR_LBIA
LGM41	0.0239	-0.0073	0.0003	YR_LBIA
LGM79	0.0221	-0.0072	-0.0004	YR_LBIA
LJM14	0.0384	0.0029	-0.0008	Upper_YR_LN
LJM25	0.0391	0.003	-0.0043	Upper_YR_LN
LJM2	0.038	0.0007	-0.0022	Upper_YR_LN
LJM3	0.0364	-0.0008	-0.0034	Upper_YR_LN
LJM4	0.0347	-0.0022	-0.0031	Upper_YR_LN
LJM5	0.0369	0.0015	-0.0034	Upper_YR_LN
MGS-M6	0.0382	0.0003	0.0037	AR_Xianbei_IA
MGS-M7L	0.0372	0.0005	0.0041	AR_Xianbei_IA
MGS-M7R	0.0406	0.0008	0.0057	AR_Xianbei_IA
MZGM10-1	0.0372	-0.0018	-0.0029	Miaozigou_MN
MZGM16	0.0356	-0.0047	-0.003	Miaozigou_MN
MZGM25-2	0.0401	-0.0005	-0.0058	Miaozigou_MN
PLTM310	0.02	-0.0081	0.0011	YR_LN
PLTM311	0.0226	-0.0074	-0.0005	YR_LN
PLTM312	0.0215	-0.0091	0.001	YR_LN
PLTM313	0.0244	-0.006	-0.0004	YR_LN
SM-SGDLM27	0.0338	-0.0023	-0.0027	Shimao_LN
SM-SGDLM6	0.0353	-0.0012	-0.0019	Shimao_LN
SM-SGDLM7X	0.0342	0.0037	0.0034	Shimao_LN
WD-WT1H16	0.0245	-0.0066	0.0006	YR_LN
WD-WT5M2	0.0293	-0.0015	-0.0027	YR_LN
WGH35-1	0.0334	-0.0038	0	YR_MN
WGM20	0.0344	-0.0008	0.0044	YR_MN
WGM35	0.0328	-0.0017	-0.0023	YR_MN
WGM43	0.0288	-0.0019	-0.0017	YR_MN
WGM70	0.0322	-0.0009	-0.0026	YR_MN
WGM76S	0.0303	-0.0031	-0.0002	YR_MN
WGM94	0.0314	-0.0048	0.0005	YR_MN
WQM4	0.0369	0.0002	0.0054	AR_EN
XW-M1R18	0.0279	-0.0044	0.001	YR_MN
ZLNR-1	0.033	0.0059	0.0081	AR_IA
ZLNR-2	0.0406	0.0009	0.0039	AR_EN
L5692_d	-0.0179	-0.0122	0.0091	Xitoucun
L5706_d	-0.0166	-0.0111	0.007	Xitoucun
SuogangB1_d	-0.0186	-0.0175	0.0191	Suogang
SuogangB3_d	-0.0153	-0.0143	0.0157	Suogang
L5696_d	-0.0166	-0.0076	0.0278	Tanshishan
L5698_d	-0.0157	-0.0116	0.009	Tanshishan
L5701_d	-0.0114	-0.0155	0.0113	Xitoucun
L5703_d	-0.0188	-0.008	0.0242	Xitoucun
L5704_d	-0.0185	-0.015	0.0178	Xitoucun
L7417_d	-0.0199	-0.0106	0.0142	Tanshishan
L5694	0.0059	-0.0066	0.0059	Chuanyun
L5700	-0.015	-0.0114	0.0125	Xitoucun
L5705	-0.0169	-0.0108	0.0161	Xitoucun
L7415	-0.0182	-0.0106	0.0154	Tanshishan
Qihe2_d	-0.0134	0.0021	0.0147	Qihe
Xiaogao	0.0309	-0.0012	0.0079	Xiaogao
XJS1309_M4	0.0274	-0.0037	0.0034	Xiaojingshan
XJS1309_M7	0.0292	-0.0028	0.0067	Xiaojingshan
XJS1311_M16	0.0277	-0.0028	0.0021	Xiaojingshan
Yumin	0.043	0.007	0.0029	Yumin
BS	0.0321	-0.0064	0.0012	Boshan
LD1	-0.0147	-0.0082	0.0136	Liangdao1
LD2	-0.0175	-0.008	0.0127	Liangdao2
Bianbian	0.0267	-0.0059	0.0032	Bianbian
I6221	0.0199	0.0648	0.0735	Mongolia_Chalcolithic_1_Afanasievo
I6222	0.0228	0.063	0.0712	Mongolia_Chalcolithic_1_Afanasievo
I6224	0.025	0.0449	0.0495	Mongolia_EIA_4_Sagly
I6225	0.0261	0.0451	0.0501	Mongolia_EIA_4_Sagly_brother_I6224
I6226	0.025	0.041	0.046	Mongolia_EIA_4_Sagly
I6228	0.035	0.0078	0.0084	Mongolia_EIA_7_Xiongnu
I6230	0.0275	0.037	0.0438	Mongolia_EIA_4_Sagly
I6231	0.0264	0.0404	0.0446	Mongolia_EIA_4_Sagly
I6232	0.0257	0.0442	0.0485	Mongolia_EIA_4_Sagly
I6233	0.0246	0.0475	0.0514	Mongolia_EIA_4_Sagly
I6262	0.0376	0.0172	0.0194	Mongolia_LBA_4_CenterWest
I6263	0.0252	0.0435	0.0499	Mongolia_EIA_6_Pazyryk
I6264	0.0355	0.0188	0.0202	Mongolia_LBA_4_CenterWest
I6223_d	0.0215	0.0538	0.062	Mongolia_EIA_4_Sagly_lc
I6368	0.0334	0.0051	0.0117	Mongolia_EIA_1_SlabGrave_lc
I6349	0.0388	0.0036	0.0043	Mongolia_EIA_1_SlabGrave
I6351	0.036	0.0172	0.0191	Mongolia_LBA_4_CenterWest
I6352	0.0415	0.004	0.0049	Mongolia_EIA_1_SlabGrave
I6353	0.0397	0.0043	0.0032	Mongolia_EIA_1_SlabGrave
I6356	0.0297	0.0305	0.0325	Mongolia_EIA_4_Sagly
I6357	0.0382	0.005	0.0054	Mongolia_EIA_1_SlabGrave
I6358	0.0419	0.0031	0.0031	Mongolia_N_East
I6359	0.0371	0.0131	0.0163	Mongolia_EIA_1_SlabGrave
I6361	0.0381	0.0135	0.0121	Mongolia_EBA_1_Ulgii
I6362	0.0245	0.0467	0.0515	Mongolia_LBA_5_CenterWest
I6364	0.0246	0.0444	0.0488	Mongolia_EIA_2
I6366	0.0196	0.0651	0.0729	Mongolia_Xiongnu_contam
I7026	0.0234	0.0345	0.038	Mongolia_EIA_4_Sagly_lc
I7031	0.0379	0.0023	0.0034	Mongolia_N_East
I7028	0.0288	0.0454	0.0441	Mongolia_EIA_4_Sagly_1or2d.rel.I12970
I7029	0.0251	0.0387	0.0437	Mongolia_EIA_4_Sagly
I7023	0.0257	0.0432	0.0468	Mongolia_EIA_4_Sagly
I7030	0.0273	0.0412	0.047	Mongolia_EIA_4_Sagly
I7021	0.0412	0.002	0.005	Mongolia_N_East
I7032	0.042	0.0041	0.0053	Mongolia_EIA_1_SlabGrave
I7033	0.0213	0.0446	0.0477	Mongolia_LBA_3_MongunTaiga
I7024	0.0259	0.0501	0.0559	Mongolia_EIA_4_Sagly
I7027	0.0273	0.038	0.0431	Mongolia_EIA_4_Sagly
I7022	0.0301	0.0327	0.0332	Mongolia_EIA_4_Sagly
I7039	0.0375	0.0145	0.0155	Mongolia_LBA_4_CenterWest
I6347	0.0334	0.0193	0.0208	Mongolia_LBA_4_CenterWest
I6363	0.0231	0.0466	0.0514	Mongolia_LBA_3_MongunTaiga
I6365	0.0383	0.0067	0.0089	Mongolia_EIA_1_SlabGrave
I6367	0.0251	0.0435	0.0508	Mongolia_LBA_5_CenterWest
I6369	0.036	0.0107	0.0123	Mongolia_EIA_1_SlabGrave
I12976	0.0258	0.0319	0.0367	Mongolia_LBA_3_MongunTaiga
I12969	0.0412	0.0036	0.004	Mongolia_EIA_1_SlabGrave
I12975	0.0365	0.0138	0.0158	Mongolia_LBA_4_CenterWest
I12955	0.0346	0.016	0.0188	Mongolia_MBA_1_Munkhkhairkhan
I12974	0.0315	0.0192	0.0204	Mongolia_Mongol
I12960	0.0399	0.0036	0.0036	Mongolia_LBA_2_Ulaanzukh
I12970	0.0259	0.0431	0.0463	Mongolia_EIA_4_Sagly
I12971	0.0401	0.0039	0.0042	Mongolia_EIA_1_SlabGrave
I12957	0.0188	0.057	0.063	Mongolia_EBA_2_Chemurchek
I12977	0.0372	0.0185	0.0145	Mongolia_EBA_1_Ulgii
I12972	0.0362	0.0018	0.0026	Mongolia_LBA_2_Ulaanzukh
I12956	0.0219	0.0361	0.0457	Mongolia_EIA_4_Sagly_lc
I12978	0.0239	0.0528	0.0555	Mongolia_EBA_2_Chemurchek
I12973	0.0364	0.0153	0.0148	Mongolia_BA_1
I12958	0.035	0.0195	0.0214	Mongolia_BA_2
I12506	0.0409	0.0387	0.0365	Mongolia_LBA_2_Ulaanzukh_1or2d.rel.I12955_lc
I13174	0.0324	0.0207	0.0227	Mongolia_LBA_1_MongunTaiga
I13173	0.0311	0.0301	0.0337	Mongolia_MBA_2_Munkhkhairkhan
I13175	0.0353	0.0081	0.0126	Mongolia_IA_Xianbei
I13180	0.0362	0.0198	0.0208	Mongolia_EBA_1_Ulgii
I13179	0.0396	0.0042	0.0044	Mongolia_N_North
I13178	0.0393	0.0034	0.0039	Mongolia_EIA_1_SlabGrave
I13176	0.0302	0.0132	0.0183	Mongolia_Medieval
I11697	0.0397	0.0051	0.0044	Mongolia_N_North
I11696	0.0387	0.0056	0.0042	Mongolia_N_North
I13504	0.0404	0.0082	0.0102	Mongolia_EIA_3
I13505	0.0403	0.0022	0.0036	Mongolia_LBA_4_CenterWest
I13766	0.0363	0.0131	0.0164	Mongolia_LBA_4_CenterWest
I13767	0.0349	0.0157	0.018	Mongolia_LBA_4_CenterWest
I14037	0.0404	0.0031	0.0028	Mongolia_LBA_2_Ulaanzukh
I14194	0.0405	0.0035	0.0038	Mongolia_EIA_8
I6348	0.0323	0.0182	0.0201	Mongolia_MBA_1_Munkhkhairkhan
I11698	0.0405	0.0056	0.0046	Mongolia_N_North
I13768	0.0348	0.0173	0.0179	Mongolia_LBA_4_CenterWest
I13961	0.0275	0.0153	0.0193	Mongolia_Mongol
I13959	0.0376	0.0181	0.0315	Mongolia_LBA_1_MongunTaiga_lc
I13957	0.0396	0.0102	0.009	Mongolia_Chalcolithic_2_Afanasievo
I13964	0.0388	0.0037	0.0032	Mongolia_LBA_2_Ulaanzukh
I13965	0.0266	0.0406	0.0425	Mongolia_EIA_5
I13958	0.0443	0.0054	0.0084	Mongolia_EIA_1_SlabGrave_lc
I13963	0.0388	0.0036	0.0052	Mongolia_EIA_1_SlabGrave
I1193	0.0337	-0.0049	0.0041	Boisman_MN
I1190	0.0347	-0.0032	0.0035	Boisman_MN
I1196	0.0311	-0.0028	0.0037	Boisman_MN
I1197	0.0332	-0.003	0.0036	Boisman_MN
I1198	0.033	-0.0036	0.0047	Boisman_MN
I1202	0.0308	-0.0057	0.0026	Yankovsky_IA
I1206	0.0351	-0.0035	0.0028	Boisman_MN
I3354	0.0252	-0.0007	0.0068	Boisman_MN
I3356	0.0328	-0.004	0.0024	Boisman_MN
I3355	0.0357	-0.0046	0.0037	Boisman_MN
I3611	-0.0178	-0.0143	0.0232	Taiwan_Hanben
I3612	-0.0186	-0.0161	0.0207	Taiwan_Hanben
I3733	-0.0188	-0.0134	0.0244	Taiwan_Hanben
I3613	-0.0211	-0.0194	0.0141	Taiwan_Hanben
I3728	-0.0195	-0.0184	0.0167	Taiwan_Hanben
I3736	-0.017	-0.019	0.018	Taiwan_Hanben
I3614	-0.0189	-0.0186	0.0156	Taiwan_Hanben
I3615	-0.019	-0.0188	0.0162	Taiwan_Hanben
I3617	-0.0178	-0.0189	0.017	Taiwan_Hanben
I3618	-0.0191	-0.0195	0.0177	Taiwan_Hanben
I3619	-0.0201	-0.0209	0.0166	Taiwan_Hanben
I3620	-0.0193	-0.0202	0.0167	Taiwan_Hanben
I3727	-0.0169	-0.0195	0.0146	Taiwan_Hanben
I3732	-0.0165	-0.0181	0.0169	Taiwan_Hanben
I3616	-0.0186	-0.0199	0.018	Taiwan_Hanben
I3731	-0.0177	-0.0193	0.0176	Taiwan_Hanben
I3734	-0.0196	-0.0205	0.018	Taiwan_Hanben
I3735	-0.019	-0.0191	0.0175	Taiwan_Hanben
I1192	0.0324	-0.0013	0.0045	Boisman_MN_1d.rel.I1206
I1194	0.034	-0.0009	0.0083	Boisman_MN
I8071	-0.0168	-0.0184	0.0212	Taiwan_Hanben
I8072	-0.0176	-0.0168	0.0164	Taiwan_Hanben
I8074	-0.0171	-0.0168	0.0177	Taiwan_Hanben
I8075	-0.0192	-0.0179	0.0174	Taiwan_Hanben
I8076	-0.017	-0.0165	0.0205	Taiwan_Hanben
I8078	-0.0221	-0.0164	0.0204	Taiwan_Hanben_1d.rel.I3735
I8079	-0.0202	-0.0222	0.0172	Taiwan_Hanben_lc
I8080	-0.0161	-0.0145	0.0191	Taiwan_Hanben
I8081	-0.0201	-0.0186	0.0172	Taiwan_Hanben
I3621	-0.0181	-0.0188	0.0172	Taiwan_Hanben
I13701	0.0399	0.0042	0.0035	Mongolia_N_North
I13692	-0.0192	-0.0186	0.0157	Taiwan_Hanben
I13695	-0.0165	-0.0209	0.0166	Taiwan_Hanben
I13696	-0.006	-0.0291	0.0081	Taiwan_Hanben
I13697	-0.021	-0.0168	0.0201	Taiwan_Hanben
I13694	-0.0294	-0.0167	0.0151	Taiwan_Hanben
I6341	0.0116	0.0054	0.0172	Japan_Jomon
I14308	0.0336	-0.0031	0.0057	Boisman_MN
I14307	0.0304	-0.002	0.0058	Boisman_MN_1d.rel.I14308
I13883	0.0084	0.0064	0.0166	Japan_Jomon
I13884	0.0074	0.005	0.0158	Japan_Jomon
I13885	0.0096	0.008	0.0149	Japan_Jomon
I13882	0.0076	0.0053	0.0178	Japan_Jomon
I13886	0.0062	0.0064	0.0179	Japan_Jomon
I13887	0.0083	0.0051	0.0175	Japan_Jomon_brother.I13886
I14926	-0.0227	-0.0111	0.0197	Taiwan_Hanben
I14925	-0.0237	-0.0206	0.0217	Taiwan_Hanben
I14933	-0.0167	-0.0177	0.0142	Taiwan_Hanben
I14928	-0.0268	-0.0151	0.0182	Taiwan_Hanben
I14931	-0.0213	-0.0161	0.0163	Taiwan_Hanben
I14930	-0.024	-0.013	0.0204	Taiwan_Hanben
I14929	-0.0199	-0.0178	0.0185	Taiwan_Hanben
I14934	-0.0187	-0.0173	0.0158	Taiwan_Hanben
I14927	-0.0198	-0.0192	0.023	Taiwan_Hanben
I14937	-0.019	-0.0173	0.0124	Taiwan_Hanben
I14772	0.0329	-0.0023	0.0064	Boisman_MN_son.I3356.son.I14819.brother.I14771.brother.I14773.brother.I14774
I14773	0.0289	-0.0042	0.0026	Boisman_MN_son.I3356.son.I14819.brother.I14772.brother.I14771.brother.I14774
I14774	0.0321	-0.0008	0.007	Boisman_MN_son.I3356.son.I14819.brother.I14772.brother.I14771.brother.I14773
I14771	0.0354	-0.0009	0.0081	Boisman_MN_son.I3356.son.I14819.brother.I14772.brother.I14773.brother.I14774
I13721	-0.017	-0.0205	0.0174	Taiwan_Gongguan
I14000	0.042	0.004	0.0053	Mongolia_N_North
I13722	-0.0246	0.002	0.0179	Taiwan_Gongguan
I14819	0.0332	-0.0042	0.0055	Boisman_MN
I13698	0.0406	0.0048	0.0048	Mongolia_N_North
S15162.Y1.E1.L1	-0.013	-0.0209	0.0094	Taiwan_Hanben
S15156.Y1.E1.L1	-0.0175	-0.018	0.0183	Taiwan_Hanben
S15164.Y1.E1.L1	-0.0173	-0.0199	0.0085	Taiwan_Hanben
S15158.Y1.E1.L1	-0.0201	-0.0203	0.0156	Taiwan_Hanben
S15166.Y1.E1.L1	-0.0099	-0.016	0.0221	Taiwan_Hanben
S15160.Y1.E1.L1	-0.0288	-0.0193	0.011	Taiwan_Hanben
S15159.Y1.E1.L1	-0.0165	-0.0185	0.0151	Taiwan_Hanben
AH1-17	0.0338	0.0064	0.0029	Wuzhuangguoliang
18R34357_L001_S123	0.0314	0.0012	-0.0008	Wuzhuangguoliang
18R34358_S118	0.032	0.0023	0.0022	Wuzhuangguoliang
18R34359_L001_S122	0.0231	-0.0058	0.001	Wuzhuangguoliang
18R34360_L001_S120	0.0358	0.0015	-0.0031	Wuzhuangguoliang
18R34361_L001_S121	0.0117	-0.0055	-0.0098	Wuzhuangguoliang
18R34362_S119	0.0181	-0.0157	0.0037	Wuzhuangguoliang
AH1-7	0.021	0.0057	-0.0049	Wuzhuangguoliang
cap05-18R21267	0.0382	-0.0005	-0.0021	Wuzhuangguoliang
cap06-18R21265	0.0379	0.0019	-0.0018	Wuzhuangguoliang
cap07-18R21268	0.0295	0.0006	-0.0039	Wuzhuangguoliang
cap40-18R21262	0.0397	0.0033	0.0005	Wuzhuangguoliang
cap41-18R21264	0.0343	-0.0025	-0.0006	Wuzhuangguoliang
cap43-18R21263	0.0282	-0.005	-0.0024	Wuzhuangguoliang
cap44-18R21266	0.0402	0.0029	-0.0017	Wuzhuangguoliang
Qihe3	-0.0119	0.0007	0.0145	Qihe3
GaofengNL23	-0.0104	-0.0112	-0.0001	GaoHuaHua
Baojianshan5_M2	-0.0193	0.0193	0.0115	2d.k.Baojianshan5_M1
HuatuyanNL06	-0.0069	-0.0082	-0.0038	2d.k.HuatuyanNL21&NL17
HuatuyanNL18	-0.0042	-0.0073	-0.0019	2d.k.HuatuyanNL21
HuatuyanNL21	-0.0052	-0.0071	-0.0034	GaoHuaHua
HuatuyanNL02	-0.0063	-0.007	-0.001	GaoHuaHua
HuatuyanNL04	0.0018	-0.0079	-0.0032	2d.k.HuatuyanNL17&GaofengNL23
HuatuyanNL11	-0.0132	-0.0024	0.0005	GaoHuaHua
HuatuyanNL17	-0.0022	-0.0053	-0.003	GaoHuaHua
HuatuyanNL19	-0.0039	-0.0019	-0.0002	GaoHuaHua
CenxunKP13	-0.0185	-0.0053	0.0003	LaCen
YiyangKP17	-0.0199	-0.008	0.001	Yiyang
CenxunKP05	-0.0224	-0.0031	0.0001	BaBanQinCen
CenxunKP07	-0.0245	-0.0018	-0.0007	LaCen
Yinwang	-0.0161	0	0.0069	2d.k.HuatuyanNL02
ShenxianKP09	-0.0216	-0.0033	0.0009	Shenxian
Baojianshan5_M1	-0.0162	0.0172	0.0097	Baojianshan
Dushan4_1	-0.0222	0.0076	0.0085	Dushan
QinchangKD13	-0.0228	-0.0078	-0.0009	BaBanQinCen
BalongKD06	-0.0223	-0.0092	-0.0026	2d.k.BalongKD10&Yinwang
BalongKD07	-0.0164	-0.0061	-0.0012	BaBanQinCen
BalongKD08	-0.0136	-0.0092	0.0025	2d.k.BalongKD10
BalongKD10	-0.0198	-0.0076	-0.0023	BaBanQinCen
LayiKD01	-0.0205	-0.0083	-0.0001	Layi
BandaKD11	-0.0212	-0.0096	-0.0016	BaBanQinCen
BandaKD15	-0.0189	-0.0059	0.0005	BaBanQinCen
HuaqiaoNL26	-0.0057	-0.0067	-0.0044	GaoHuaHua
QinchangKD14	-0.0208	0.0019	0.0072	BaBanQinCen
LadaKH01	-0.0226	-0.0052	-0.0011	LaCen
Longlin_1	-0.0031	0.0232	0.0143	Longlin
THL004	-0.0086	0.0115	-0.0073	Thailand_1700BP
YPN007	-0.0121	0.0134	-0.0059	Thailand_1700BP
YPN002	-0.0082	0.0115	-0.0061	Thailand_1700BP.1stYPN032_YPN033
BRB003	-0.0088	0.0112	-0.0089	Thailand_1700BP
THL003	-0.0104	0.0126	-0.0047	Thailand_1700BP
YPN018	-0.0086	0.0118	-0.0076	Thailand_1700BP
YPN016	-0.0147	0.0109	-0.0054	Thailand_1700BP
YPN003	-0.01	0.0126	-0.004	Thailand_1700BP
YPN025	-0.0082	0.0134	-0.0037	Thailand_1700BP
YPN021	-0.0092	0.0109	-0.0049	Thailand_1700BP
YPN036	-0.0104	0.012	-0.0025	Thailand_1700BP.contam
YPN006	-0.0093	0.0108	-0.0068	Thailand_1700BP
YPN010	-0.0121	0.0121	-0.0064	Thailand_1700BP
YPN017	-0.0102	0.0134	-0.0063	Thailand_1700BP
YPN020	-0.0123	0.0122	-0.0055	Thailand_1700BP
YPN032	-0.0111	0.0132	-0.0048	Thailand_1700BP
LHP002	-0.0107	0.0108	-0.0048	Thailand_1700BP
YPN014	-0.0086	0.0117	-0.0054	Thailand_1700BP.1stYPN021
YPN027	-0.0097	0.0094	-0.0056	Thailand_1700BP
YPN001	-0.0097	0.0132	-0.005	Thailand_1700BP
YPN019	-0.0065	0.0093	-0.005	Thailand_1700BP
YPN033	-0.01	0.0126	-0.0048	Thailand_1700BP.indentYPN032
YPN009	-0.0094	0.012	-0.0063	Thailand_1700BP
YPN013	-0.0104	0.0113	-0.0071	Thailand_1700BP
YPN011	-0.0119	0.0121	-0.0053	Thailand_1700BP
YPN012	-0.0108	0.0119	-0.0073	Thailand_1700BP
YPN031	-0.0116	0.0121	-0.0058	Thailand_1700BP
YPN008	-0.0119	0.0133	-0.0058	Thailand_1700BP
YPN023	-0.0109	0.0129	-0.0042	Thailand_1700BP
YPN028	-0.0099	0.0118	-0.0063	Thailand_1700BP
YPN022	-0.0102	0.0104	-0.0052	Thailand_1700BP
THL002	-0.0112	0.0126	-0.0057	Thailand_1700BP
YPN030	-0.0088	0.0112	-0.006	Thailand_1700BP
HGDP00449	-0.0047	0.0979	0.1027	Mbuti
HGDP00462	-0.0064	0.0978	0.1003	Mbuti
HGDP00463	-0.0059	0.0969	0.1029	Mbuti
HGDP00467	-0.007	0.0981	0.1039	Mbuti
HGDP00474	-0.005	0.0982	0.1022	Mbuti
HGDP00476	-0.0068	0.0977	0.1004	Mbuti
HGDP00478	-0.0051	0.0981	0.1031	Mbuti
HGDP00713	-0.0268	0.0118	0.0009	Cambodian
HGDP00714	-0.0181	0.0031	0.0001	Cambodian
HGDP00715	-0.0259	0.0123	0.0027	Cambodian
HGDP00716	-0.0168	0.0048	-0.0008	Cambodian
HGDP00717	-0.029	0.0126	-0.0017	Cambodian
HGDP00719	-0.014	0.0045	0.0007	Cambodian
HGDP00720	-0.0243	0.009	0.0016	Cambodian
HGDP00721	-0.0277	0.0124	0.0012	Cambodian
HGDP00747	0.0207	-0.0105	0.0009	Japanese
HGDP00748	0.0225	-0.0098	0	Japanese
HGDP00749	0.0219	-0.0091	0.0019	Japanese
HGDP00750	0.0223	-0.0096	0.0003	Japanese
HGDP00751	0.0201	-0.0091	0.003	Japanese
HGDP00752	0.0213	-0.0099	0.0002	Japanese
HGDP00753	0.022	-0.0089	0	Japanese
HGDP00754	0.0203	-0.0089	0.0006	Japanese
HGDP00755	0.0211	-0.0087	0.0003	Japanese
HGDP00756	0.0218	-0.0098	0.001	Japanese
HGDP00757	0.0204	-0.01	0.0009	Japanese
HGDP00758	0.0222	-0.0098	0.0007	Japanese
HGDP00759	0.0231	-0.0102	-0.0021	Japanese
HGDP00760	0.0232	-0.0095	0.0001	Japanese
HGDP00761	0.0208	-0.0084	0.0018	Japanese
HGDP00762	0.0223	-0.0091	0.002	Japanese
HGDP00763	0.0214	-0.0105	-0.0009	Japanese
HGDP00764	0.0208	-0.0094	0.0002	Japanese
HGDP00765	0.022	-0.0084	0.0016	Japanese
HGDP00766	0.02	-0.01	0.0028	Japanese
HGDP00767	0.0217	-0.0091	0.0003	Japanese
HGDP00768	0.0232	-0.0094	0.0011	Japanese
HGDP00769	0.0216	-0.0101	0.0006	Japanese
HGDP00771	0.0219	-0.0103	0.0006	Japanese
HGDP00772	0.0222	-0.0094	0.0015	Japanese
HGDP00773	0.0203	-0.01	0.0004	Japanese
HGDP00774	0.0013	-0.013	-0.0024	Han
HGDP00775	0.0168	-0.0117	-0.0023	Han
HGDP00776	-0.004	-0.0124	-0.0026	Han
HGDP00777	0.0218	-0.0075	-0.0016	Han
HGDP00779	0.0165	-0.0104	-0.0027	Han
HGDP00780	0.0045	-0.0112	-0.0005	Han
HGDP00781	-0.0044	-0.0132	-0.0014	Han
HGDP00782	0.0153	-0.0107	-0.0032	Han
HGDP00783	0.0173	-0.0088	-0.0029	Han
HGDP00784	0.0048	-0.0095	-0.0019	Han
HGDP00785	-0.0034	-0.0129	-0.0026	Han
HGDP00786	0.0058	-0.0127	-0.0015	Han
HGDP00790	0.0225	-0.0094	0.001	Japanese
HGDP00791	0.0222	-0.0091	0.0002	Japanese
HGDP00811	0.0067	-0.0133	-0.0022	Han
HGDP00812	-0.0049	-0.0127	-0.0017	Han
HGDP00813	0.0057	-0.013	-0.0023	Han
HGDP00814	0.019	-0.0098	-0.0016	Han
HGDP00815	0.0162	-0.011	-0.003	Han
HGDP00817	-0.0028	-0.012	-0.003	Han
HGDP00818	0.009	-0.0127	-0.002	Han
HGDP00819	-0.0033	-0.0133	-0.0039	Han
HGDP00820	-0.0013	-0.0113	-0.002	Han
HGDP00821	-0.0034	-0.0126	-0.0025	Han
HGDP00822	0.0102	-0.0128	-0.0023	Han
HGDP00828	0.0205	-0.0086	0.0021	Japanese
HGDP00920	-0.0053	0.0909	0.0944	Yoruba
HGDP00924	-0.0058	0.0902	0.0955	Yoruba
HGDP00925	-0.0047	0.0908	0.0925	Yoruba
HGDP00926	-0.0047	0.0918	0.0958	Yoruba
HGDP00928	-0.0042	0.0911	0.0961	Yoruba
HGDP00929	-0.0041	0.0928	0.0962	Yoruba
HGDP00930	-0.0044	0.0916	0.0957	Yoruba
HGDP00931	-0.0049	0.0914	0.0944	Yoruba
HGDP00932	-0.0044	0.0899	0.0958	Yoruba
HGDP00933	-0.0052	0.0905	0.0929	Yoruba
HGDP00934	-0.0036	0.0921	0.0945	Yoruba
HGDP00935	-0.0047	0.0909	0.097	Yoruba
HGDP00936	-0.0053	0.0917	0.0956	Yoruba
HGDP00937	-0.0038	0.091	0.0959	Yoruba
HGDP00938	-0.005	0.0917	0.0951	Yoruba
HGDP00939	-0.0062	0.0924	0.0944	Yoruba
HGDP00940	-0.0048	0.09	0.0955	Yoruba
HGDP00941	-0.006	0.0919	0.0964	Yoruba
HGDP00942	-0.0049	0.0914	0.0944	Yoruba
HGDP00943	-0.0076	0.0909	0.0947	Yoruba
HGDP00944	-0.0052	0.0916	0.0951	Yoruba
HGDP00971	0.0198	-0.009	-0.0015	Han
HGDP00972	0.0068	-0.0131	-0.0021	Han
HGDP00973	0.0118	-0.0117	-0.0026	Han
HGDP00974	-0.0016	-0.0118	-0.0015	Han
HGDP00975	-0.0039	-0.0132	-0.0016	Han
HGDP00976	0.0168	-0.0118	-0.0019	Han
HGDP00977	0.0072	-0.0128	-0.0023	Han
HGDP00982	-0.0063	0.0958	0.1022	Mbuti
HGDP00984	-0.0066	0.0958	0.1008	Mbuti
HGDP01021	0.0066	-0.0126	-0.0034	Han
HGDP01023	0.0216	-0.0094	-0.0019	Han
HGDP01024	0.0166	-0.0107	-0.0018	Han
HGDP01081	-0.0058	0.0962	0.1035	Mbuti
HGDP01095	0.0057	-0.0103	-0.0032	Tujia
HGDP01096	0.0136	-0.0091	-0.0028	Tujia
HGDP01097	0.0067	-0.0097	-0.0039	Tujia
HGDP01098	0.0086	-0.0089	-0.0032	Tujia
HGDP01099	0.0149	-0.0091	-0.0022	Tujia
HGDP01100	0.0127	-0.0116	-0.0025	Tujia
HGDP01101	0.0078	-0.0119	-0.0022	Tujia
HGDP01102	0.0128	-0.0093	-0.0036	Tujia
HGDP01103	0.0059	-0.0098	-0.0031	Tujia
HGDP01104	0.0155	-0.0097	-0.0052	Tujia
HGDP01179	0.0213	0.0001	-0.0041	Yi
HGDP01180	0.0238	0.0002	-0.0052	Yi
HGDP01181	0.0231	0.0007	-0.0045	Yi
HGDP01182	0.0394	0.0058	-0.0047	Yi
HGDP01183	0.0246	0.0018	-0.004	Yi
HGDP01184	0.0241	0.0003	-0.0043	Yi
HGDP01185	0.0225	-0.0004	-0.006	Yi
HGDP01186	0.0256	0.0002	-0.0059	Yi
HGDP01187	0.0131	-0.0085	-0.0035	Yi
HGDP01188	0.0239	0.0018	-0.0043	Yi
HGDP01189	0.004	-0.009	-0.005	Miao
HGDP01190	0.0064	-0.0094	-0.0044	Miao
HGDP01191	0.0039	-0.0089	-0.0061	Miao
HGDP01192	0.0068	-0.0099	-0.0058	Miao
HGDP01193	0.0049	-0.0104	-0.0056	Miao
HGDP01194	0.0042	-0.009	-0.0049	Miao
HGDP01195	0.0065	-0.0092	-0.006	Miao
HGDP01196	0.0055	-0.0103	-0.0042	Miao
HGDP01197	0.0062	-0.0098	-0.0056	Miao
HGDP01198	0.0041	-0.0093	-0.0038	Miao
HGDP01203	0.0366	-0.0004	0.0037	Oroqen
HGDP01204	0.0306	-0.0016	0.0025	Oroqen
HGDP01205	0.0304	-0.0018	0.0058	Oroqen
HGDP01206	0.0328	0.0008	0.0051	Oroqen
HGDP01207	0.0331	-0.0007	0.0053	Oroqen
HGDP01208	0.0304	-0.0023	0.0035	Oroqen
HGDP01209	0.031	-0.0024	0.0048	Oroqen
HGDP01211	0.0353	-0.0002	0.0059	Oroqen
HGDP01212	0.0284	-0.0023	0.0063	Oroqen
HGDP01213	0.0304	-0.0032	0.0026	Daur
HGDP01214	0.0282	-0.0013	0.0044	Daur
HGDP01215	0.0294	-0.0004	0.0043	Daur
HGDP01216	0.0296	-0.0025	0.0046	Daur
HGDP01217	0.0312	-0.0014	0.0047	Daur
HGDP01218	0.0312	-0.0025	0.0035	Daur
HGDP01220	0.029	-0.0033	0.0032	Daur
HGDP01221	0.0315	-0.0026	0.0022	Daur
HGDP01222	0.0307	-0.002	0.0038	Daur
HGDP01223	0.028	-0.0025	0.0032	Mongola
HGDP01225	0.0241	-0.0044	0.003	Mongola
HGDP01227	0.0256	-0.002	0.0034	Mongola
HGDP01228	0.0255	-0.0031	0.0036	Mongola
HGDP01231	0.0268	-0.005	0.0018	Mongola
HGDP01232	0.0252	-0.003	0.004	Mongola
HGDP01233	0.028	-0.0044	0.0012	Hezhen
HGDP01234	0.0329	0.0006	0.0052	Hezhen
HGDP01237	0.0331	-0.0036	0.0033	Hezhen
HGDP01238	0.028	-0.0024	0.0038	Hezhen
HGDP01239	0.0268	-0.0042	0.0018	Hezhen
HGDP01240	0.0338	-0.0018	0.0027	Hezhen
HGDP01241	0.028	-0.0035	0.0021	Hezhen
HGDP01242	0.0288	-0.003	0.0031	Hezhen
HGDP01244	0.0278	-0.0032	0.0034	Xibo
HGDP01245	0.0288	-0.0045	0.0018	Xibo
HGDP01246	0.027	-0.0046	0.0022	Xibo
HGDP01248	0.0268	-0.0011	0.0055	Xibo
HGDP01249	0.0257	-0.0042	0.0023	Xibo
HGDP01250	0.0282	-0.0017	0.0038	Xibo
HGDP01251	0.0275	-0.0033	0.0014	Xibo
HGDP01287	0.0224	-0.0059	-0.001	Han
HGDP01288	0.0205	-0.0063	-0.0003	Han
HGDP01289	0.0236	-0.0057	-0.0019	Han
HGDP01290	0.0234	-0.0058	-0.0009	Han
HGDP01291	0.0216	-0.0057	-0.0015	Han
HGDP01292	0.0227	-0.0058	-0.0028	Han
HGDP01293	0.022	-0.0062	-0.0001	Han
HGDP01294	0.0171	-0.0066	-0.0015	Han
HGDP01295	0.0237	-0.0047	-0.0009	Han
HGDP01296	0.0231	-0.0053	-0.0005	Han
HGDP01297	0.0224	0.034	0.04	Uyghur
HGDP01298	0.0221	0.036	0.0411	Uyghur
HGDP01299	0.0229	0.0301	0.0348	Uyghur
HGDP01300	0.0244	0.0336	0.039	Uyghur
HGDP01301	0.0242	0.0325	0.0363	Uyghur
HGDP01302	0.0277	0.0248	0.0274	Uyghur
HGDP01303	0.0221	0.0357	0.0389	Uyghur
HGDP01304	0.0257	0.0271	0.032	Uyghur
HGDP01305	0.0248	0.0285	0.0331	Uyghur
HGDP01306	0.0251	0.0306	0.0347	Uyghur
HGDP01307	-0.0164	-0.0086	-0.0047	Dai
HGDP01308	-0.0164	-0.0084	-0.004	Dai
HGDP01309	-0.0181	-0.0102	-0.0033	Dai
HGDP01310	-0.0192	-0.0106	-0.0031	Dai
HGDP01311	-0.0168	-0.0094	-0.0028	Dai
HGDP01312	-0.0199	-0.01	-0.0045	Dai
HGDP01313	-0.0176	-0.0094	-0.0037	Dai
HGDP01314	-0.015	-0.0092	-0.0044	Dai
HGDP01315	-0.0182	-0.0082	-0.0038	Dai
HGDP01316	-0.0166	-0.0101	-0.0035	Dai
HGDP01317	-0.001	-0.0033	-0.0077	China_Lahu
HGDP01318	-0.0087	-0.0013	-0.0092	China_Lahu
HGDP01319	-0.0053	-0.0002	-0.0074	China_Lahu
HGDP01320	-0.0088	0.0002	-0.0105	China_Lahu
HGDP01321	-0.0098	-0.0004	-0.0099	China_Lahu
HGDP01322	-0.0082	-0.0005	-0.0113	China_Lahu
HGDP01323	-0.005	-0.0007	-0.0087	China_Lahu
HGDP01326	-0.0018	-0.0022	-0.0089	China_Lahu
HGDP01327	0.0022	-0.0131	-0.0036	She
HGDP01328	0.0077	-0.0125	-0.0032	She
HGDP01329	0.0074	-0.0129	-0.0041	She
HGDP01330	0.0062	-0.0131	-0.0042	She
HGDP01331	0.0034	-0.0128	-0.0033	She
HGDP01332	0.0048	-0.0128	-0.0036	She
HGDP01333	0.0051	-0.0142	-0.0027	She
HGDP01334	0.006	-0.013	-0.003	She
HGDP01335	0.0045	-0.0121	-0.0041	She
HGDP01336	0.0038	-0.0112	-0.0028	She
HGDP01337	0.0217	-0.0003	-0.0046	Naxi
HGDP01338	0.0235	-0.0015	-0.0041	Naxi
HGDP01339	0.0229	0.001	-0.0061	Naxi
HGDP01340	0.0261	0.0014	-0.0054	Naxi
HGDP01341	0.0239	0.0022	-0.0055	Naxi
HGDP01342	0.0245	0.0011	-0.0057	Naxi
HGDP01344	0.0283	0.0008	-0.0051	Naxi
HGDP01345	0.0272	0.0011	-0.0056	Naxi
HGDP01346	0.0247	0.0027	-0.0055	Naxi
HGDP01347	0.0271	0.0018	0.0009	Tu
HGDP01348	0.0291	0.0027	0.0046	Tu
HGDP01349	0.0326	0.003	0	Tu
HGDP01350	0.0264	0.0048	0.0046	Tu
HGDP01351	0.0259	0.001	0.0028	Tu
HGDP01352	0.0281	0.0005	0.0011	Tu
HGDP01353	0.0257	0.003	0.005	Tu
HGDP01354	0.0277	-0.0005	0.0024	Tu
HGDP01355	0.0281	0.0006	0.0019	Tu
HGDP01356	0.0289	0.0029	0.0038	Tu
NA18501	-0.0057	0.0925	0.0969	Yoruba
NA18504	-0.005	0.0922	0.0939	Yoruba
NA18505	-0.0068	0.0935	0.0985	Yoruba
NA18507	-0.0066	0.0922	0.097	Yoruba
NA18508	-0.0043	0.0917	0.0958	Yoruba
NA18516	-0.0053	0.0941	0.0971	Yoruba
NA18517	-0.0064	0.0908	0.0945	Yoruba
NA18522	-0.0064	0.0929	0.0989	Yoruba
NA18852	-0.004	0.0921	0.0962	Yoruba
NA18853	-0.0051	0.0926	0.0954	Yoruba
NA18855	-0.0056	0.0934	0.0957	Yoruba
NA18856	-0.0057	0.0929	0.0956	Yoruba
NA18858	-0.0067	0.0912	0.0957	Yoruba
NA18859	-0.0056	0.0903	0.0964	Yoruba
NA18861	-0.0046	0.0911	0.0958	Yoruba
NA18862	-0.0051	0.0912	0.0989	Yoruba
NA18870	-0.0065	0.0939	0.0983	Yoruba
NA18871	-0.0048	0.0926	0.0954	Yoruba
NA19093	-0.0056	0.0891	0.0939	Yoruba
NA19098	-0.0053	0.0898	0.0933	Yoruba
NA19099	-0.0058	0.0927	0.0966	Yoruba
NA19101	-0.0049	0.0913	0.0969	Yoruba
NA19102	-0.0055	0.0933	0.0982	Yoruba
NA19116	-0.0062	0.0915	0.0962	Yoruba
NA19119	-0.0066	0.0913	0.0954	Yoruba
NA19127	-0.0046	0.0913	0.096	Yoruba
NA19128	-0.0054	0.093	0.0945	Yoruba
NA19130	-0.0054	0.0921	0.0964	Yoruba
NA19131	-0.0044	0.0933	0.0954	Yoruba
NA19137	-0.0054	0.0918	0.0967	Yoruba
NA19138	-0.0045	0.0922	0.0964	Yoruba
NA19141	-0.0044	0.0919	0.0961	Yoruba
NA19143	-0.005	0.0933	0.0974	Yoruba
NA19144	-0.0047	0.0916	0.096	Yoruba
NA19159	-0.0078	0.09	0.094	Yoruba
NA19160	-0.0047	0.0921	0.0959	Yoruba
NA19171	-0.0062	0.0925	0.0964	Yoruba
NA19193	-0.0042	0.0894	0.0956	Yoruba
NA19201	-0.0051	0.0936	0.0974	Yoruba
NA19203	-0.0071	0.0924	0.0963	Yoruba
NA19204	-0.0062	0.093	0.0964	Yoruba
NA19206	-0.0058	0.0917	0.0937	Yoruba
NA19207	-0.0045	0.0905	0.0957	Yoruba
NA19209	-0.0057	0.0912	0.0956	Yoruba
NA19210	-0.0043	0.0911	0.096	Yoruba
NA19222	-0.0037	0.0925	0.0955	Yoruba
NA19223	-0.007	0.092	0.0956	Yoruba
NA19238	-0.0047	0.091	0.0933	Yoruba
NA19239	-0.0041	0.0921	0.0962	Yoruba
NA13597	-0.0202	-0.0258	0.0244	Atayal
NA13605	-0.0188	-0.0258	0.0219	Atayal
NA13613	-0.0199	-0.0234	0.0168	Ami
ND19394	0.0229	-0.0085	-0.0013	Korean
NA13598	-0.0186	-0.0265	0.0244	Atayal
NA13606	-0.0217	-0.0263	0.0259	Atayal
NA13614	-0.0201	-0.0246	0.0183	Ami
ND22219	0.0223	-0.0104	0.0007	Korean
NA13599	-0.0204	-0.0268	0.0246	Atayal
NA13607	-0.019	-0.0226	0.0183	Ami
NA13615	-0.0198	-0.023	0.017	Ami
NA00726	0.0232	-0.0095	-0.0011	Korean
NA13608	-0.0183	-0.0223	0.0178	Ami
NA13616	-0.0206	-0.0233	0.0189	Ami
NA13601	-0.0199	-0.0266	0.0243	Atayal
NA13609	-0.0189	-0.0213	0.0163	Ami
NA13602	-0.0201	-0.0258	0.0236	Atayal
NA13610	-0.0175	-0.0236	0.0195	Ami
ND13299	0.0253	-0.0104	-0.0009	Korean
NA13603	-0.0202	-0.0266	0.0237	Atayal
NA13611	-0.0185	-0.0228	0.0166	Ami
ND14916	0.0238	-0.0102	-0.0002	Korean
NA13604	-0.0212	-0.0265	0.025	Atayal
NA13612	-0.0173	-0.0226	0.0177	Ami
ND15143	0.023	-0.0102	-0.0003	Korean
HG01842	-0.0128	-0.0076	-0.0024	Kinh
HG01844	-0.0122	-0.0062	-0.0026	Kinh
HG01846	-0.0117	-0.007	-0.0028	Kinh
HG01600	-0.0112	-0.0089	-0.0026	Kinh
HG01595	-0.0118	-0.0071	-0.0003	Kinh
HG01596	-0.0128	-0.0058	-0.0025	Kinh
HG01597	-0.0145	-0.0077	-0.0038	Kinh
HG01598	-0.0128	-0.0074	-0.0022	Kinh
CHI007	-0.0139	0.0079	0.0038	Thai
CHI034	-0.0196	-0.0024	-0.0025	Thai
DCH002	-0.0128	0.0111	0.0056	Thai
DCH006	-0.0173	0.0126	0.0073	Thai
DCH007	-0.0045	-0.0023	0.0024	Thai
DCH008	-0.013	0.0104	0.008	Thai
DCH009	-0.0106	0.0029	0.0033	Thai
DCH010	-0.0141	0.011	0.0058	Thai
DCH011	-0.0142	0.011	0.0055	Thai
DCH012	-0.0141	0.008	0.0066	Thai
Vgut1	0.0372	0.0118	0.0142	Tofalar
Vgut2	0.0377	0.0123	0.0141	Tofalar
Vgut4	0.0351	0.0103	0.0135	Tofalar
Vgut6	0.035	0.0103	0.0135	Tofalar
Vgut7	0.0349	0.0095	0.0139	Tofalar
Vgut8	0.0344	0.0137	0.0194	Tofalar
Vgut11	0.0368	0.0095	0.0131	Tofalar
Vgut12	0.0356	0.0105	0.0163	Tofalar
Vgut13	0.0358	0.0103	0.0129	Tofalar
Vgut14	0.0256	0.0438	0.0503	Tofalar
Vgut15	0.0371	0.0093	0.0144	Tofalar
Vgut18	0.0353	0.0101	0.0146	Tofalar
Vgut19	0.0345	0.0121	0.0152	Tofalar
Onge1	-0.0057	0.0354	0.024	Onge
Onge2	-0.0063	0.0347	0.0248	Onge
Onge3	-0.0055	0.0371	0.0255	Onge
Onge7	-0.0046	0.0356	0.0246	Onge
Onge9	-0.0067	0.0356	0.024	Onge
Onge12	-0.0077	0.0367	0.025	Onge
Onge13	-0.0046	0.0352	0.0234	Onge
Onge14	-0.0068	0.0353	0.0234	Onge
Onge15	-0.0072	0.0355	0.0251	Onge
Onge16	-0.0055	0.0352	0.0237	Onge
Onge17	-0.0059	0.0358	0.0244	Onge
stockplate1_B2	-0.0072	0.0393	0.0258	Onge
stockplate1_B6	-0.0081	0.0393	0.026	Onge
stockplate1_B8	-0.0065	0.0363	0.0245	Onge
stockplate15_A1	-0.0058	0.037	0.0245	Onge
stockplate1_A11	-0.01	0.0365	0.0264	Onge
Burm4	0.0062	0.0137	0.0049	Burmese
Burm7	0.009	0.0147	0.0042	Burmese
Burm8	0.0073	0.0158	0.0066	Burmese
Burm9	0.0006	0.0193	0.0139	Burmese
Burm10	0.0008	0.0135	0.0044	Burmese
Burm12	0.0064	0.009	0.0036	Burmese
Burm13	0.0078	0.0064	-0.0002	Burmese
Burm14	0.0022	0.0184	0.009	Burmese
Burm15	0.0026	0.0162	0.007	Burmese
Burm16	0.0133	0.0036	0.0007	Burmese
Dusun4	-0.0247	-0.0114	0.0124	Dusun
Dusun7	-0.0238	-0.0097	0.0102	Dusun
Dusun8	-0.0256	-0.0098	0.0122	Dusun
Dusun10	-0.0267	-0.0112	0.0139	Dusun
Dusun11	-0.0253	-0.0106	0.0117	Dusun
Dusun12	-0.0285	-0.0071	0.0101	Dusun
Dusun14	-0.0261	-0.0119	0.0146	Dusun
Dusun21	-0.0245	-0.0057	0.0125	Dusun
Dusun22	-0.0268	-0.0122	0.0147	Dusun
Dusun23	-0.0247	-0.0113	0.0136	Dusun
Igorot3	-0.0216	-0.0252	0.0238	Kankanaey
Igorot4	-0.0189	-0.0243	0.0237	Kankanaey
Igorot5	-0.0215	-0.0254	0.0245	Kankanaey
Igorot6	-0.0205	-0.025	0.0253	Kankanaey
Igorot10	-0.0201	-0.0251	0.0238	Kankanaey
Igorot11	-0.0163	-0.0172	0.0189	Kankanaey
Igorot13	-0.0203	-0.0257	0.024	Kankanaey
Igorot17	-0.0204	-0.0248	0.0245	Kankanaey
Igorot21	-0.0205	-0.0253	0.0229	Kankanaey
Igorot23	-0.0201	-0.0255	0.025	Kankanaey
Luz2	-0.0175	-0.0181	0.0187	Ilocano
Luz5	-0.0113	-0.0031	0.0202	Tagalog
Luz6	-0.0191	-0.0159	0.0174	Ilocano
Luz8	-0.0091	-0.008	0.0151	Tagalog
Luz9	-0.0096	-0.0095	0.0125	Tagalog
Luz10	-0.0128	-0.0084	0.0156	Tagalog
Luz11	-0.014	-0.0106	0.0148	Tagalog
Malay2	-0.0303	0.0055	0.0022	Malay
Malay5	-0.0097	0.0141	0.0199	Malay
Malay6	-0.0256	0.0035	0.0086	Malay
Malay10	-0.0256	0.0081	0.0104	Malay
Malay11	-0.0295	0.0066	0.0082	Malay
Malay13	-0.0201	0.0071	0.0114	Malay
Malay14	-0.0309	0.0069	0.0013	Malay
Malay20	-0.0208	0.0102	0.0146	Malay
Malay21	-0.0234	0.0053	0.0113	Malay
Murut2	-0.0288	-0.0123	0.0148	Murut
Murut3	-0.028	-0.0106	0.0133	Murut
Murut4	-0.0286	-0.0125	0.0135	Murut
Murut5	-0.0288	-0.0114	0.0131	Murut
Murut6	-0.0236	-0.0116	0.0108	Murut
Murut9	-0.0274	-0.0108	0.0132	Murut
Murut11	-0.0265	-0.0114	0.0137	Murut
Murut13	-0.0272	-0.0115	0.0139	Murut
Murut15	-0.0279	-0.0108	0.0136	Murut
Murut17	-0.0276	-0.0116	0.0129	Murut
Viet5	-0.0141	-0.007	-0.0034	Vietnamese
Viet6	-0.0142	-0.0071	-0.0028	Vietnamese
Viet8	-0.0117	-0.0069	-0.0017	Vietnamese
Viet10	-0.0084	-0.0084	-0.0022	Vietnamese
Viet12	-0.0123	-0.009	-0.0029	Vietnamese
Viet24	-0.0135	-0.009	-0.0021	Vietnamese
Viet27	-0.0113	-0.0076	-0.0028	Vietnamese
Viet29	-0.0154	-0.0073	-0.0022	Vietnamese
Viet33	-0.0135	-0.0079	-0.0025	Vietnamese
Viet36	-0.0165	-0.0099	-0.0021	Vietnamese
Vizaya1	-0.0183	-0.0139	0.0177	Visayan
Vizaya2	-0.0189	-0.0105	0.0197	Visayan
Vizaya3	-0.0151	-0.009	0.0185	Visayan
Vizaya4	-0.0157	-0.01	0.0181	Visayan
MA122	-0.036	0.014	-0.0094	Mlabri
TN110	-0.0371	0.0145	-0.0146	Htin_Mal
MA119	-0.0345	0.0139	-0.0092	Mlabri
TN102	-0.0335	0.0094	-0.0159	Htin_Mal
MA112	-0.0355	0.0136	-0.0086	Mlabri
TN106	-0.0308	0.0113	-0.0141	Htin_Mal
TN105	-0.0331	0.0107	-0.0143	Htin_Mal
MA107	-0.0365	0.0118	-0.0086	Mlabri
MA124	-0.0355	0.0123	-0.009	Mlabri
MA113	-0.0333	0.0135	-0.0089	Mlabri
TN122	-0.0339	0.0109	-0.0143	Htin_Mal
TN123	-0.0334	0.0111	-0.0136	Htin_Mal
MA117	-0.0323	0.0134	-0.0089	Mlabri
MA115	-0.035	0.0132	-0.0083	Mlabri
MA126	-0.0364	0.0145	-0.0086	Mlabri
TN115	-0.0327	0.0101	-0.0141	Htin_Mal
TN147	-0.0326	0.0104	-0.0141	Htin_Mal
TN112	-0.0358	0.012	-0.0134	Htin_Mal
MA128	-0.0374	0.0109	-0.0088	Mlabri
TN125	-0.0336	0.0109	-0.0151	Htin_Mal
JHM06.SG	-0.0195	0.0265	0.0152	Malaysia_Jehai.SG
GN01	0.0292	0.0003	0.0049	Tibetan_Gannan
W14	-0.0146	-0.0124	-0.0047	Maonan
Han1994	0.0074	-0.0122	-0.001	Han_Fujian
Zhuang01	-0.008	-0.0123	-0.0029	Zhuang
GN03	0.0253	0.0014	0.0059	Tibetan_Gannan
W10	-0.0149	-0.0125	-0.0033	Maonan
Han1207	0.0057	-0.0122	-0.0028	Han_Guangdong
Zhuang012	-0.0159	-0.0096	-0.0043	Zhuang
GN10	0.0273	0.0016	0.0035	Tibetan_Gannan
J6	-0.0152	-0.0132	-0.0044	Maonan
Han1235	0.0009	-0.0137	-0.0026	Han_Guangdong
Zhuang019	-0.0167	-0.0105	-0.0045	Zhuang
GN17	0.0236	-0.0001	0.003	Tibetan_Gannan
J58	-0.0088	-0.0126	-0.0037	Maonan
Han1415	-0.0027	-0.013	-0.0026	Han_Guangdong
Zhuang02	-0.0132	-0.0119	-0.0037	Zhuang
GN19	0.0324	0.0052	0.0025	Tibetan_Gannan
J17	-0.017	-0.0112	-0.0039	Maonan
Han1432	-0.0064	-0.0114	-0.0011	Han_Guangdong
Zhuang04	-0.014	-0.0144	-0.0036	Zhuang
HK03	0.0317	0.0152	0.0209	Kazakh_China
J9	-0.0148	-0.0126	-0.0043	Maonan
Han1434	-0.002	-0.0118	-0.0024	Han_Guangdong
Zhuang013	-0.0127	-0.0118	-0.0041	Zhuang
HK4	0.0335	0.011	0.0169	Kazakh_China
J29	-0.0155	-0.0115	-0.0063	Maonan
Han2087	0	-0.0126	-0.0036	Han_Guangdong
GL01	-0.0142	-0.0099	-0.0053	Gelao
HK14	0.0298	0.0232	0.0294	Kazakh_China
Han2088	-0.004	-0.0125	-0.0032	Han_Guangdong
GL02	-0.0126	-0.0093	-0.0071	Gelao
HK15	0.0366	0.0165	0.0154	Kazakh_China
Han894	0.0227	-0.0073	-0.0012	Han_Henan
GL09	-0.0126	-0.005	-0.0061	Gelao
BAO60	0.0338	0.0046	0	Bonan
Han1226	0.0222	-0.0067	-0.0014	Han_Henan
GL07	-0.0143	-0.0095	-0.0057	Gelao
BAO53	0.0247	0.0015	0.0052	Bonan
Han1243	0.0258	-0.0067	-0.0006	Han_Henan
GL10	-0.0156	-0.0081	-0.0043	Gelao
BAO15	0.0255	0.0066	0.0072	Bonan
Han1713	0.0229	-0.0089	-0.0023	Han_Henan
GL23	0.0044	-0.0101	-0.004	Gelao
BAO12	0.0287	-0.001	0.0005	Bonan
Ma41	0.0294	0.019	0.0108	Magar
Han1714	0.022	-0.0074	-0.0016	Han_Henan
GL13	-0.0038	-0.0099	-0.0048	Gelao
BAO26	0.0268	0.0057	0.0076	Bonan
Ma11	0.0306	0.0143	0.0047	Magar
Han788	0.0128	-0.0122	-0.0008	Han_Hubei
GL16	-0.0126	-0.0099	-0.0078	Gelao
BAO47	0.0279	0.0035	0.0055	Bonan
Ma30	0.0298	0.017	0.008	Magar
Han789	0.0122	-0.0122	-0.0019	Han_Hubei
GL20	-0.0123	-0.0105	-0.005	Gelao
BAO54	0.0268	0.0007	0.0047	Bonan
Ma23	0.0373	0.0076	-0.0023	Magar
Han874	0.0101	-0.0108	-0.0016	Han_Hubei
EYG48	0.0307	-0.0021	0.0014	Yugur
Ma07	0.0292	0.0133	0.0041	Magar
Han2161	0.0152	-0.0107	-0.0024	Han_Hubei
EYG28	0.0354	0.0074	0.0083	Yugur
Ma28	0.0293	0.0184	0.0128	Magar
Han2162	0.0124	-0.0123	-0.0016	Han_Hubei
EYG13	0.0227	-0.0069	-0.0011	Yugur
Gu18	0.0342	0.0091	-0.0004	Gurung
Han1452	0.019	-0.0106	-0.0027	Han_Jiangsu
EYG18	0.025	-0.0035	-0.0004	Yugur
Gu22	0.0323	0.0139	0.0049	Gurung
Han1962	0.0164	-0.0118	-0.0018	Han_Jiangsu
Ta39	0.0294	0.0187	0.0105	Tamang
Gu24	0.0349	0.0139	0.0033	Gurung
Han2054	0.0178	-0.0101	-0.0022	Han_Jiangsu
Ta43	0.0316	0.0144	0.0064	Tamang
EYG31	0.0235	-0.006	-0.0004	Yugur
Gu26	0.0339	0.0095	0.0004	Gurung
Han2057	0.0161	-0.0111	-0.0024	Han_Jiangsu
Ta24	0.0322	0.0154	0.0069	Tamang
XYG19	0.0216	-0.0066	0.0003	Yugur
Gu27	0.0305	0.0141	0.0072	Gurung
Han2058	0.0225	-0.0105	-0.0012	Han_Jiangsu
Ta64	0.0351	0.0146	0.0045	Tamang
KZ78	0.0286	0.0243	0.0296	Kyrgyz_China
Rai16	0.0346	0.0059	-0.0031	Rai
Han2076	0.015	-0.0106	-0.0026	Han_Jiangsu
KZ35	0.0324	0.0171	0.0231	Kyrgyz_China
Rai12	0.0353	0.0095	0.0012	Rai
Han2090	0.0173	-0.01	-0.0017	Han_Jiangsu
Ta80	0.0317	0.0179	0.0088	Tamang
KZ15	0.0301	0.019	0.0252	Kyrgyz_China
Rai09	0.032	0.0104	0.0036	Rai
Han4	0.0223	-0.0082	-0.0021	Han_Shandong
Ta52	0.0285	0.0172	0.008	Tamang
KZ77	0.0272	0.0264	0.0321	Kyrgyz_China
Rai14	0.0359	0.0084	-0.0022	Rai
Han25	0.0207	-0.0066	-0.0005	Han_Shandong
Ta05	0.0322	0.0172	0.009	Tamang
KZ52	0.0318	0.0212	0.0261	Kyrgyz_China
Rai04	0.0345	0.0082	-0.0012	Rai
Han853	0.0253	-0.0082	-0.0025	Han_Shandong
KZ12	0.031	0.017	0.0225	Kyrgyz_China
Han1329	0.0236	-0.0078	-0.0005	Han_Shandong
KZ83	0.031	0.0184	0.0244	Kyrgyz_China
Han1616	0.0189	-0.0082	-0.002	Han_Shandong
CS411	-0.0136	-0.0141	-0.0018	Li
Han1840	0.0234	-0.0087	-0.0017	Han_Shandong
LS001	-0.0154	-0.0137	-0.0032	Li
Han1896	0.0221	-0.0091	-0.0018	Han_Shandong
SY071	-0.0148	-0.0135	-0.0006	Li
Sherpa08	0.0408	0.0096	-0.0012	Sherpa
Han1916	0.022	-0.009	-0.0027	Han_Shandong
Zhuang09	-0.0126	-0.0133	-0.0039	Zhuang
WZS058	-0.0143	-0.013	-0.0016	Li
Sherpa04	0.0413	0.01	-0.002	Sherpa
Han1978	0.0208	-0.0082	-0.0018	Han_Shandong
Zhuang08	-0.0064	-0.0112	-0.0026	Zhuang
Dong02	-0.0072	-0.0121	-0.0047	Dong_Guizhou
Sherpa13	0.0409	0.0091	-0.0008	Sherpa
Han24	0.0168	-0.011	-0.0019	Han_Shanghai
W29	-0.0143	-0.0119	-0.0046	Maonan
Dong03	-0.0078	-0.0124	-0.0047	Dong_Guizhou
Sherpa09	0.0417	0.0099	-0.0017	Sherpa
Han496	0.0193	-0.0093	-0.0022	Han_Shanghai
W3	-0.0144	-0.0146	-0.0036	Maonan
Dong05	-0.0051	-0.0126	-0.0053	Dong_Guizhou
T141	0.0435	0.0062	-0.003	Tibetan_Chamdo
Han115	0.0237	-0.0067	-0.0023	Han_Shanxi
W11	-0.0162	-0.0131	-0.0045	Maonan
Dong08	-0.0059	-0.0131	-0.0035	Dong_Guizhou
T173	0.0437	0.0066	-0.0026	Tibetan_Chamdo
Han790	0.023	-0.0064	-0.0028	Han_Shanxi
B87	-0.0123	-0.0126	-0.0042	Mulam
Dong09	0.0001	-0.0131	-0.0049	Dong_Guizhou
T274	0.0442	0.0067	-0.0036	Tibetan_Chamdo
Han855	0.0255	-0.0066	0.0001	Han_Shanxi
B26	-0.0139	-0.0126	-0.0048	Mulam
Dong10	0.0016	-0.0117	-0.0046	Dong_Guizhou
T363	0.0444	0.0067	-0.002	Tibetan_Chamdo
Han1603	0.026	-0.0061	0.0002	Han_Shanxi
J32	-0.0147	-0.013	-0.0041	Maonan
Dong11	-0.0068	-0.0122	-0.0045	Dong_Guizhou
T247	0.0432	0.0072	-0.004	Tibetan_Chamdo
Han1843	0.0228	-0.0079	0.0001	Han_Shanxi
J33	-0.0146	-0.0127	-0.0036	Maonan
Dong14	-0.0056	-0.0128	-0.0043	Dong_Guizhou
T74	0.0441	0.0079	-0.0033	Tibetan_Chamdo
Han1897	0.0252	-0.0049	-0.0008	Han_Shanxi
J36	-0.0136	-0.0121	-0.0049	Maonan
Zhuang03	-0.0079	-0.0127	-0.0022	Zhuang
T144	0.0427	0.0076	-0.0037	Tibetan_Chamdo
Han1899	0.0241	-0.0065	-0.001	Han_Shanxi
A114	-0.009	-0.0136	-0.0035	Mulam
T194	0.0438	0.0067	-0.0045	Tibetan_Chamdo
Han1970	0.0239	-0.0078	-0.0018	Han_Shanxi
B3	-0.0122	-0.0131	-0.0048	Mulam
T196	0.0418	0.0064	-0.0039	Tibetan_Chamdo
Han1709	0.0156	-0.008	-0.004	Han_Sichuan
W13	-0.015	-0.0126	-0.0041	Maonan
T273	0.0452	0.0075	-0.0016	Tibetan_Chamdo
Han1917	0.0103	-0.0094	-0.0034	Han_Sichuan
BM32	0.0402	0.0038	-0.0039	Qiang_Daofu
XHTB7	0.0358	0.0059	0.0028	Tibetan_Xunhua
T282	0.043	0.0081	-0.0018	Tibetan_Chamdo
Han2044	0.0154	-0.0081	-0.0033	Han_Sichuan
QH1	0.0386	0.0096	0.0011	Tibetan_Gangcha
XHTB17	0.0264	0.001	0.0056	Tibetan_Xunhua
T283	0.0423	0.007	-0.0037	Tibetan_Chamdo
Han2145	0.0128	-0.0095	-0.0018	Han_Sichuan
QH5	0.0402	0.0077	0.0008	Tibetan_Gangcha
XHTB20	0.0374	0.011	0.0068	Tibetan_Xunhua
T21	0.0434	0.0102	-0.0016	Tibetan_Lhasa
Han2147	0.009	-0.0098	-0.0037	Han_Sichuan
QH7	0.0401	0.0095	0.0022	Tibetan_Gangcha
SL1	0.0254	0.0036	0.008	Salar
T165	0.0425	0.0091	-0.0008	Tibetan_Lhasa
Han2151	0.009	-0.0104	-0.0025	Han_Sichuan
QH18	0.0384	0.0078	0.002	Tibetan_Gangcha
SL2	0.0264	0.0051	0.009	Salar
T170	0.0423	0.0095	-0.0015	Tibetan_Lhasa
Han2155	0.0083	-0.0106	-0.0024	Han_Sichuan
QH10	0.0406	0.0096	0.0037	Tibetan_Gangcha
SL3	0.0291	0.0088	0.0111	Salar
T181	0.0413	0.0095	-0.0003	Tibetan_Lhasa
Tibetan870	0.0377	0.0045	-0.0043	Tibetan_Yunnan
HKC90	0.0301	0.0227	0.0262	Kazakh_China
SL6	0.0283	0.009	0.0115	Salar
T183	0.0429	0.0091	-0.0014	Tibetan_Lhasa
Tibetan871	0.0359	0.0041	-0.0059	Tibetan_Yunnan
HKC29	0.0282	0.0231	0.0274	Kazakh_China
SL7	0.0283	0.006	0.0095	Salar
T76	0.0418	0.0085	-0.0023	Tibetan_Lhasa
Tibetan872	0.0336	0.004	-0.0053	Tibetan_Yunnan
QH9	0.0363	0.0068	0.0044	Tibetan_Gangcha
SL9	0.031	0.0049	0.008	Salar
T125	0.0429	0.0106	-0.0019	Tibetan_Lhasa
Tibetan937	0.0298	0.0031	-0.004	Tibetan_Yunnan
QH14	0.0402	0.0067	0.0015	Tibetan_Gangcha
SL10	0.0288	0.009	0.0109	Salar
T185	0.0434	0.0088	-0.0015	Tibetan_Lhasa
Han53	0.0124	-0.0112	-0.0031	Han_Zhejiang
QH17	0.04	0.0064	0.0009	Tibetan_Gangcha
SL15	0.0296	0.0107	0.0115	Salar
T67	0.0431	0.0075	-0.0029	Tibetan_Nagqu
Han192	0.0147	-0.0119	-0.0025	Han_Zhejiang
Zhuang015	-0.0096	-0.0132	-0.0018	Zhuang
YJ86	0.0266	0.0041	0.0066	Tibetan_Yajiang
T91	0.0418	0.0072	-0.0021	Tibetan_Nagqu
Han278	0.0153	-0.0113	-0.0023	Han_Zhejiang
Zhuang018	0.0037	-0.0109	-0.0032	Zhuang
YJ14	0.033	-0.0002	-0.0029	Tibetan_Yajiang
T121	0.0426	0.0078	-0.0012	Tibetan_Nagqu
Han605	0.016	-0.0095	-0.0022	Han_Zhejiang
Zhuang11	-0.0082	-0.0131	-0.0035	Zhuang
YJ39	0.0303	0.0002	-0.0013	Tibetan_Yajiang
T187	0.043	0.0108	-0.0028	Tibetan_Nagqu
Han993	0.0108	-0.0111	-0.0012	Han_Zhejiang
Zhuang017	-0.0143	-0.0124	-0.004	Zhuang
YJ01	0.0454	0.0058	-0.0039	Tibetan_Yajiang
T238	0.0416	0.006	-0.0018	Tibetan_Nagqu
Han220	0.0226	-0.0073	-0.0015	Han_Shandong
Zhuang020	-0.0162	-0.0133	-0.0042	Zhuang
YJ140	0.0427	0.0062	-0.0049	Tibetan_Yajiang
T278	0.0423	0.0092	-0.0011	Tibetan_Nagqu
DBB006	0.0415	0.0048	-0.0056	Qiang_Danba
B81	-0.0109	-0.0119	-0.0026	Mulam
YJ37	0.0443	0.0057	-0.0022	Tibetan_Yajiang
T312	0.0438	0.0097	-0.0017	Tibetan_Nagqu
DBA19	0.0218	-0.0057	-0.003	Qiang_Danba
B48	-0.0122	-0.0128	-0.0033	Mulam
YJ12	0.0389	0.0029	-0.003	Tibetan_Yajiang
T320	0.0432	0.0079	-0.0018	Tibetan_Nagqu
DBA021	0.0107	-0.0093	-0.0033	Qiang_Danba
B49	-0.0134	-0.0128	-0.0057	Mulam
YJ111	0.0423	0.0041	-0.0036	Tibetan_Yajiang
T22	0.0425	0.01	-0.0027	Tibetan_Shigatse
DBB007	0.0417	0.0046	-0.0067	Qiang_Danba
KZ46	0.0289	0.0227	0.0271	Kyrgyz_China
YJ25	0.0463	0.0085	-0.0009	Tibetan_Yajiang
T41	0.042	0.0102	-0.0013	Tibetan_Shigatse
DBA017	0.0405	0.0024	-0.0045	Qiang_Danba
KZ81	0.0294	0.0178	0.0234	Kyrgyz_China
YJ104	0.0439	0.0054	-0.0045	Tibetan_Yajiang
T77	0.042	0.0105	-0.001	Tibetan_Shigatse
BM10	0.0381	0.004	-0.0032	Qiang_Daofu
KZ87	0.0293	0.0216	0.0267	Kyrgyz_China
XL120	0.0467	0.0082	-0.0019	Tibetan_Xinlong
T78	0.0409	0.0089	-0.0005	Tibetan_Shigatse
BM43	0.0142	-0.0074	-0.0027	Qiang_Daofu
KZ65	0.0294	0.0206	0.0237	Kyrgyz_China
XL61	0.0354	0.0006	-0.003	Tibetan_Xinlong
T80	0.0425	0.0094	-0.0014	Tibetan_Shigatse
BM24	0.0436	0.0062	-0.002	Qiang_Daofu
KZ22	0.0271	0.0265	0.0296	Kyrgyz_China
XL20	0.009	-0.0101	-0.0021	Tibetan_Xinlong
T189	0.0423	0.0103	-0.0006	Tibetan_Shigatse
BM26	0.0421	0.0064	-0.0032	Qiang_Daofu
EYG8	0.0229	-0.0067	-0.0005	Yugur
XL92	0.0198	-0.0075	-0.0013	Tibetan_Xinlong
T192	0.0399	0.0072	-0.0001	Tibetan_Shigatse
BM21	0.0217	-0.0033	-0.0039	Qiang_Daofu
EYG04	0.0283	0.0043	0.0038	Yugur
XL60	0.0447	0.0063	-0.0032	Tibetan_Xinlong
T291	0.04	0.0101	-0.0008	Tibetan_Shigatse
QH2	0.0366	0.0084	0.0042	Tibetan_Gangcha
EYG45	0.0192	-0.0072	0	Yugur
XL47	0.0288	-0.0012	0.0003	Tibetan_Xinlong
T297	0.0444	0.0097	-0.0016	Tibetan_Shigatse
QH3	0.0406	0.0086	0.0024	Tibetan_Gangcha
EYG44	0.0261	0.0005	0.0031	Yugur
XL76	0.0185	-0.0066	-0.0041	Tibetan_Xinlong
T188	0.0434	0.011	-0.0008	Tibetan_Shannan
QH4	0.0404	0.0064	0.0006	Tibetan_Gangcha
EYG40	0.0291	0.0014	0.0037	Yugur
BM28	0.0445	0.0058	-0.0023	Qiang_Daofu
T190	0.0424	0.0102	-0.0017	Tibetan_Shannan
QH8	0.0382	0.0078	0.0011	Tibetan_Gangcha
HKC109	0.0308	0.0183	0.0252	Kazakh_China
BM37	0.0407	0.0032	-0.0041	Qiang_Daofu
T242	0.0439	0.0103	-0.0008	Tibetan_Shannan
QH11	0.0353	0.0058	-0.0002	Tibetan_Gangcha
HKC140	0.0284	0.0183	0.0214	Kazakh_China
BM27	0.0172	-0.006	-0.0033	Qiang_Daofu
T248	0.0416	0.0094	-0.0002	Tibetan_Shannan
QH13	0.0285	0.0019	0.0024	Tibetan_Gangcha
KZ73	0.0289	0.0208	0.0263	Kyrgyz_China
BM02	0.0469	0.0055	-0.0023	Qiang_Daofu
T126	0.0423	0.0109	-0.0007	Tibetan_Shannan
QH15	0.0365	0.0078	0.0006	Tibetan_Gangcha
DX1157	0.0216	-0.0015	0.0039	Dongxiang
BM18	0.0448	0.0034	-0.0045	Qiang_Daofu
T127	0.0425	0.01	-0.0008	Tibetan_Shannan
QH16	0.0374	0.0093	0.0017	Tibetan_Gangcha
DX1175	0.0246	0.0061	0.0084	Dongxiang
DBA018	0.0293	-0.0016	-0.0038	Qiang_Danba
T199	0.0423	0.0111	-0.0005	Tibetan_Shannan
QH19	0.0401	0.0076	0.0005	Tibetan_Gangcha
DX1170	0.0234	0.0042	0.0074	Dongxiang
DBB001	0.031	-0.0021	-0.0041	Qiang_Danba
T200	0.0431	0.0111	-0.0002	Tibetan_Shannan
QH20	0.0413	0.007	-0.0001	Tibetan_Gangcha
DX1047	0.0225	0.0071	0.0093	Dongxiang
DBA01	0.0449	0.0041	-0.0052	Qiang_Danba
T289	0.041	0.009	-0.0006	Tibetan_Shannan
T18	0.042	0.0094	-0.0011	Tibetan_Lhasa
DX1146	0.025	0.0065	0.009	Dongxiang
DBB002	0.0382	0.0016	-0.0042	Qiang_Danba
HN1-243	-0.0086	-0.0123	-0.0047	Dong_Hunan
T215	0.0441	0.0096	-0.0019	Tibetan_Shigatse
DX1058	0.0236	0.005	0.0076	Dongxiang
GL24	-0.0092	-0.0082	-0.0057	Gelao
HN1-273	-0.0069	-0.0113	-0.0049	Dong_Hunan
XL22	0.0122	-0.0085	-0.0018	Tibetan_Xinlong
DX1131	0.0222	0.0077	0.0093	Dongxiang
B8	-0.0142	-0.0119	-0.0035	Mulam
HN1-232	-0.0051	-0.0108	-0.0043	Dong_Hunan
XL37	0.0163	-0.0076	-0.0038	Tibetan_Xinlong
QH6	0.0414	0.0085	0.0007	Tibetan_Gangcha
B14	-0.009	-0.0128	-0.0039	Mulam
HN1-218	-0.0041	-0.0124	-0.005	Dong_Hunan
XL05	0.0439	0.0074	-0.0045	Tibetan_Xinlong
QH12	0.0384	0.0065	0.0018	Tibetan_Gangcha
B43	-0.0106	-0.012	-0.0043	Mulam
HN1-206	-0.004	-0.0113	-0.0049	Dong_Hunan
XHTB5	0.0374	0.0068	0.0014	Tibetan_Xunhua
Dong04	-0.0011	-0.0116	-0.0041	Dong_Hunan
B18	-0.0095	-0.0131	-0.0043	Mulam
HN1-260	-0.0077	-0.0111	-0.0043	Dong_Hunan
Dong12	-0.007	-0.0121	-0.0057	Dong_Hunan
EYG06	0.0219	-0.0071	-0.0004	Yugur
B32	-0.0095	-0.0132	-0.0044	Mulam
HN1-106	0	-0.0109	-0.0038	Dong_Hunan
Dong13	-0.0071	-0.0111	-0.0043	Dong_Guizhou
EYG25	0.0315	0.0079	0.0077	Yugur
A019	-0.0092	-0.0139	-0.0031	Mulam
Han516	0.0096	-0.0102	-0.0028	Han_Chongqing
Dong01	-0.0107	-0.0125	-0.0034	Dong_Guizhou
EYG42	0.0272	0.0005	0.0027	Yugur
A015	-0.0104	-0.0127	-0.0032	Mulam
Han1968	0.0103	-0.0089	-0.0036	Han_Chongqing
A005	-0.0087	-0.0123	-0.0033	Mulam
EYG46	0.0223	-0.006	0	Yugur
A016	-0.0093	-0.0126	-0.0026	Mulam
Han2150	0.01	-0.012	-0.0036	Han_Chongqing
Zhuang16	-0.0175	-0.012	-0.0043	Zhuang
EYG24	0.0235	-0.006	-0.0008	Yugur
A123	-0.0074	-0.0124	-0.0035	Mulam
Han1467	0.0061	-0.0129	-0.0025	Han_Fujian
Zhuang10	-0.0162	-0.0122	-0.003	Zhuang
BAO22	0.0242	-0.0001	0.0014	Bonan
W26	-0.0142	-0.0133	-0.0046	Maonan
Han1619	0.0062	-0.0119	-0.0023	Han_Fujian
Zhuang06	-0.0129	-0.0122	-0.0037	Zhuang
BAO11	0.0258	-0.0023	0.0018	Bonan
W15	-0.0144	-0.0118	-0.0043	Maonan
Han1900	0.0081	-0.0136	-0.0004	Han_Fujian
Zhuang05	-0.0075	-0.0118	-0.0035	Zhuang
BAO03	0.0281	-0.0011	0.0006	Bonan
W41	-0.0146	-0.0133	-0.0051	Maonan
Han1934	0.0086	-0.012	-0.0031	Han_Fujian
Zhuang07	-0.0133	-0.012	-0.0036	Zhuang
Dong007	-0.0088	-0.0117	-0.0031	Dong_Guizhou

## Sheet: Figure 2b
Figure 2. Regional and local connectivity of the Log Coffin-associated genomes.
COLUMN	DESCRIPTION
target	Ancient group modelled with qpAdm
sources	Ancient groups used as sources for the admixture model
p-value	p-value of the model
Hòabìnhian	Proportion of Hòabìnhian-related ancestry
Yangtze River	Proportion of Yangtze River-related ancestry
Yellow River	Proportion of Yellow River-related ancestry
Hòabìnhian std. err.	Standard error of Hòabìnhian-related ancestry
Yangtze River std. err.	Standard error of Yangtze River-related ancestry
Yellow River std. err.	Standard error of Yellow River-related ancestry
Yellow River group	Name of the ancient group used to represent Yellow River-related ancestry
target	sources	p-value	Hòabìnhian	Yangtze River	Yellow River	Hoabinhian std. err.	Yangtze River std. err.	Yellow River std. err.	Yellow River Group
Thailand 1700BP	Laos_Hoabinhian.SG,Liangdao1,Upper_YR_LN	0.1822	0.131	0.43	0.439	0.015	0.024	0.021	Upper YR LN
Long Long Rak 1800 BP	Laos_Hoabinhian.SG,Liangdao1,Miaozigou_MN	0.0198	0.241	0.286	0.472	0.026	0.052	0.041	Miaozigou MN
Ban Chiang 2500BP	Laos_Hoabinhian.SG,Liangdao1,YR_LBIA	0.2937	0.396	0.604	0	0.092	0.198	0	YR LBIA
Ban Chiang 3000 BP	Laos_Hoabinhian.SG,Liangdao1,Upper_YR_IA	0.8799	0.362	0.638	0	0.057	0.109	0	Upper YR IA

## Sheet: Fig 2c
Figure 2. Regional and local connectivity of the Log Coffin-associated genomes.
COLUMN	DESCRIPTION
ID	Name of individual
Lat	Latitudinal position of archaeological site
Lon	Longitudinal position of archaeological site
lat_new	Latitudinal position of individual, adjusted to avoid overlap
lon_new	Longitudinal position of individual, adjusted to avoid overlap
ID	Lat	Lon	lat_new	lon_new
YPN001	19.6034	98.2432	19.5944	98.2432
YPN003	19.6034	98.2432	19.5954	98.2402
YPN006	19.6034	98.2432	19.5954	98.2462
YPN007	19.6034	98.2432	19.5974	98.2372
YPN008	19.6034	98.2432	19.5974	98.2492
YPN009	19.6034	98.2432	19.6004	98.2522
YPN010	19.6034	98.2432	19.5989	98.2512
YPN011	19.6034	98.2432	19.6014	98.2342
YPN012	19.6034	98.2432	19.5994	98.2352
YPN013	19.6034	98.2432	19.6019	98.2532
YPN016	19.6034	98.2432	19.6034	98.2532
YPN017	19.6034	98.2432	19.6034	98.2332
YPN018	19.6034	98.2432	19.6054	98.2522
YPN019	19.6034	98.2432	19.6054	98.2342
YPN020	19.6034	98.2432	19.6074	98.2512
YPN021	19.6034	98.2432	19.6074	98.2352
YPN022	19.6034	98.2432	19.6094	98.2492
YPN023	19.6034	98.2432	19.6094	98.2372
YPN025	19.6034	98.2432	19.6124	98.2432
YPN027	19.6034	98.2432	19.6114	98.2402
YPN030	19.6034	98.2432	19.6114	98.2462
LHP002	19.5886	98.2618	19.5886	98.2618
THL002	19.5682	98.2797	19.5682	98.2797

## Sheet: Figure 3a
Figure 3. Differential affinities of ancient and present-day genomes.
COLUMN	DESCRIPTION
Group	Name of ancient group
Age	Time period
Yellow River ancestry	Presence of Yellow River-related ancestry (0=absent,1=present)
Latitude	Latitude
Longitude	Longitude
Group	Age	Yellow River ancestry	Latitude	Longitude
Longlin	Hunter-Gatherer	0	24.7539	105.286
Hoabinhian	Hunter-Gatherer	0	18.1912	104.973
Dushan	Hunter-Gatherer	0	23.5923	107.212
Baojianshan	hunter-Gatherer	0	22.3646	106.865
BaBanQinCen	Historic	1	24.0541	107.508
Layi	Historic	1	24.1453	107.488
LaCen	Historic	1	23.4952	107.532
Yiyan	Historic	1	23.808	107.522
Shenxian	Historic	1	23.426	107.569
GaoHuaHua	Historic	1	25.1077	107.664
Oakaie	Neolithic	1	22.2123	95.0942
Log Coffin	Iron Age	1	19.6038	98.2406
Long Long Rak	Iron Age	1	19.5745	98.2711
Ban Chiang	Bronze Age	0	17.4	103.2
Ban Chiang2	Iron Age	0	17.6	103.2
Laos_LNBA	Neolithic	1	20.2034	103.397
Nui Nap	Bronze Age	1	19.7977	105.794
Man Bac	Neolithic	0	20.0986	105.996
Vietnam_LN	Neolithic	1	20.3516	105.221
Vietnam_Historical	Historic	1	21.0234	106.759
Vietnam_HaLong	Neolithic	1	20.9593	107.038
Vietnam_LN2	Neolithic	1	22.5263	103.318

## Sheet: Fig. 3b + Supplementary Fig 16
Figure 3. Differential affinities of ancient and present-day genomes.
COLUMN	DESCRIPTION
Individual	Name of the individual genome
Group	Name of the genetic cluster
02:01	ADMIXTURE K=2 replication 1
02:02	ADMIXTURE K=2 replication 2
02:03	ADMIXTURE K=2 replication 3
02:04	ADMIXTURE K=2 replication 4
02:05	ADMIXTURE K=2 replication 5
[repeats in the same pattern for K=2-15]
Individual	Group	02:01:00	02:02:00	03:01:00	03:02:00	03:03:00	04:01:00	04:02:00	04:03:00	04:04:00	05:01:00	05:02:00	05:03:00	05:04:00	05:05:00	06:01:00	06:02:00	06:03:00	06:04:00	06:05:00	06:06:00	07:01:00	07:02:00	07:03:00	07:04:00	07:05:00	07:06:00	07:07:00	08:01:00	08:02:00	08:03:00	08:04:00	08:05:00	08:06:00	08:07:00	08:08:00	09:01:00	09:02:00	09:03:00	09:04:00	09:05:00	09:06:00	09:07:00	09:08:00	09:09:00	10:01:00	10:02:00	10:03:00	10:04:00
HGDP00449	Mbuti	1e-05	0.99999	1e-05	0.99998	1e-05	0.99997	1e-05	1e-05	1e-05	1e-05	1e-05	0.99996	1e-05	1e-05	1e-05	0.999947	1.3e-05	1e-05	1e-05	1e-05	1e-05	1e-05	0.99994	1e-05	1e-05	1e-05	1e-05	1e-05	1e-05	1e-05	1e-05	1e-05	1e-05	1e-05	0.99993	1e-05	1e-05	1e-05	1e-05	1e-05	1e-05	1e-05	1e-05	0.99992	1e-05	0.999906	1e-05	1e-05
HGDP00462	Mbuti	1e-05	0.99999	1e-05	0.99998	1e-05	0.99997	1e-05	1e-05	1e-05	1e-05	1e-05	0.99996	1e-05	1e-05	1e-05	0.99995	1e-05	1e-05	1e-05	1e-05	1e-05	1e-05	0.99994	1e-05	1e-05	1e-05	1e-05	1e-05	1e-05	1e-05	1e-05	1e-05	1e-05	1e-05	0.99993	1e-05	1e-05	1e-05	1e-05	1e-05	1e-05	1e-05	1e-05	0.99992	1e-05	0.99991	1e-05	1e-05
HGDP00463	Mbuti	1e-05	0.99999	1e-05	0.99998	1e-05	0.99997	1e-05	1e-05	1e-05	1e-05	1.1e-05	0.999959	1e-05	1e-05	1e-05	0.99995	1e-05	1e-05	1e-05	1e-05	1e-05	1e-05	0.99994	1e-05	1e-05	1e-05	1e-05	1e-05	1e-05	1e-05	1e-05	1e-05	1e-05	1e-05	0.99993	1.2e-05	1e-05	1e-05	1e-05	1e-05	1e-05	1e-05	1e-05	0.999918	1e-05	0.99991	1e-05	1e-05
HGDP00467	Mbuti	1e-05	0.99999	1e-05	0.99998	1e-05	0.99997	1e-05	1e-05	1e-05	1.2e-05	1.1e-05	0.999957	1e-05	1e-05	1e-05	0.99995	1e-05	1e-05	1e-05	1e-05	1e-05	1e-05	0.99994	1e-05	1e-05	1e-05	1e-05	1e-05	1e-05	1e-05	1e-05	1.1e-05	1e-05	1e-05	0.999929	1e-05	1e-05	1e-05	1e-05	1e-05	1e-05	1e-05	1e-05	0.99992	1e-05	0.99991	1e-05	1e-05
HGDP00474	Mbuti	1e-05	0.99999	1e-05	0.99998	1e-05	0.99997	1e-05	1e-05	1e-05	1e-05	1e-05	0.999951	1.9e-05	1e-05	1e-05	0.99995	1e-05	1e-05	1e-05	1e-05	1e-05	1e-05	0.99994	1e-05	1e-05	1e-05	1e-05	1e-05	1e-05	1e-05	1e-05	1e-05	1e-05	1e-05	0.99993	1e-05	1e-05	1e-05	1e-05	1e-05	1e-05	1e-05	1e-05	0.99992	1e-05	0.99991	1e-05	1e-05
HGDP00476	Mbuti	1e-05	0.99999	1e-05	0.99998	1e-05	0.999966	1e-05	1.4e-05	1e-05	1.6e-05	1e-05	0.999953	1e-05	1e-05	1e-05	0.999949	1e-05	1.1e-05	1e-05	1e-05	1e-05	1e-05	0.99994	1e-05	1e-05	1e-05	1e-05	1e-05	1e-05	1e-05	1e-05	1e-05	1e-05	1e-05	0.99993	1e-05	1e-05	1e-05	1e-05	1e-05	1e-05	1e-05	1e-05	0.99992	1e-05	0.999905	1e-05	1e-05
HGDP00478	Mbuti	1e-05	0.99999	1e-05	0.99998	1e-05	0.99997	1e-05	1e-05	1e-05	1e-05	1e-05	0.999954	1.6e-05	1e-05	1.4e-05	0.999946	1e-05	1e-05	1e-05	1e-05	1e-05	1e-05	0.99994	1e-05	1e-05	1e-05	1e-05	1e-05	1e-05	1e-05	1e-05	1e-05	1e-05	1e-05	0.99993	1e-05	1e-05	1e-05	1e-05	1e-05	1e-05	1e-05	1e-05	0.99992	1e-05	0.99991	1e-05	1e-05
HGDP00511	French	0.142433	0.857567	0.151468	0.848522	1e-05	1e-05	1e-05	0.99997	1e-05	1e-05	1e-05	1e-05	0.99996	1e-05	1e-05	1e-05	1.7e-05	0.999943	1e-05	1e-05	1e-05	1e-05	1e-05	1e-05	1e-05	1e-05	0.99994	1e-05	1e-05	1e-05	1e-05	0.99993	1e-05	1e-05	1e-05	1e-05	1e-05	1e-05	1e-05	1e-05	0.99992	1e-05	1e-05	1e-05	1e-05	1e-05	1e-05	1e-05
HGDP00512	French	0.151259	0.848741	0.161463	0.838527	1e-05	1e-05	1.1e-05	0.999969	1e-05	1e-05	1e-05	1e-05	0.99996	1e-05	1e-05	1e-05	1e-05	0.99995	1e-05	1e-05	1e-05	1e-05	1e-05	1e-05	1e-05	1e-05	0.99994	1e-05	1e-05	1e-05	1e-05	0.99993	1e-05	1e-05	1e-05	1e-05	1e-05	1e-05	1e-05	1e-05	0.99992	1e-05	1e-05	1e-05	1e-05	1e-05	1e-05	1e-05
HGDP00513	French	0.14997	0.85003	0.158998	0.837874	0.003128	1e-05	1.6e-05	0.999964	1e-05	1e-05	1e-05	1e-05	0.99996	1e-05	1e-05	1e-05	1e-05	0.99995	1e-05	1e-05	1e-05	1e-05	1e-05	1e-05	1e-05	1e-05	0.99994	1e-05	1e-05	1e-05	1e-05	0.99993	1e-05	1e-05	1e-05	1e-05	1e-05	1e-05	1e-05	1e-05	0.99992	1e-05	1e-05	1e-05	1e-05	1e-05	1e-05	1e-05
HGDP00514	French	0.153021	0.846979	0.163642	0.836348	1e-05	1e-05	1.7e-05	0.999963	1e-05	1e-05	1e-05	1e-05	0.99996	1e-05	1e-05	1e-05	1e-05	0.99995	1e-05	1e-05	1e-05	1e-05	1e-05	1e-05	1e-05	1e-05	0.99994	1e-05	1e-05	1e-05	1e-05	0.99993	1e-05	1e-05	1e-05	1e-05	1e-05	1e-05	1e-05	1e-05	0.99992	1e-05	1e-05	1e-05	1e-05	1e-05	1e-05	1e-05
HGDP00515	French	0.153751	0.846249	0.163503	0.836487	1e-05	1e-05	1e-05	0.99997	1e-05	1e-05	1e-05	1e-05	0.99996	1e-05	1e-05	1e-05	1e-05	0.99995	1e-05	1e-05	1e-05	1e-05	1e-05	1e-05	1e-05	1e-05	0.99994	1e-05	1e-05	1e-05	1e-05	0.99993	1e-05	1e-05	1e-05	1e-05	1e-05	1e-05	1e-05	1.1e-05	0.999919	1e-05	1e-05	1e-05	1e-05	1e-05	1e-05	1e-05
HGDP00516	French	0.14607	0.85393	0.156355	0.843635	1e-05	1e-05	1e-05	0.99997	1e-05	1e-05	1e-05	1e-05	0.99996	1e-05	1e-05	1e-05	1e-05	0.99995	1e-05	1e-05	1e-05	1e-05	1e-05	1e-05	1e-05	1e-05	0.99994	1e-05	1e-05	1e-05	1e-05	0.99993	1e-05	1e-05	1e-05	1e-05	1e-05	1.5e-05	1e-05	1e-05	0.999915	1e-05	1e-05	1e-05	1e-05	1e-05	1e-05	1e-05
HGDP00517	French	0.149156	0.850844	0.158275	0.841715	1e-05	1e-05	1.1e-05	0.999969	1e-05	1e-05	1e-05	1e-05	0.99996	1e-05	1e-05	1e-05	1e-05	0.99995	1e-05	1e-05	1e-05	1e-05	1.3e-05	1e-05	1e-05	1e-05	0.999937	1e-05	1e-05	1e-05	1e-05	0.99993	1e-05	1e-05	1e-05	1.1e-05	1e-05	1e-05	1e-05	1e-05	0.999919	1e-05	1e-05	1e-05	1e-05	1e-05	1e-05	1e-05
HGDP00518	French	0.155235	0.844765	0.163927	0.836063	1e-05	1e-05	1e-05	0.99997	1e-05	1e-05	1e-05	1e-05	0.99996	1e-05	1.1e-05	1e-05	1e-05	0.999949	1e-05	1e-05	1e-05	1e-05	1e-05	1e-05	1e-05	1e-05	0.99994	1e-05	1e-05	1e-05	1e-05	0.99993	1e-05	1e-05	1e-05	1e-05	1e-05	1e-05	1e-05	1e-05	0.99992	1e-05	1e-05	1e-05	1e-05	1e-05	1e-05	1e-05
HGDP00519	French	0.151057	0.848943	0.15982	0.84017	1e-05	1e-05	1e-05	0.99997	1e-05	1e-05	1e-05	1e-05	0.99996	1e-05	1e-05	1e-05	1e-05	0.99995	1e-05	1e-05	1e-05	1e-05	1e-05	1e-05	1e-05	1e-05	0.99994	1e-05	1e-05	1e-05	1e-05	0.99993	1e-05	1e-05	1e-05	1e-05	1e-05	1e-05	1e-05	1e-05	0.99992	1e-05	1e-05	1e-05	1e-05	1e-05	1e-05	1e-05
HGDP00522	French	0.156084	0.843916	0.165463	0.834527	1e-05	1e-05	1e-05	0.99997	1e-05	1e-05	1e-05	1e-05	0.99996	1e-05	1e-05	1e-05	1e-05	0.99995	1e-05	1e-05	1e-05	1e-05	1e-05	1e-05	1e-05	1e-05	0.99994	1e-05	1e-05	1e-05	1e-05	0.99993	1e-05	1e-05	1e-05	1e-05	1e-05	1e-05	1e-05	1e-05	0.99992	1e-05	1e-05	1e-05	1e-05	1e-05	1e-05	1e-05
HGDP00523	French	0.16142	0.83858	0.171611	0.828379	1e-05	1e-05	1e-05	0.99997	1e-05	1.8e-05	1e-05	1e-05	0.999952	1e-05	1e-05	1e-05	1e-05	0.99995	1e-05	1e-05	1e-05	1e-05	1e-05	1e-05	1e-05	1e-05	0.99994	1e-05	1e-05	1e-05	1e-05	0.99993	1e-05	1e-05	1e-05	1e-05	1e-05	1e-05	1e-05	1e-05	0.99992	1e-05	1e-05	1e-05	1e-05	1e-05	1e-05	1e-05
HGDP00524	French	0.145046	0.854954	0.154293	0.845697	1e-05	1e-05	1e-05	0.99997	1e-05	1e-05	1e-05	1e-05	0.99996	1e-05	1e-05	1e-05	1e-05	0.99995	1e-05	1e-05	1e-05	1e-05	1e-05	1e-05	1e-05	1e-05	0.99994	1e-05	1e-05	1e-05	1e-05	0.99993	1e-05	1e-05	1e-05	1e-05	1e-05	1e-05	1e-05	1e-05	0.99992	1e-05	1e-05	1e-05	1e-05	1e-05	1e-05	1e-05
HGDP00525	French	0.156291	0.843709	0.165894	0.834096	1e-05	1e-05	1e-05	0.99997	1e-05	1e-05	1e-05	1e-05	0.99996	1e-05	1e-05	1e-05	1.7e-05	0.999943	1e-05	1e-05	1e-05	1e-05	1e-05	1e-05	1e-05	1e-05	0.99994	1e-05	1e-05	1e-05	1e-05	0.99993	1e-05	1e-05	1e-05	1e-05	1e-05	1e-05	1e-05	1e-05	0.99992	1e-05	1e-05	1e-05	1e-05	1e-05	1e-05	1e-05
HGDP00526	French	0.153549	0.846451	0.163229	0.836761	1e-05	1e-05	1e-05	0.99997	1e-05	1e-05	1e-05	1e-05	0.99996	1e-05	1e-05	1e-05	1e-05	0.99995	1e-05	1e-05	1e-05	1e-05	1e-05	1e-05	1e-05	1e-05	0.99994	1e-05	1e-05	1e-05	1e-05	0.99993	1e-05	1e-05	1e-05	1e-05	1e-05	1e-05	1e-05	1e-05	0.99992	1e-05	1e-05	1e-05	1e-05	1e-05	1e-05	1e-05
HGDP00527	French	0.15797	0.84203	0.167182	0.832808	1e-05	1e-05	1e-05	0.99997	1e-05	1e-05	1e-05	1e-05	0.99996	1e-05	1e-05	1e-05	1e-05	0.99995	1e-05	1e-05	1e-05	1e-05	1e-05	1e-05	1e-05	1e-05	0.99994	1e-05	1e-05	1e-05	1e-05	0.99993	1e-05	1e-05	1e-05	1e-05	1e-05	1e-05	1e-05	1e-05	0.99992	1e-05	1e-05	1e-05	1e-05	1e-05	1e-05	1e-05
HGDP00528	French	0.160516	0.839484	0.168761	0.831229	1e-05	1e-05	1e-05	0.99997	1e-05	1e-05	1e-05	1e-05	0.99996	1e-05	1e-05	1e-05	1e-05	0.99995	1e-05	1e-05	1e-05	1e-05	1e-05	1e-05	1e-05	1e-05	0.99994	1e-05	1e-05	1e-05	1e-05	0.99993	1e-05	1e-05	1e-05	1e-05	1e-05	1e-05	1e-05	1e-05	0.99992	1e-05	1e-05	1e-05	1e-05	1e-05	1e-05	1e-05
HGDP00529	French	0.15316	0.84684	0.162183	0.837807	1e-05	1e-05	1e-05	0.99997	1e-05	1e-05	1e-05	1e-05	0.99996	1e-05	1e-05	1e-05	1e-05	0.99995	1e-05	1e-05	1e-05	1e-05	1e-05	1e-05	1e-05	1e-05	0.99994	1e-05	1e-05	1e-05	1e-05	0.99993	1e-05	1e-05	1e-05	1e-05	1e-05	1e-05	1e-05	1e-05	0.99992	1e-05	1e-05	1e-05	1e-05	1e-05	1e-05	1e-05
HGDP00531	French	0.139561	0.860439	0.148558	0.851432	1e-05	1e-05	1e-05	0.99997	1e-05	1e-05	1e-05	1e-05	0.99996	1e-05	1e-05	1e-05	1e-05	0.99995	1e-05	1e-05	1e-05	1e-05	1e-05	1e-05	1e-05	1e-05	0.99994	1e-05	1e-05	1e-05	1e-05	0.99993	1e-05	1e-05	1e-05	1e-05	1e-05	1e-05	1e-05	1e-05	0.99992	1e-05	1e-05	1e-05	1e-05	1e-05	1e-05	1e-05
HGDP00533	French	0.160776	0.839224	0.169296	0.830694	1e-05	1e-05	1e-05	0.99997	1e-05	1e-05	1e-05	1e-05	0.99996	1e-05	1e-05	1e-05	1e-05	0.99995	1e-05	1e-05	1e-05	1e-05	1e-05	1e-05	1e-05	1e-05	0.99994	1e-05	1e-05	1e-05	1e-05	0.99993	1e-05	1e-05	1e-05	1e-05	1e-05	1e-05	1e-05	1e-05	0.99992	1e-05	1e-05	1e-05	1e-05	1e-05	1e-05	1e-05
HGDP00534	French	0.157971	0.842029	0.166415	0.831226	0.002359	1e-05	1e-05	0.99997	1e-05	1e-05	1e-05	1e-05	0.99996	1e-05	1e-05	1e-05	1e-05	0.99995	1e-05	1e-05	1e-05	1e-05	1e-05	1e-05	1e-05	1e-05	0.99994	1e-05	1e-05	1e-05	1e-05	0.99993	1e-05	1e-05	1e-05	1e-05	1e-05	1e-05	1e-05	1e-05	0.99992	1e-05	1e-05	1e-05	1e-05	1e-05	1e-05	1e-05
HGDP00535	French	0.148318	0.851682	0.158316	0.841674	1e-05	1e-05	1e-05	0.99997	1e-05	1e-05	1e-05	1e-05	0.99996	1e-05	1.4e-05	1e-05	1e-05	0.999946	1e-05	1e-05	1e-05	1e-05	1e-05	1e-05	1e-05	1e-05	0.99994	1e-05	1e-05	1e-05	1e-05	0.99993	1e-05	1e-05	1e-05	1e-05	1e-05	1e-05	1e-05	1e-05	0.99992	1e-05	1e-05	1e-05	1e-05	1e-05	1e-05	1e-05
HGDP00536	French	0.149725	0.850275	0.156736	0.838916	0.004348	1e-05	1e-05	0.99997	1e-05	1.4e-05	1e-05	1e-05	0.999956	1e-05	1e-05	1e-05	1e-05	0.99995	1e-05	1e-05	1e-05	1e-05	1e-05	1e-05	1e-05	1e-05	0.99994	1e-05	1e-05	1e-05	1e-05	0.99993	1e-05	1e-05	1e-05	1e-05	1e-05	1e-05	1e-05	1e-05	0.99992	1e-05	1e-05	1e-05	1e-05	1e-05	1e-05	1e-05
HGDP00537	French	0.140252	0.859748	0.149792	0.848429	0.001779	1e-05	1e-05	0.99997	1e-05	1e-05	1e-05	1e-05	0.99996	1e-05	1e-05	1e-05	1e-05	0.99995	1e-05	1e-05	1e-05	1e-05	1e-05	1e-05	1e-05	1e-05	0.99994	1e-05	1e-05	1e-05	1e-05	0.99993	1e-05	1e-05	1e-05	1e-05	1e-05	1e-05	1e-05	1e-05	0.99992	1e-05	1e-05	1e-05	1e-05	1e-05	1e-05	1e-05
HGDP00538	French	0.152432	0.847568	0.162436	0.837308	0.000256	1e-05	1e-05	0.99997	1e-05	1e-05	1e-05	1e-05	0.99996	1e-05	1e-05	1e-05	1e-05	0.99995	1e-05	1e-05	1e-05	1e-05	1e-05	1e-05	1e-05	1e-05	0.99994	1e-05	1e-05	1e-05	1e-05	0.99993	1e-05	1e-05	1e-05	1e-05	1e-05	1e-05	1e-05	1e-05	0.99992	1e-05	1e-05	1e-05	1e-05	1e-05	1e-05	1e-05
HGDP00539	French	0.141488	0.858512	0.150777	0.849213	1e-05	1e-05	1e-05	0.99997	1e-05	1e-05	1e-05	1e-05	0.99996	1e-05	1e-05	1e-05	1e-05	0.99995	1e-05	1e-05	1e-05	1e-05	1e-05	1e-05	1e-05	1e-05	0.99994	1e-05	1e-05	1e-05	1e-05	0.99993	1e-05	1e-05	1e-05	1e-05	1e-05	1e-05	1e-05	1e-05	0.99992	1e-05	1e-05	1e-05	1e-05	1e-05	1e-05	1e-05
HGDP00713	Cambodian	0.929609	0.070391	0.846091	0.041471	0.112438	1e-05	0.357799	0.100052	0.542139	0.056189	0.562394	1e-05	0.073963	0.307443	1e-05	1e-05	0.730131	0.076307	0.134852	0.05869	0.545173	0.053649	1e-05	0.049891	1e-05	0.280074	0.071194	1e-05	0.064664	0.048089	0.547982	0.069747	1e-05	0.269488	1e-05	0.017033	1e-05	1e-05	0.063634	0.048142	0.069481	0.510018	0.291661	1e-05	0.251082	1e-05	1e-05	0.018071
HGDP00714	Cambodian	0.970549	0.029451	0.918722	0.021425	0.059853	1e-05	0.510215	0.047866	0.441909	0.017603	0.475599	1e-05	0.040921	0.465866	1e-05	1e-05	0.652706	0.041439	0.288827	0.017008	0.434712	0.010925	1e-05	0.116871	1e-05	0.397038	0.040434	1e-05	0.131455	0.009493	0.43653	0.039052	1e-05	0.38344	1e-05	0.024221	1.5e-05	1e-05	0.12982	0.009968	0.038751	0.393856	0.403349	1e-05	0.358629	1e-05	1e-05	0.02315
HGDP00715	Cambodian	0.92453	0.07547	0.846878	0.049165	0.103957	1e-05	0.357963	0.102278	0.539749	0.039123	0.567669	1e-05	0.084908	0.30829	1e-05	1e-05	0.749354	0.085992	0.125062	0.039572	0.565758	0.030284	1e-05	0.023044	1e-05	0.298514	0.082379	1e-05	0.039712	0.028758	0.565061	0.080251	1.2e-05	0.286185	1e-05	0.022522	1e-05	1e-05	0.029396	0.028517	0.080341	0.515334	0.32386	1e-05	0.283142	1.1e-05	1e-05	0.024495
HGDP00716	Cambodian	0.95961	0.04039	0.898027	0.027631	0.074342	0.003233	0.498306	0.046075	0.452386	0.027117	0.48011	0.003214	0.034627	0.454932	0.008024	0.003512	0.639067	0.03503	0.287137	0.02723	0.452097	0.01993	0.003491	0.132612	1e-05	0.359008	0.032851	1e-05	0.145008	0.017881	0.453375	0.031531	1e-05	0.348224	0.003961	0.024415	1.5e-05	1e-05	0.142716	0.018012	0.031605	0.41138	0.368085	0.003762	0.335711	0.003516	1e-05	0.025697
HGDP00717	Cambodian	0.946051	0.053949	0.863809	0.033196	0.102994	1e-05	0.34354	0.067196	0.589254	0.030084	0.622982	1e-05	0.056346	0.290578	0.004747	1e-05	0.808201	0.058912	0.098038	0.030091	0.633451	0.019845	1e-05	0.008148	1e-05	0.284092	0.054444	1e-05	0.025659	0.018126	0.630084	0.053082	1e-05	0.273018	1e-05	0.036061	1e-05	1e-05	0.019932	0.017917	0.052669	0.583896	0.289496	1e-05	0.239199	1e-05	0.002957	0.036441
HGDP00719	Cambodian	0.952944	0.047056	0.894642	0.032095	0.073263	1e-05	0.52702	0.069621	0.403349	0.039243	0.422608	1e-05	0.050123	0.488016	1e-05	1e-05	0.567757	0.051012	0.342025	0.039186	0.374908	0.036526	1e-05	0.185661	1e-05	0.355351	0.047534	1.1e-05	0.19654	0.033711	0.378109	0.047242	1e-05	0.344367	1e-05	0.040153	1e-05	1e-05	0.190738	0.033829	0.046903	0.336345	0.352003	1e-05	0.323233	1e-05	1e-05	0.0412
HGDP00720	Cambodian	0.946062	0.053938	0.870337	0.031785	0.097879	1e-05	0.404015	0.077708	0.518267	0.039809	0.544497	1e-05	0.060461	0.355223	1e-05	1e-05	0.728447	0.061919	0.17044	0.039174	0.528593	0.031378	1e-05	0.042385	1e-05	0.338202	0.059422	1e-05	0.059307	0.030418	0.526565	0.058131	1e-05	0.325548	1e-05	0.045597	1e-05	1e-05	0.048753	0.029984	0.058168	0.474944	0.342524	1e-05	0.30143	1e-05	1e-05	0.047231
HGDP00721	Cambodian	0.926606	0.073394	0.85442	0.048785	0.096795	1e-05	0.35367	0.099401	0.54692	0.042124	0.577307	1e-05	0.079781	0.300778	1e-05	1e-05	0.747233	0.082291	0.126572	0.043884	0.562755	0.037824	1e-05	0.050572	1e-05	0.271922	0.076907	1e-05	0.06248	0.03554	0.565509	0.074203	1.6e-05	0.262232	1e-05	1e-05	1e-05	1e-05	0.064017	0.03559	0.074349	0.529725	0.296279	1e-05	0.251159	1e-05	1e-05	1e-05
HGDP00747	Japanese	0.99999	1e-05	0.996279	0.003711	1e-05	1e-05	0.950102	0.009697	0.040191	0.01371	0.041484	1e-05	1e-05	0.944785	1e-05	1e-05	0.094567	1e-05	0.893907	0.011497	1e-05	0.002352	1e-05	0.627823	1e-05	0.369784	1e-05	1e-05	0.625859	0.001933	1e-05	1e-05	2e-05	0.372148	1e-05	1e-05	1e-05	1e-05	0.629402	0.001297	1e-05	1e-05	0.369242	1e-05	0.373817	1e-05	1e-05	1e-05
HGDP00748	Japanese	0.99999	1e-05	0.999373	1e-05	0.000617	1e-05	0.960579	0.01196	0.027451	0.018335	0.024651	1e-05	1e-05	0.956994	1e-05	1e-05	0.085656	1e-05	0.899118	0.015196	1e-05	0.005663	1e-05	0.637618	1e-05	0.356679	1e-05	1e-05	0.636204	0.005284	1e-05	1e-05	1e-05	0.358462	1e-05	1e-05	1e-05	1e-05	0.634823	0.004617	1e-05	1e-05	0.3605	1e-05	0.368409	1e-05	1e-05	1e-05
HGDP00749	Japanese	0.99999	1e-05	0.994205	0.005785	1e-05	1e-05	0.948651	0.016574	0.034765	0.016805	0.035467	1e-05	0.004291	0.943427	1e-05	1e-05	0.096393	1e-05	0.888409	0.015167	1e-05	0.0059	1e-05	0.643951	1e-05	0.350108	1e-05	1e-05	0.642301	0.005477	1e-05	1e-05	1e-05	0.352172	1e-05	1e-05	1e-05	1e-05	0.633701	0.004252	1e-05	1e-05	0.361987	1e-05	0.366602	1e-05	1e-05	0.002173
HGDP00750	Japanese	0.99999	1e-05	0.997841	0.000976	0.001183	1e-05	0.94712	0.013322	0.039547	0.017988	0.039614	1e-05	1e-05	0.942379	1e-05	1e-05	0.098179	1e-05	0.886317	0.015474	1e-05	0.006913	1e-05	0.646019	1e-05	0.347028	1e-05	1e-05	0.644757	0.006624	1e-05	1e-05	1e-05	0.348568	1e-05	0.010709	1e-05	1e-05	0.636197	0.00591	1e-05	1e-05	0.347135	1e-05	0.35557	1e-05	1e-05	0.01274
HGDP00751	Japanese	0.993662	0.006338	0.984576	0.015414	1e-05	1e-05	0.931427	0.027094	0.041468	0.01872	0.041882	1e-05	0.01308	0.926308	1e-05	1e-05	0.102027	0.009222	0.871515	0.017216	1e-05	0.011357	1e-05	0.612547	1e-05	0.373875	0.002192	1e-05	0.611185	0.011103	1e-05	0.001704	1.3e-05	0.375966	1e-05	1e-05	1e-05	1e-05	0.608047	0.010895	0.000551	1e-05	0.380457	1e-05	0.386037	1e-05	1e-05	1e-05
HGDP00752	Japanese	0.99999	1e-05	0.995045	1e-05	0.004945	1e-05	0.954628	0.005605	0.039757	0.02138	0.032657	1e-05	1e-05	0.945944	1e-05	1e-05	0.101454	1e-05	0.88002	0.018496	1e-05	0.009936	1e-05	0.625139	1e-05	0.364885	1e-05	1e-05	0.624938	0.009557	1e-05	1e-05	1e-05	0.365455	1e-05	1e-05	1e-05	1e-05	0.626575	0.008742	1e-05	1e-05	0.364623	1e-05	0.370893	1e-05	1e-05	1e-05
HGDP00753	Japanese	0.995145	0.004855	0.985339	0.011316	0.003345	1e-05	0.950547	0.022289	0.027155	0.025489	0.021618	1e-05	0.005469	0.947413	1e-05	1e-05	0.087289	0.000319	0.888807	0.023565	1e-05	0.013775	1e-05	0.64982	1e-05	0.336365	1e-05	1e-05	0.648694	0.0135	1e-05	1e-05	1.1e-05	0.337755	1e-05	1e-05	1e-05	1e-05	0.645492	0.012997	1e-05	1e-05	0.341452	1e-05	0.348199	1e-05	1e-05	1e-05
HGDP00754	Japanese	0.995328	0.004672	0.981907	0.009853	0.00824	1e-05	0.935351	0.027148	0.03749	0.026726	0.0353	1e-05	0.007687	0.930276	1e-05	1e-05	0.091363	0.003626	0.880359	0.024632	1e-05	0.017323	1e-05	0.658254	1e-05	0.324383	1e-05	1e-05	0.652146	0.016006	0.007079	1e-05	1e-05	0.324729	1e-05	1e-05	1e-05	1e-05	0.649098	0.015948	1e-05	1e-05	0.334895	1e-05	0.342471	1e-05	1e-05	1e-05
HGDP00755	Japanese	0.99999	1e-05	0.9954	0.00459	1e-05	1e-05	0.946183	0.013988	0.03982	0.012123	0.042974	1e-05	0.004516	0.940378	1e-05	1e-05	0.10892	1e-05	0.880639	0.010411	1e-05	0.001989	1e-05	0.644642	1e-05	0.353329	1e-05	1e-05	0.641726	0.00105	0.007479	1e-05	1e-05	0.349705	1e-05	0.008925	1e-05	1e-05	0.63637	0.000487	1e-05	1e-05	0.354168	1e-05	0.355391	1e-05	1e-05	0.013237
HGDP00756	Japanese	0.998713	0.001287	0.990431	0.009559	1e-05	1e-05	0.963013	0.018973	0.018004	0.012439	0.022189	1e-05	0.007316	0.958046	1e-05	1e-05	0.084322	0.001603	0.904382	0.009673	1e-05	1.7e-05	1e-05	0.653233	1e-05	0.34671	1e-05	1e-05	0.650941	1e-05	1e-05	1e-05	1e-05	0.348999	1e-05	1e-05	1e-05	1e-05	0.653626	1e-05	1e-05	1e-05	0.346304	1e-05	0.352349	1e-05	1e-05	1e-05
HGDP00757	Japanese	0.99999	1e-05	0.989249	0.006885	0.003867	1e-05	0.945538	0.018347	0.036104	0.024724	0.031227	1e-05	0.000613	0.943425	1e-05	1e-05	0.08842	1e-05	0.890038	0.021512	1.4e-05	0.012711	1e-05	0.624617	1e-05	0.362628	1e-05	1e-05	0.623088	0.012623	1e-05	1e-05	1e-05	0.364239	1e-05	1e-05	1.3e-05	1e-05	0.628601	0.012525	1e-05	1e-05	0.35881	1e-05	0.363577	1e-05	1e-05	0.00164
HGDP00758	Japanese	0.99999	1e-05	0.989272	0.004796	0.005932	1e-05	0.958114	0.021453	0.020423	0.028447	0.014665	1e-05	0.001827	0.955051	1e-05	1e-05	0.081722	1e-05	0.892992	0.025256	1e-05	0.015214	1e-05	0.624217	1e-05	0.360529	1e-05	1e-05	0.6242	0.014879	1e-05	1e-05	1e-05	0.360872	1e-05	0.001238	1e-05	1e-05	0.626048	0.014648	1e-05	1e-05	0.358017	1e-05	0.362471	1e-05	1e-05	0.005531
HGDP00759	Japanese	0.99999	1e-05	0.99998	1e-05	1e-05	1e-05	0.978341	1e-05	0.021639	0.007923	0.020242	1e-05	1e-05	0.971816	1e-05	1e-05	0.081669	1e-05	0.913525	0.004776	1e-05	1e-05	1e-05	0.659987	1e-05	0.339963	1e-05	1e-05	0.659418	1e-05	1e-05	1e-05	1e-05	0.340522	1e-05	0.012195	1e-05	1e-05	0.655637	1e-05	1e-05	1e-05	0.332107	1e-05	0.338742	1e-05	1e-05	0.016399
HGDP00760	Japanese	0.99999	1e-05	0.994257	0.000559	0.005184	1e-05	0.970749	0.01185	0.017391	0.027462	0.006276	1e-05	1e-05	0.966242	1e-05	1e-05	0.063241	1e-05	0.913392	0.023338	1e-05	0.011639	1e-05	0.670933	1e-05	0.317388	1e-05	1e-05	0.668304	0.011402	1e-05	1e-05	1e-05	0.320244	1e-05	1e-05	1e-05	1e-05	0.661643	0.010372	1e-05	1e-05	0.327924	1e-05	0.334911	1e-05	1e-05	1e-05
HGDP00761	Japanese	0.974935	0.025065	0.96501	0.029257	0.005733	1e-05	0.933385	0.041331	0.025274	0.02995	0.019856	1e-05	0.021992	0.928192	1e-05	1e-05	0.078139	0.01819	0.876335	0.027316	1e-05	0.02009	1e-05	0.631408	1e-05	0.339176	0.009296	1e-05	0.630384	0.019958	1e-05	0.009019	1e-05	0.340599	1e-05	1e-05	1e-05	1e-05	0.630365	0.019372	0.008679	1e-05	0.341534	1e-05	0.348985	1e-05	1e-05	1e-05
HGDP00762	Japanese	0.99999	1e-05	0.988771	0.002842	0.008386	1e-05	0.946358	0.018387	0.035245	0.026848	0.027148	1e-05	0.001203	0.94479	1e-05	1e-05	0.089022	1e-05	0.886909	0.024038	1e-05	0.014702	1e-05	0.632115	1e-05	0.353143	1e-05	1e-05	0.630489	0.014399	1e-05	1e-05	1e-05	0.355062	1e-05	1e-05	1e-05	1e-05	0.626249	0.013914	1e-05	1e-05	0.359777	1e-05	0.367958	1e-05	1e-05	1e-05
HGDP00763	Japanese	0.99999	1e-05	0.99998	1e-05	1e-05	1e-05	0.96204	0.008063	0.029886	0.012979	0.031911	1e-05	1e-05	0.955091	1e-05	1e-05	0.100491	1e-05	0.889947	0.009532	1e-05	0.00063	1e-05	0.62818	1e-05	0.371149	1e-05	1e-05	0.627768	7e-05	1e-05	1e-05	1e-05	0.372112	1e-05	0.001469	1e-05	1e-05	0.630001	1e-05	1e-05	1e-05	0.36847	1e-05	0.372358	1e-05	1e-05	0.006272
HGDP00764	Japanese	0.99999	1e-05	0.996437	0.003553	1e-05	1e-05	0.954768	0.013399	0.031823	0.013243	0.034973	1e-05	0.001077	0.950697	1e-05	1e-05	0.100438	1e-05	0.889083	0.010448	1e-05	0.004711	1e-05	0.630926	1e-05	0.364323	1e-05	1e-05	0.630093	0.004525	1e-05	1e-05	1e-05	0.365332	1e-05	0.004842	1e-05	1e-05	0.628641	0.003616	1e-05	1e-05	0.36285	1e-05	0.366405	1e-05	1e-05	0.00833
HGDP00765	Japanese	0.993043	0.006957	0.984907	0.015083	1e-05	1e-05	0.946805	0.027574	0.025611	0.011462	0.032854	1e-05	0.015615	0.940059	1e-05	1e-05	0.084385	0.010529	0.895782	0.009284	1e-05	0.003223	1e-05	0.664889	1e-05	0.331553	0.000305	1e-05	0.66239	0.002701	1e-05	1e-05	1e-05	0.334858	1e-05	1e-05	1e-05	1e-05	0.66336	0.002276	1e-05	1e-05	0.334304	1e-05	0.33963	1e-05	1e-05	1e-05
HGDP00766	Japanese	0.99999	1e-05	0.993494	0.003359	0.003147	1e-05	0.94197	0.014273	0.043747	0.017225	0.046224	1e-05	0.001068	0.935473	1e-05	1e-05	0.1033	1e-05	0.881363	0.015306	1e-05	0.007231	1e-05	0.620136	1e-05	0.372593	1e-05	1e-05	0.618069	0.007093	1e-05	1e-05	1e-05	0.374788	1e-05	1e-05	1e-05	1e-05	0.615687	0.006246	1e-05	1e-05	0.378007	1e-05	0.380499	1e-05	1e-05	1.3e-05
HGDP00767	Japanese	0.99999	1e-05	0.992055	0.007849	9.6e-05	1e-05	0.945989	0.019405	0.034596	0.018536	0.03336	1e-05	0.006129	0.941965	1e-05	1e-05	0.090874	0.001807	0.890222	0.017078	1e-05	0.008367	1e-05	0.649221	1e-05	0.342372	1e-05	1e-05	0.646239	0.008071	1e-05	1e-05	1e-05	0.345639	1e-05	1e-05	1.1e-05	1e-05	0.646072	0.007155	1e-05	1e-05	0.346713	1e-05	0.351482	1e-05	1e-05	1e-05
HGDP00768	Japanese	0.99999	1e-05	0.990991	0.00779	0.001219	1e-05	0.960382	0.020739	0.018869	0.018429	0.018782	1e-05	0.006366	0.956414	1e-05	1e-05	0.074778	0.00252	0.906046	0.016636	1e-05	0.007133	1e-05	0.660034	1e-05	0.332793	1e-05	1e-05	0.657254	0.007051	1e-05	1e-05	1e-05	0.335644	1e-05	1e-05	1e-05	1e-05	0.651055	0.006409	1e-05	1e-05	0.342476	1e-05	0.345801	1e-05	1e-05	1e-05
HGDP00769	Japanese	0.99999	1e-05	0.99998	1e-05	1e-05	1e-05	0.964576	0.010325	0.025089	0.012465	0.028324	1e-05	1e-05	0.95919	1e-05	1e-05	0.095934	1e-05	0.895042	0.008994	1e-05	1e-05	1e-05	0.634181	1e-05	0.365769	1e-05	1e-05	0.634288	1e-05	1e-05	1e-05	1e-05	0.365652	1e-05	0.014779	1e-05	1e-05	0.629413	1e-05	1e-05	1e-05	0.355748	1e-05	0.360241	1e-05	1e-05	0.018667
HGDP00771	Japanese	0.99999	1e-05	0.997909	0.002081	1e-05	1e-05	0.971039	0.014754	0.014198	0.018946	0.014436	1e-05	1e-05	0.966598	1e-05	1e-05	0.075059	1e-05	0.910391	0.01452	1e-05	0.003841	1e-05	0.652395	1e-05	0.343724	1e-05	1e-05	0.65056	0.002965	1e-05	1e-05	1e-05	0.346425	1e-05	1e-05	1e-05	1e-05	0.650252	0.00204	1e-05	1e-05	0.347648	1e-05	0.353475	1e-05	1e-05	1e-05
HGDP00772	Japanese	0.997564	0.002436	0.984687	0.008511	0.006803	1e-05	0.955026	0.026793	0.018171	0.02906	0.014537	1e-05	0.005637	0.950757	1e-05	1e-05	0.067479	0.001613	0.904342	0.026545	1e-05	0.015785	1e-05	0.653647	1e-05	0.330528	1e-05	1e-05	0.650536	0.015357	1e-05	1e-05	1.5e-05	0.334051	1e-05	1e-05	1e-05	1e-05	0.653884	0.015048	1e-05	1e-05	0.331008	1e-05	0.338323	1e-05	1e-05	1e-05
HGDP00773	Japanese	0.999203	0.000797	0.990862	0.007048	0.00209	1e-05	0.947174	0.023149	0.029667	0.023956	0.02898	1e-05	0.005915	0.941138	1e-05	1e-05	0.097218	0.000602	0.881137	0.021024	1e-05	0.01273	1e-05	0.619804	1e-05	0.367426	1e-05	1e-05	0.619611	0.012311	1e-05	1e-05	1.9e-05	0.36802	1e-05	1e-05	1e-05	1e-05	0.619176	0.011855	1e-05	1e-05	0.368909	1e-05	0.376412	1e-05	1e-05	1e-05
HGDP00774	Han	0.99999	1e-05	0.99998	1e-05	1e-05	1e-05	0.798888	1e-05	0.201092	1e-05	0.227679	1e-05	1e-05	0.772291	1e-05	1e-05	0.360551	1e-05	0.639409	1e-05	0.094418	1e-05	1e-05	0.31262	1e-05	0.592922	1e-05	1e-05	0.320373	1e-05	0.101828	1e-05	1e-05	0.57775	1e-05	0.046102	1e-05	1e-05	0.327095	1e-05	1e-05	0.064759	0.561994	1e-05	0.528731	1e-05	0.024994	0.044109
HGDP00775	Han	0.99999	1e-05	0.99998	1e-05	1e-05	1e-05	0.924506	1e-05	0.075474	1e-05	0.091312	1e-05	1e-05	0.908658	1e-05	1e-05	0.181459	1e-05	0.818501	1e-05	1e-05	1e-05	1e-05	0.507927	1e-05	0.492023	1e-05	1e-05	0.513263	1e-05	0.001565	1e-05	1e-05	0.485122	1e-05	0.045374	1e-05	1e-05	0.510793	1e-05	1e-05	1e-05	0.443774	1e-05	0.427489	1e-05	0.02641	0.047741
HGDP00776	Han	0.99999	1e-05	0.994822	1e-05	0.005168	1e-05	0.759084	1e-05	0.240896	0.004147	0.26848	1e-05	1e-05	0.727353	1e-05	1e-05	0.411485	1e-05	0.5854	0.003085	0.130856	0.004902	1e-05	0.289796	1e-05	0.574416	1e-05	1e-05	0.297725	0.003941	0.139296	1e-05	1e-05	0.558998	1e-05	0.042397	1e-05	1e-05	0.293081	0.004055	1e-05	0.0898	0.570627	1e-05	0.546965	1e-05	1e-05	0.044244
HGDP00777	Han	0.994435	0.005565	0.989173	0.010817	1e-05	1e-05	0.916682	0.022137	0.061171	0.001935	0.072433	1e-05	0.018345	0.907276	1e-05	1e-05	0.149377	0.015531	0.835061	1e-05	0.018146	1e-05	1e-05	0.582427	1e-05	0.387786	0.011611	1e-05	0.581265	1e-05	0.030388	0.010065	1.9e-05	0.378233	1e-05	0.037755	1.4e-05	1e-05	0.586955	1e-05	0.009998	0.015269	0.34998	1e-05	0.3372	1e-05	0.021869	0.038143
HGDP00779	Han	0.99999	1e-05	0.99998	1e-05	1e-05	1e-05	0.908472	1e-05	0.091508	1e-05	0.105626	1e-05	1e-05	0.894344	1e-05	1e-05	0.196868	1e-05	0.803092	1e-05	0.021766	1e-05	1e-05	0.522105	1e-05	0.456089	1e-05	1e-05	0.523316	1e-05	0.031741	1e-05	1e-05	0.444893	1e-05	0.037392	1e-05	1e-05	0.526803	1e-05	1e-05	0.008673	0.427083	1e-05	0.402837	1e-05	0.016688	0.033553
HGDP00780	Han	0.99999	1e-05	0.994901	1e-05	0.005089	1e-05	0.813355	1e-05	0.186625	0.004096	0.208244	1e-05	1e-05	0.787641	1e-05	1e-05	0.340277	1e-05	0.658377	0.001317	0.091274	0.003166	1e-05	0.350146	1e-05	0.555384	1e-05	1e-05	0.358121	0.002101	0.100928	1e-05	1e-05	0.53881	1e-05	0.048756	1e-05	1e-05	0.361354	0.001903	1e-05	0.062841	0.525105	1e-05	0.494944	1e-05	0.021381	0.046066
HGDP00781	Han	0.99999	1e-05	0.993715	1e-05	0.006275	1e-05	0.770246	1e-05	0.229734	0.003705	0.256025	1e-05	1e-05	0.740251	1e-05	1e-05	0.395495	1e-05	0.603639	0.000837	0.105178	0.006279	1e-05	0.28071	1e-05	0.607802	1e-05	1e-05	0.287739	0.00374	0.118171	1e-05	1e-05	0.590309	1e-05	0.005597	1e-05	1e-05	0.305756	0.003682	1e-05	0.092674	0.592251	1e-05	0.555469	1e-05	0.029173	0.003341
HGDP00782	Han	0.99999	1e-05	0.99998	1e-05	1e-05	1e-05	0.890345	0.001462	0.108183	0.000129	0.122199	1e-05	7e-05	0.877593	1e-05	1e-05	0.20922	1e-05	0.79074	1e-05	0.024159	1.4e-05	1e-05	0.49674	1e-05	0.479057	1e-05	1e-05	0.49768	1e-05	0.034864	1e-05	1e-05	0.467406	1e-05	0.044394	1e-05	1.9e-05	0.508342	1e-05	1e-05	0.013577	0.433628	1e-05	0.405341	1e-05	0.040493	0.041764
HGDP00783	Han	0.998932	0.001068	0.993316	0.006674	1e-05	1e-05	0.90069	0.017227	0.082073	0.012673	0.090316	1e-05	0.008934	0.888066	1e-05	1e-05	0.174097	0.005785	0.810378	0.00972	0.029006	0.00611	1e-05	0.566959	1e-05	0.397896	1e-05	1e-05	0.565982	0.004307	0.041235	1e-05	1e-05	0.388437	1e-05	0.027251	1e-05	1e-05	0.566119	0.005474	1e-05	0.019822	0.381295	1e-05	0.371293	1e-05	1e-05	0.026734
HGDP00784	Han	0.99999	1e-05	0.994381	0.005609	1e-05	1e-05	0.808469	0.008024	0.183498	1e-05	0.210209	1e-05	0.00733	0.78244	1e-05	1e-05	0.326739	0.005014	0.668217	1e-05	0.100692	1e-05	1e-05	0.386756	1e-05	0.507114	0.005408	1e-05	0.391508	1e-05	0.109818	0.004518	1e-05	0.494115	1e-05	0.043602	1e-05	1e-05	0.396951	1e-05	0.004183	0.079225	0.475998	1e-05	0.447828	1e-05	0.026601	0.042797
HGDP00785	Han	0.99999	1e-05	0.99998	1e-05	1e-05	1e-05	0.763719	1e-05	0.236261	1e-05	0.265813	1e-05	1e-05	0.734157	1e-05	1e-05	0.416061	1e-05	0.583899	1e-05	0.123819	1e-05	1e-05	0.245056	1e-05	0.631084	1e-05	1e-05	0.255022	1e-05	0.132676	1e-05	1e-05	0.612252	1e-05	0.026391	1e-05	1e-05	0.268875	1e-05	1e-05	0.097996	0.606689	1e-05	0.567047	1e-05	0.027512	0.024009
HGDP00786	Han	0.99999	1e-05	0.99998	1e-05	1e-05	1e-05	0.842764	1e-05	0.157216	1e-05	0.177684	1e-05	1e-05	0.822286	1e-05	1e-05	0.297898	1e-05	0.702062	1e-05	0.052904	1e-05	1e-05	0.383781	1e-05	0.563275	1e-05	1e-05	0.388122	1e-05	0.06431	1e-05	1e-05	0.547518	1e-05	0.023841	1e-05	1e-05	0.398787	1e-05	1e-05	0.037862	0.539459	1e-05	0.509723	1e-05	0.022361	0.021547
HGDP00790	Japanese	0.99999	1e-05	0.994667	0.004041	0.001292	1e-05	0.966356	0.017796	0.015838	0.021314	0.014464	1e-05	0.001053	0.96316	1e-05	1e-05	0.081082	1e-05	0.901241	0.017647	1e-05	0.008174	1e-05	0.64283	1e-05	0.348956	1e-05	1e-05	0.642877	0.007895	1e-05	1e-05	1e-05	0.349179	1e-05	1e-05	1e-05	1e-05	0.648738	0.007473	1e-05	1e-05	0.343729	1e-05	0.347983	1e-05	1e-05	1e-05
HGDP00791	Japanese	0.99999	1e-05	0.994172	0.005818	1e-05	1e-05	0.957534	0.015514	0.026942	0.017883	0.02604	1e-05	0.004265	0.951802	1e-05	1e-05	0.088704	1e-05	0.895423	0.015843	1e-05	0.006203	1e-05	0.637755	1e-05	0.356002	1e-05	1e-05	0.635971	0.005833	1e-05	1e-05	1e-05	0.358145	1e-05	1e-05	1e-05	1e-05	0.634343	0.00494	1e-05	1e-05	0.360657	1e-05	0.365484	1e-05	1e-05	1e-05
HGDP00811	Han	0.99999	1e-05	0.99998	1e-05	1e-05	1e-05	0.870277	1e-05	0.129703	1e-05	0.148993	1e-05	1e-05	0.850977	1e-05	1e-05	0.262492	1e-05	0.737468	1e-05	0.033613	1e-05	1e-05	0.429727	1e-05	0.53662	1e-05	1e-05	0.433258	1e-05	0.043957	1e-05	1e-05	0.522735	1e-05	0.024751	1e-05	1e-05	0.439702	1e-05	1e-05	0.016413	0.519084	1e-05	0.500241	1e-05	0.004861	0.024195
HGDP00812	Han	0.99999	1e-05	0.991013	1e-05	0.008977	1e-05	0.755793	1e-05	0.244187	0.006609	0.268007	1e-05	1e-05	0.725364	1e-05	1e-05	0.409204	1e-05	0.587314	0.003451	0.123705	0.007761	1e-05	0.279265	1e-05	0.589239	1e-05	1e-05	0.287834	0.005824	0.132688	1e-05	1e-05	0.573614	1e-05	0.045483	1e-05	1e-05	0.291812	0.005766	1e-05	0.09008	0.566819	1e-05	0.535159	1e-05	0.017057	0.044245
HGDP00813	Han	0.99999	1e-05	0.99998	1e-05	1e-05	1e-05	0.850148	1e-05	0.149832	1e-05	0.170688	1e-05	1e-05	0.829282	1e-05	1e-05	0.288806	1e-05	0.711154	1e-05	0.04851	1e-05	1e-05	0.400551	1e-05	0.550899	1e-05	1e-05	0.405577	1e-05	0.058473	1e-05	1e-05	0.5359	1e-05	0.033723	1e-05	1e-05	0.411428	1e-05	1e-05	0.028379	0.52642	1e-05	0.498121	1e-05	0.020064	0.032484
HGDP00814	Han	0.99999	1e-05	0.99998	1e-05	1e-05	1e-05	0.929238	0.002791	0.067961	0.003994	0.080034	1e-05	1e-05	0.915953	1e-05	1e-05	0.163332	1e-05	0.836001	0.000637	0.003975	1e-05	1e-05	0.571976	1e-05	0.42401	1e-05	1e-05	0.571248	1e-05	0.014303	1e-05	1e-05	0.4144	1e-05	0.04545	1e-05	1e-05	0.563805	1e-05	1e-05	1e-05	0.390685	1e-05	0.388007	1e-05	1e-05	0.052472
HGDP00815	Han	0.99999	1e-05	0.99998	1e-05	1e-05	1e-05	0.907397	1e-05	0.092583	0.001931	0.104565	1e-05	1e-05	0.893484	1e-05	1e-05	0.197104	1e-05	0.802856	1e-05	0.024164	1e-05	1e-05	0.524742	1e-05	0.451054	1e-05	1e-05	0.524863	1e-05	0.034027	1e-05	1e-05	0.441061	1e-05	0.052622	1e-05	1e-05	0.519383	1e-05	1e-05	0.000935	0.42701	1e-05	0.416898	1e-05	0.002115	0.054788
HGDP00817	Han	0.99999	1e-05	0.995771	1e-05	0.004219	1e-05	0.765788	1e-05	0.234192	0.002588	0.264033	1e-05	1e-05	0.733359	1e-05	1e-05	0.40372	1e-05	0.595285	0.000965	0.123217	0.002786	1e-05	0.288711	1e-05	0.585257	1e-05	1e-05	0.295412	0.001639	0.132889	1e-05	1e-05	0.570021	1e-05	0.021997	1e-05	1e-05	0.306816	0.001152	1e-05	0.100827	0.569168	1e-05	0.531741	1e-05	0.022112	0.020276
HGDP00818	Han	0.99999	1e-05	0.99998	1e-05	1e-05	1e-05	0.871536	1e-05	0.128444	0.002785	0.144832	1e-05	1e-05	0.852362	1e-05	1e-05	0.252351	1e-05	0.747609	1e-05	0.03626	1e-05	1e-05	0.452929	1e-05	0.510771	1e-05	1e-05	0.454546	1e-05	0.04768	1e-05	1e-05	0.497724	1e-05	0.020858	1e-05	1e-05	0.461388	1e-05	1e-05	0.020822	0.496881	1e-05	0.477753	1e-05	0.007077	0.021338
HGDP00819	Han	0.99999	1e-05	0.99998	1e-05	1e-05	1e-05	0.760584	1e-05	0.239396	1e-05	0.270063	1e-05	1e-05	0.729907	1e-05	1e-05	0.412103	1e-05	0.587857	1e-05	0.129708	1e-05	1e-05	0.256759	1e-05	0.613493	1e-05	1e-05	0.267193	1e-05	0.136189	1e-05	1e-05	0.596567	1e-05	0.052728	1.1e-05	1e-05	0.275833	1e-05	1e-05	0.094258	0.577131	1e-05	0.536682	1e-05	0.036954	0.049842
HGDP00820	Han	0.99999	1e-05	0.997538	1e-05	0.002452	1e-05	0.778067	1e-05	0.221913	1.1e-05	0.249412	1e-05	1e-05	0.750556	1e-05	1e-05	0.383531	1e-05	0.616429	1e-05	0.12282	1e-05	1e-05	0.320527	1e-05	0.556613	1e-05	1e-05	0.326589	1e-05	0.130768	1e-05	1e-05	0.542593	1e-05	0.02737	1e-05	1e-05	0.331568	1e-05	1e-05	0.095385	0.545628	1e-05	0.521821	1e-05	0.009829	0.029346
HGDP00821	Han	0.99999	1e-05	0.99998	1e-05	1e-05	1e-05	0.752452	1e-05	0.247528	1e-05	0.276609	1e-05	1e-05	0.723361	1e-05	1e-05	0.422752	1e-05	0.577208	1e-05	0.133742	1e-05	1e-05	0.242128	1e-05	0.62409	1e-05	1e-05	0.250961	1e-05	0.142594	1e-05	1e-05	0.606395	1e-05	0.024633	1e-05	1e-05	0.265043	1e-05	1e-05	0.107308	0.602965	1e-05	0.561444	1e-05	0.028535	0.021305
HGDP00822	Han	0.99999	1e-05	0.99998	1e-05	1e-05	1e-05	0.876682	1e-05	0.123298	1e-05	0.144055	1e-05	1e-05	0.855915	1e-05	1e-05	0.254652	1e-05	0.745308	1e-05	0.043719	1e-05	1e-05	0.442541	1e-05	0.5137	1e-05	1e-05	0.447763	1e-05	0.051312	1e-05	1e-05	0.500875	1e-05	0.056163	1e-05	1e-05	0.442421	1e-05	1e-05	0.013326	0.48804	1e-05	0.464946	1e-05	0.00721	0.054861
HGDP00828	Japanese	0.99999	1e-05	0.995576	0.004414	1e-05	1e-05	0.943063	0.012449	0.044477	0.014623	0.047637	1e-05	0.000669	0.93706	1e-05	1e-05	0.111676	1e-05	0.876023	0.012271	1e-05	0.004443	1e-05	0.63731	1e-05	0.358207	1e-05	1e-05	0.632133	0.00336	0.011401	1e-05	1.3e-05	0.353062	1e-05	1.1e-05	1e-05	1e-05	0.632476	0.003457	1e-05	1e-05	0.364006	1e-05	0.365025	1e-05	1e-05	1e-05
HGDP00971	Han	0.99999	1e-05	0.99998	1e-05	1e-05	1e-05	0.918524	0.009695	0.071771	0.005219	0.083415	1e-05	0.005095	0.906261	1e-05	1e-05	0.168453	0.001474	0.826871	0.003181	0.023912	1e-05	1e-05	0.567622	1e-05	0.408427	1e-05	1e-05	0.566606	1e-05	0.034987	1e-05	1e-05	0.398358	1e-05	0.030011	1e-05	1e-05	0.566705	1e-05	1e-05	0.012974	0.39026	1e-05	0.377538	1e-05	1e-05	0.030418
HGDP00972	Han	0.99999	1e-05	0.99998	1e-05	1e-05	1e-05	0.858974	1e-05	0.141006	0.006849	0.155265	1e-05	1e-05	0.837865	1e-05	1e-05	0.26983	1e-05	0.727488	0.002652	0.040331	0.004485	1e-05	0.417319	1e-05	0.537835	1e-05	1e-05	0.421218	0.002759	0.051018	1e-05	1e-05	0.524965	1e-05	0.031664	1e-05	1e-05	0.426993	0.003371	1e-05	0.022671	0.515261	1e-05	0.498383	1e-05	0.0146	0.031868
HGDP00973	Han	0.99999	1e-05	0.99998	1e-05	1e-05	1e-05	0.872102	1e-05	0.127878	1e-05	0.142761	1e-05	1e-05	0.857209	1e-05	1e-05	0.249058	1e-05	0.750902	1e-05	0.036165	1e-05	1e-05	0.442701	1e-05	0.521095	1e-05	1e-05	0.444604	1e-05	0.047904	1e-05	1.2e-05	0.50744	1e-05	0.0241	1.1e-05	1e-05	0.457914	1e-05	1e-05	0.026605	0.491331	1e-05	0.461354	1e-05	0.02618	0.021907
HGDP00974	Han	0.99999	1e-05	0.99998	1e-05	1e-05	1e-05	0.782359	1e-05	0.217621	1e-05	0.247692	1e-05	1e-05	0.752278	1e-05	1e-05	0.385988	1e-05	0.613972	1e-05	0.116914	1e-05	1e-05	0.314475	1e-05	0.568571	1e-05	1e-05	0.323388	1e-05	0.122278	1e-05	1e-05	0.554285	1e-05	0.059332	1e-05	1e-05	0.323522	1e-05	1e-05	0.079219	0.537877	1e-05	0.504532	1e-05	0.023913	0.056046
HGDP00975	Han	0.99999	1e-05	0.99998	1e-05	1e-05	1e-05	0.77836	1e-05	0.22162	1e-05	0.249864	1e-05	1e-05	0.750106	1e-05	1e-05	0.388802	1e-05	0.611158	1e-05	0.094454	0.00251	1e-05	0.287773	1e-05	0.615232	1e-05	1e-05	0.296017	0.000941	0.103137	1e-05	1e-05	0.599865	1e-05	0.037118	1e-05	1e-05	0.305271	0.000186	1e-05	0.065767	0.591618	1e-05	0.545642	1e-05	0.02903	0.031934
HGDP00976	Han	0.99999	1e-05	0.99998	1e-05	1e-05	1e-05	0.927484	1e-05	0.072496	0.000959	0.085842	1e-05	1e-05	0.913179	1e-05	1e-05	0.172468	1e-05	0.827492	1e-05	1e-05	1e-05	1e-05	0.540622	1e-05	0.459328	1e-05	1e-05	0.543943	1e-05	0.000769	1e-05	1e-05	0.455238	1e-05	0.030649	1e-05	1e-05	0.536333	1e-05	1e-05	1e-05	0.432958	1e-05	0.426761	1e-05	1e-05	0.036915
HGDP00977	Han	0.99999	1e-05	0.99998	1e-05	1e-05	1e-05	0.848519	1e-05	0.151461	1e-05	0.176834	1e-05	1e-05	0.823136	1e-05	1e-05	0.286167	1e-05	0.713793	1e-05	0.055995	1e-05	1e-05	0.402615	1e-05	0.54135	1e-05	1e-05	0.404216	1e-05	0.06847	1e-05	1e-05	0.527264	1e-05	0.007347	1e-05	1e-05	0.41807	1e-05	1e-05	0.045088	0.529445	1e-05	0.512316	1e-05	0.010136	0.008151
HGDP00982	Mbuti	1e-05	0.99999	1e-05	0.99998	1e-05	0.99997	1e-05	1e-05	1e-05	1e-05	1e-05	0.99996	1e-05	1e-05	1e-05	0.99995	1e-05	1e-05	1e-05	1e-05	1e-05	1e-05	0.99994	1e-05	1e-05	1e-05	1e-05	1e-05	1e-05	1e-05	1e-05	1e-05	1e-05	1e-05	0.99993	1e-05	1.5e-05	1e-05	1e-05	1e-05	1e-05	1e-05	1e-05	0.999915	1e-05	0.99991	1e-05	1e-05
HGDP00984	Mbuti	1e-05	0.99999	1e-05	0.99998	1e-05	0.99997	1e-05	1e-05	1e-05	1e-05	1e-05	0.99996	1e-05	1e-05	1e-05	0.99995	1e-05	1e-05	1e-05	1e-05	1e-05	1e-05	0.99994	1e-05	1e-05	1e-05	1e-05	1e-05	1e-05	1e-05	1e-05	1e-05	1e-05	1e-05	0.99993	1e-05	1e-05	1e-05	1e-05	1e-05	1e-05	1e-05	1e-05	0.99992	1e-05	0.99991	1e-05	1e-05
HGDP01021	Han	0.99999	1e-05	0.99998	1e-05	1e-05	1e-05	0.853939	1e-05	0.146041	1e-05	0.170638	1e-05	1e-05	0.829332	1e-05	1e-05	0.28644	1e-05	0.71352	1e-05	0.055639	1e-05	1e-05	0.418401	1e-05	0.52592	1e-05	1e-05	0.422355	1e-05	0.065391	1e-05	1e-05	0.512204	1e-05	0.036762	1e-05	1e-05	0.422317	1e-05	1e-05	0.030361	0.51051	1e-05	0.487623	1e-05	0.005115	0.036163
HGDP01023	Han	0.99717	0.00283	0.991023	0.008967	1e-05	1e-05	0.933646	0.016659	0.049685	0.007957	0.058895	1e-05	0.00983	0.923308	1e-05	1e-05	0.132024	0.005885	0.856592	0.005479	1e-05	0.00159	1e-05	0.599166	1e-05	0.399181	3.3e-05	1e-05	0.599122	0.000463	0.006402	1e-05	1e-05	0.393972	1e-05	0.024479	1e-05	1e-05	0.60403	1e-05	1e-05	1e-05	0.371431	1e-05	0.365469	1e-05	0.015978	0.026634
HGDP01024	Han	0.99999	1e-05	0.997981	0.002009	1e-05	1e-05	0.909626	0.01154	0.078824	0.001824	0.094411	1e-05	0.008005	0.895751	1e-05	1e-05	0.184969	0.004555	0.810445	1e-05	0.015812	1e-05	1e-05	0.534364	1e-05	0.446792	0.003001	1e-05	0.533796	1e-05	0.028919	0.001044	1e-05	0.436201	1e-05	0.026327	1e-05	1e-05	0.537873	1e-05	0.004334	0.011779	0.419648	1e-05	0.403296	1e-05	0.01543	0.025543
HGDP01081	Mbuti	1e-05	0.99999	1e-05	0.99998	1e-05	0.99997	1e-05	1e-05	1e-05	1e-05	1.2e-05	0.999958	1e-05	1e-05	1e-05	0.99995	1e-05	1e-05	1e-05	1e-05	1e-05	1e-05	0.99994	1e-05	1e-05	1e-05	1e-05	1e-05	1e-05	1e-05	1e-05	1.8e-05	1e-05	1e-05	0.999922	1e-05	1e-05	1e-05	1e-05	1e-05	1e-05	1e-05	1e-05	0.99992	1e-05	0.99991	1e-05	1e-05
HGDP01095	Tujia	0.99999	1e-05	0.99998	1e-05	1e-05	1e-05	0.806515	1e-05	0.193465	1e-05	0.219654	1e-05	1e-05	0.780316	1e-05	1e-05	0.338193	1e-05	0.661767	1e-05	0.104903	1e-05	1e-05	0.358723	1e-05	0.536334	1e-05	1e-05	0.364388	1e-05	0.113638	1e-05	1e-05	0.521924	1e-05	0.049548	1e-05	0.002259	0.37708	1e-05	1e-05	0.084286	0.486788	1e-05	0.442975	1e-05	0.055666	0.044972
HGDP01096	Tujia	0.99999	1e-05	0.998417	1e-05	0.001573	1e-05	0.871379	1e-05	0.128601	0.006538	0.13943	1e-05	1e-05	0.854012	1e-05	1e-05	0.243475	1e-05	0.752639	0.003856	0.05085	0.001701	1e-05	0.464273	1e-05	0.483146	1e-05	1e-05	0.468764	0.000704	0.05893	1e-05	1e-05	0.471563	1e-05	0.067751	1e-05	1e-05	0.467952	0.001272	1e-05	0.028525	0.43446	1e-05	0.403882	1e-05	0.037302	0.06371
HGDP01097	Tujia	0.99999	1e-05	0.99998	1e-05	1e-05	1e-05	0.815262	1e-05	0.184718	1e-05	0.207565	1e-05	1e-05	0.792405	1e-05	1e-05	0.328212	1e-05	0.671748	1e-05	0.097571	1e-05	1e-05	0.367863	1e-05	0.534526	1e-05	1e-05	0.374997	1e-05	0.104943	1e-05	1e-05	0.52001	1e-05	0.059156	1.9e-05	0.014893	0.384304	1e-05	1e-05	0.074152	0.467446	1e-05	0.423298	1e-05	0.072194	0.05422
HGDP01098	Tujia	0.99999	1e-05	0.995781	0.003017	0.001201	1e-05	0.835627	0.006297	0.158066	0.004888	0.181088	1e-05	0.002204	0.81181	1e-05	1e-05	0.291979	1e-05	0.705323	0.002669	0.085983	0.00012	1e-05	0.43083	1e-05	0.483037	1e-05	1e-05	0.435106	1e-05	0.094581	1e-05	1.4e-05	0.470258	1e-05	0.047135	1e-05	0.004273	0.44301	1e-05	1e-05	0.070806	0.434736	1e-05	0.397571	1e-05	0.049624	0.043308
HGDP01099	Tujia	0.99999	1e-05	0.994661	0.005329	1e-05	1e-05	0.879269	0.008465	0.112256	0.004989	0.12771	1e-05	0.004905	0.862386	1e-05	1e-05	0.226885	0.000642	0.768849	0.003604	0.042055	0.000849	1e-05	0.489485	1e-05	0.467581	1e-05	1e-05	0.492646	1e-05	0.052462	1e-05	1e-05	0.454843	1e-05	0.058258	1e-05	1e-05	0.4922	1e-05	1e-05	0.019682	0.42981	1e-05	0.406627	1e-05	0.02081	0.055124
HGDP01100	Tujia	0.99999	1e-05	0.99998	1e-05	1e-05	1e-05	0.882174	1e-05	0.117806	1.2e-05	0.136927	1e-05	1e-05	0.863041	1e-05	1e-05	0.237438	1e-05	0.762522	1e-05	0.033	1e-05	1e-05	0.462155	1e-05	0.504806	1e-05	1e-05	0.463288	1e-05	0.043561	1e-05	1e-05	0.493101	1e-05	0.027237	1e-05	1e-05	0.475376	1e-05	1e-05	0.022091	0.475245	1e-05	0.449878	1e-05	0.025651	0.025413
HGDP01101	Tujia	0.99999	1e-05	0.99998	1e-05	1e-05	1e-05	0.855207	1e-05	0.144773	1e-05	0.167838	1e-05	1e-05	0.832132	1e-05	1e-05	0.281798	1e-05	0.718162	1e-05	0.047516	1e-05	1e-05	0.386498	1e-05	0.565947	1e-05	1e-05	0.391684	1e-05	0.057893	1e-05	1.8e-05	0.550364	1e-05	0.030476	1e-05	0.00764	0.411798	1e-05	1e-05	0.037657	0.512389	1e-05	0.470095	1e-05	0.064546	0.026038
HGDP01102	Tujia	0.99999	1e-05	0.99837	1e-05	0.00162	1e-05	0.863695	1e-05	0.136285	0.006277	0.148305	1e-05	1e-05	0.845398	1e-05	1e-05	0.256067	1e-05	0.740783	0.003119	0.067231	0.000275	1e-05	0.460425	1e-05	0.472039	1e-05	1e-05	0.465362	1.1e-05	0.074442	1e-05	1e-05	0.460145	1e-05	0.06526	1e-05	1e-05	0.464397	1e-05	1e-05	0.042626	0.427667	1e-05	0.396799	1e-05	0.032333	0.061683
HGDP01103	Tujia	0.99999	1e-05	0.99828	1e-05	0.00171	1e-05	0.8092	1e-05	0.19078	1e-05	0.212091	1e-05	1e-05	0.787879	1e-05	1e-05	0.335379	1e-05	0.664581	1e-05	0.106587	1e-05	1e-05	0.370435	1e-05	0.522938	1e-05	1e-05	0.375822	1e-05	0.117088	1e-05	1e-05	0.50704	1e-05	0.027634	1e-05	1e-05	0.392686	1e-05	1e-05	0.094844	0.484785	1e-05	0.436565	1e-05	0.041638	0.021194
HGDP01104	Tujia	0.99999	1e-05	0.99998	1e-05	1e-05	1e-05	0.890522	1e-05	0.109458	1e-05	0.129387	1e-05	1e-05	0.870583	1e-05	1e-05	0.225027	1e-05	0.774933	1e-05	0.03925	1e-05	1e-05	0.495894	1e-05	0.464816	1e-05	1e-05	0.499206	1e-05	0.047242	1e-05	1.8e-05	0.453494	1e-05	0.086697	1e-05	1e-05	0.496797	1e-05	1e-05	0.013832	0.402624	1e-05	0.371308	1e-05	0.045947	0.083987
HGDP01179	Yi	0.989824	0.010176	0.975087	0.014838	0.010075	1e-05	0.846875	0.019438	0.133678	0.008303	0.149092	1e-05	0.012488	0.830107	1e-05	1e-05	0.236589	0.009624	0.74621	0.007557	0.14177	0.000699	1e-05	0.568918	1e-05	0.288583	1e-05	0.045563	0.559033	0.000325	0.125015	1e-05	2e-05	0.270025	1e-05	0.112762	1.2e-05	1.3e-05	0.552005	0.000203	1e-05	0.102645	0.232339	1e-05	0.209122	1e-05	0.021659	0.108232
HGDP01180	Yi	0.99999	1e-05	0.982744	1e-05	0.017246	1e-05	0.84747	0.008559	0.143961	0.020949	0.147051	1e-05	1e-05	0.831981	1e-05	1e-05	0.237531	1e-05	0.743851	0.018588	0.136822	0.007698	1e-05	0.564404	1e-05	0.291046	1e-05	1e-05	0.5659	0.006732	0.14391	1e-05	1e-05	0.283418	1e-05	0.083718	1e-05	1e-05	0.554062	0.006448	1e-05	0.1119	0.243831	1e-05	0.226779	1e-05	0.016002	0.084264
HGDP01181	Yi	0.99999	1e-05	0.981474	1e-05	0.018516	1e-05	0.847855	0.016385	0.13575	0.020626	0.141765	1e-05	0.003654	0.833944	1e-05	1e-05	0.233504	0.000417	0.746584	0.019476	0.135044	0.008459	1e-05	0.565378	1e-05	0.291089	1e-05	0.005674	0.56544	0.007769	0.137386	1e-05	1e-05	0.2837	1e-05	0.097496	1e-05	1e-05	0.552216	0.007606	1e-05	0.103508	0.239134	1e-05	0.218999	1e-05	0.018016	0.095385
HGDP01182	Yi	0.988182	0.011818	0.968449	0.014574	0.016978	1e-05	0.920215	0.043293	0.036482	0.032064	0.031118	1e-05	0.021177	0.915631	1e-05	1e-05	0.091719	0.016995	0.86085	0.030416	0.087081	0.018712	1e-05	0.749496	1e-05	0.144681	1e-05	1e-05	0.745324	0.017616	0.096214	1e-05	1.4e-05	0.140802	1e-05	0.062528	1e-05	1e-05	0.732114	0.017507	1e-05	0.080264	0.107547	1e-05	0.109357	1e-05	1e-05	0.063119
HGDP01183	Yi	0.992338	0.007662	0.973562	0.011988	0.01445	1e-05	0.84767	0.027683	0.124636	0.01799	0.130132	1e-05	0.016915	0.834953	1e-05	1e-05	0.209179	0.013941	0.759924	0.016936	0.131321	0.007177	1e-05	0.594011	1e-05	0.263033	0.004438	1e-05	0.593564	0.006161	0.139548	0.003791	1e-05	0.256907	1e-05	0.073814	1.2e-05	1e-05	0.589024	0.005866	0.003437	0.117449	0.210379	1e-05	0.189607	1e-05	0.03038	0.07257
HGDP01184	Yi	0.999586	0.000414	0.984583	0.004961	0.010456	1e-05	0.86101	0.01866	0.120319	0.013072	0.131386	1e-05	0.010043	0.845489	1e-05	1e-05	0.218438	0.008122	0.761942	0.011478	0.128559	0.003858	1e-05	0.589305	1e-05	0.278249	1e-05	0.018778	0.585815	0.003378	0.125151	1e-05	1e-05	0.266849	1e-05	0.109756	1e-05	1e-05	0.566361	0.003193	1e-05	0.088808	0.231843	1e-05	0.223753	1e-05	0.004469	0.111848
HGDP01185	Yi	0.99999	1e-05	0.994008	1e-05	0.005982	1e-05	0.85958	0.003543	0.136867	0.008309	0.148901	1e-05	1e-05	0.84277	1e-05	1e-05	0.240508	1e-05	0.753558	0.005904	0.12963	1e-05	1e-05	0.560974	1e-05	0.309356	1e-05	0.02784	0.556272	1e-05	0.122609	1e-05	1e-05	0.293239	1e-05	0.117748	1.7e-05	1e-05	0.544657	1e-05	1e-05	0.090459	0.247079	1e-05	0.226646	1e-05	0.025524	0.114985
HGDP01186	Yi	0.99999	1e-05	0.988248	0.006972	0.00478	1e-05	0.86994	0.015689	0.114361	0.009108	0.126806	1e-05	0.009388	0.854687	1e-05	1e-05	0.219981	0.00569	0.766864	0.007445	0.121391	1e-05	1e-05	0.580257	1e-05	0.298312	1e-05	0.014852	0.579164	1e-05	0.119892	1e-05	1e-05	0.286052	1e-05	0.111003	1e-05	1e-05	0.568296	1e-05	1e-05	0.088268	0.232383	1e-05	0.211141	1e-05	0.030991	0.109614
HGDP01187	Yi	0.99999	1e-05	0.999297	1e-05	0.000693	1e-05	0.864936	1e-05	0.135044	0.00491	0.147941	1e-05	1e-05	0.84713	1e-05	1e-05	0.249006	1e-05	0.748499	0.002465	0.055981	0.000454	1e-05	0.460483	1e-05	0.483052	1e-05	1e-05	0.464148	1e-05	0.065674	1e-05	1.4e-05	0.470124	1e-05	0.052064	1e-05	0.022464	0.473929	1e-05	1e-05	0.044614	0.406889	1e-05	0.371986	1e-05	0.072405	0.046992
HGDP01188	Yi	0.993854	0.006146	0.971306	0.006256	0.022438	1e-05	0.846452	0.026178	0.127361	0.027994	0.131723	1e-05	0.009059	0.831214	1e-05	1e-05	0.215798	0.005582	0.752591	0.026009	0.138176	0.015808	1e-05	0.597714	1e-05	0.248272	1e-05	0.007283	0.596722	0.015199	0.139652	1e-05	1e-05	0.241115	1e-05	0.09174	1e-05	1e-05	0.57965	0.014835	1e-05	0.107991	0.205743	1e-05	0.195417	1e-05	0.004403	0.091816
HGDP01189	Miao	0.99999	1e-05	0.99493	1e-05	0.00506	1e-05	0.790589	1e-05	0.209391	0.002044	0.232828	1e-05	1e-05	0.765108	1e-05	1e-05	0.361144	1e-05	0.638816	1e-05	0.114929	0.000372	1e-05	0.329594	1e-05	0.555076	1e-05	1e-05	0.338489	1e-05	0.122222	1e-05	1e-05	0.539239	1e-05	0.06797	1e-05	0.043953	0.343916	1e-05	1e-05	0.091579	0.452543	1e-05	0.414712	1e-05	0.10069	0.065842
HGDP01190	Miao	0.99999	1e-05	0.99998	1e-05	1e-05	1e-05	0.814101	1e-05	0.185879	1e-05	0.213185	1e-05	1e-05	0.786785	1e-05	1e-05	0.331999	1e-05	0.667961	1e-05	0.093902	1e-05	1e-05	0.353653	1e-05	0.552405	1e-05	1e-05	0.36252	1e-05	0.101424	1e-05	1e-05	0.536005	1e-05	0.069456	1e-05	0.061236	0.364325	1e-05	1e-05	0.070627	0.434315	1e-05	0.393365	1e-05	0.116815	0.064672
HGDP01191	Miao	0.99999	1e-05	0.99998	1e-05	1e-05	1e-05	0.79549	1e-05	0.20449	1e-05	0.232042	1e-05	1e-05	0.767928	1e-05	1e-05	0.366933	1e-05	0.633027	1e-05	0.129707	1e-05	1e-05	0.335879	1e-05	0.534375	1e-05	1e-05	0.34482	1e-05	0.135515	1e-05	1e-05	0.519615	1e-05	0.066322	1e-05	0.041298	0.349552	1e-05	1e-05	0.10447	0.438317	1e-05	0.393474	1e-05	0.09745	0.062626
HGDP01192	Miao	0.99999	1e-05	0.99998	1e-05	1e-05	1e-05	0.825964	1e-05	0.174016	1e-05	0.197833	1e-05	1e-05	0.802137	1e-05	1e-05	0.318	1e-05	0.68196	1e-05	0.078745	1e-05	1e-05	0.365672	1e-05	0.555543	1e-05	1e-05	0.37478	1e-05	0.086821	1e-05	1e-05	0.538349	1e-05	0.072706	1e-05	0.066165	0.379833	1e-05	1e-05	0.057827	0.423428	1e-05	0.378776	1e-05	0.129153	0.067647
HGDP01193	Miao	0.99999	1e-05	0.99998	1e-05	1e-05	1e-05	0.804697	1e-05	0.195283	1e-05	0.223562	1e-05	1e-05	0.776408	1e-05	1e-05	0.342743	1e-05	0.657217	1e-05	0.092519	1e-05	1e-05	0.324342	1e-05	0.583099	1e-05	1e-05	0.331928	1e-05	0.10039	1e-05	1e-05	0.567633	1e-05	0.055965	1e-05	0.085253	0.340614	1e-05	1e-05	0.076792	0.441335	1e-05	0.4012	1e-05	0.142504	0.052725
HGDP01194	Miao	0.99999	1e-05	0.999604	1e-05	0.000386	1e-05	0.799388	1e-05	0.200592	1e-05	0.226046	1e-05	1e-05	0.773924	1e-05	1e-05	0.35051	1e-05	0.64945	1e-05	0.107243	1e-05	1e-05	0.331187	1e-05	0.56153	1e-05	1e-05	0.339926	1e-05	0.114016	1e-05	1e-05	0.546009	1e-05	0.064584	1e-05	0.070688	0.344029	1e-05	1e-05	0.083784	0.436876	1e-05	0.391918	1e-05	0.125442	0.059467
HGDP01195	Miao	0.99999	1e-05	0.99998	1e-05	1e-05	1e-05	0.81824	1e-05	0.18174	1e-05	0.205882	1e-05	1e-05	0.794088	1e-05	1e-05	0.334905	1e-05	0.665055	1e-05	0.095703	1e-05	1e-05	0.353334	1e-05	0.550923	1e-05	1e-05	0.363747	1e-05	0.101578	1e-05	1e-05	0.534625	1e-05	0.081866	1e-05	0.064011	0.3639	1e-05	1e-05	0.069315	0.420868	1e-05	0.378709	1e-05	0.120362	0.07757
HGDP01196	Miao	0.99999	1e-05	0.99998	1e-05	1e-05	1e-05	0.825147	1e-05	0.174833	1.1e-05	0.20086	1e-05	1e-05	0.799109	1e-05	1e-05	0.318998	1e-05	0.680962	1e-05	0.077668	1e-05	1e-05	0.385871	1e-05	0.536422	1e-05	1e-05	0.390957	1e-05	0.087346	1e-05	1e-05	0.521647	1e-05	0.039572	1e-05	0.050019	0.402348	1e-05	1e-05	0.068607	0.439414	1e-05	0.399374	1e-05	0.105192	0.035331
HGDP01197	Miao	0.99999	1e-05	0.99998	1e-05	1e-05	1e-05	0.820981	1e-05	0.178999	1e-05	0.203532	1e-05	1e-05	0.796438	1.7e-05	1e-05	0.314674	1e-05	0.685279	1e-05	0.085204	1e-05	1e-05	0.386879	1e-05	0.527878	1e-05	1e-05	0.391094	1e-05	0.094908	1e-05	1e-05	0.513947	1e-05	0.044227	1.3e-05	0.051483	0.40207	1e-05	1e-05	0.07281	0.429367	1e-05	0.391886	1e-05	0.108028	0.041867
HGDP01198	Miao	0.99999	1e-05	0.994635	1e-05	0.005355	1e-05	0.806461	1e-05	0.193519	0.005108	0.214051	1e-05	1e-05	0.780821	1e-05	1e-05	0.333607	1e-05	0.664544	0.001819	0.092789	0.00377	1e-05	0.361575	1e-05	0.541837	1e-05	1e-05	0.368606	0.001915	0.102391	1e-05	1e-05	0.527048	1e-05	0.051366	1e-05	0.060919	0.377171	0.001341	1.1e-05	0.079028	0.430145	1e-05	0.38284	1e-05	0.117325	0.046214
HGDP01203	Oroqen	0.952261	0.047739	0.94364	0.05635	1e-05	1e-05	0.922403	0.077577	1e-05	0.007133	1e-05	1e-05	0.066425	0.926422	1e-05	1e-05	1e-05	0.064399	0.927411	0.008159	1e-05	1e-05	1e-05	0.852196	1e-05	0.099135	0.048629	1e-05	0.844112	1e-05	1e-05	0.048171	1.9e-05	0.107658	1e-05	1e-05	1e-05	1e-05	0.832162	1e-05	0.048904	1e-05	0.118875	1e-05	0.13513	1e-05	1e-05	1e-05
HGDP01204	Oroqen	0.964194	0.035806	0.957761	0.042229	1e-05	1e-05	0.934017	0.065963	1e-05	0.006199	1.3e-05	1e-05	0.057071	0.936707	1e-05	1e-05	0.038831	0.05378	0.90209	0.00528	1e-05	1e-05	1e-05	0.741449	1e-05	0.216961	0.04155	1e-05	0.734612	1e-05	0.013869	0.03975	1e-05	0.211729	1e-05	0.012764	1e-05	1e-05	0.730283	1e-05	0.040746	0.005498	0.210669	1e-05	0.216735	1e-05	1e-05	0.015994
HGDP01205	Oroqen	0.945282	0.054718	0.937157	0.062833	1e-05	1e-05	0.911791	0.088189	1e-05	0.017798	1e-05	1e-05	0.072111	0.910071	1e-05	1e-05	1e-05	0.070635	0.909847	0.019488	1e-05	0.009196	1e-05	0.740556	1e-05	0.192949	0.057269	1e-05	0.734773	0.009174	1e-05	0.05724	1e-05	0.198773	1e-05	1e-05	1e-05	1e-05	0.732141	0.009578	0.057386	1e-05	0.200845	1e-05	0.210225	1e-05	1e-05	0.000563
HGDP01206	Oroqen	0.938969	0.061031	0.931821	0.068169	1e-05	1e-05	0.903712	0.096268	1e-05	0.007543	1e-05	1e-05	0.085123	0.907314	1e-05	1e-05	1e-05	0.083648	0.907694	0.008629	1e-05	1e-05	1e-05	0.789197	1e-05	0.14325	0.067513	1e-05	0.782752	1e-05	1e-05	0.067153	1e-05	0.150045	1e-05	0.000703	1e-05	1e-05	0.775203	1e-05	0.067709	1e-05	0.156335	1e-05	0.165779	1e-05	1e-05	0.003527
HGDP01207	Oroqen	0.93499	0.06501	0.927172	0.072818	1e-05	1e-05	0.90197	0.09801	1e-05	0.0059	1e-05	1e-05	0.088042	0.906038	1e-05	1e-05	1e-05	0.087069	0.905014	0.007887	1e-05	1e-05	1e-05	0.762176	1e-05	0.166652	0.071132	1e-05	0.756368	1e-05	1e-05	0.070837	1e-05	0.172745	1e-05	1e-05	1e-05	1e-05	0.746035	1e-05	0.071523	1e-05	0.182382	1e-05	0.194082	1e-05	1e-05	1e-05
HGDP01208	Oroqen	0.964058	0.035942	0.956662	0.043328	1e-05	1e-05	0.931946	0.068034	1e-05	0.010719	1e-05	1e-05	0.056588	0.932673	1e-05	1e-05	0.027249	0.053905	0.907637	0.011189	1e-05	0.00233	1e-05	0.731336	1e-05	0.225706	0.040599	1e-05	0.728075	0.002287	1e-05	0.040296	1e-05	0.229302	1e-05	0.015873	1e-05	1e-05	0.718421	0.001705	0.040057	1e-05	0.223903	1e-05	0.229133	1e-05	1e-05	0.019493
HGDP01209	Oroqen	0.950526	0.049474	0.943649	0.056341	1e-05	1e-05	0.915246	0.084734	1e-05	0.018136	1e-05	1e-05	0.067248	0.914596	1e-05	1e-05	1e-05	0.065563	0.915529	0.018878	1e-05	0.007547	1e-05	0.746781	1e-05	0.19515	0.050492	1e-05	0.741162	0.007282	1e-05	0.049963	1e-05	0.201553	1e-05	1e-05	1e-05	1e-05	0.737742	0.007229	0.050481	1e-05	0.204499	1e-05	0.214778	1e-05	1e-05	1e-05
HGDP01211	Oroqen	0.929694	0.070306	0.92363	0.07636	1e-05	1e-05	0.897062	0.102918	1e-05	0.016881	1e-05	1e-05	0.083726	0.899373	1e-05	1e-05	1e-05	0.079999	0.903504	0.016466	1e-05	0.008019	1e-05	0.832111	1e-05	0.097183	0.062657	1e-05	0.822905	0.007685	1e-05	0.06235	1e-05	0.10702	1e-05	1e-05	1e-05	1e-05	0.815149	0.007767	0.063314	1e-05	0.11372	1e-05	0.127819	1e-05	1e-05	1e-05
HGDP01212	Oroqen	0.932218	0.067782	0.926614	0.073376	1e-05	1e-05	0.897177	0.102803	1e-05	0.016717	1e-05	1e-05	0.086595	0.896667	1e-05	1e-05	0.019047	0.084369	0.880145	0.016419	1e-05	0.006337	1e-05	0.676552	1e-05	0.245123	0.071959	1e-05	0.672744	0.006061	1e-05	0.071663	1e-05	0.249493	1e-05	1e-05	1e-05	1e-05	0.67311	0.005923	0.071963	1e-05	0.248954	1e-05	0.255672	1e-05	1e-05	1e-05
HGDP01213	Daur	0.965968	0.034032	0.95745	0.04254	1e-05	1e-05	0.934567	0.065413	1e-05	0.001847	1e-05	1e-05	0.060197	0.937935	1e-05	1e-05	0.025557	0.057264	0.915551	0.001608	1e-05	1e-05	1e-05	0.739876	1e-05	0.218185	0.041899	1e-05	0.733489	1e-05	1e-05	0.041362	1e-05	0.225099	1e-05	1e-05	1e-05	1e-05	0.732754	1e-05	0.041743	1e-05	0.225443	1e-05	0.230821	1e-05	1e-05	1e-05
HGDP01214	Daur	0.939533	0.060467	0.930247	0.066358	0.003396	1e-05	0.89589	0.102743	0.001356	0.023999	1e-05	1e-05	0.083356	0.892625	1e-05	1e-05	0.035804	0.079868	0.86173	0.022578	1e-05	0.014393	1e-05	0.694597	1e-05	0.222268	0.068712	1e-05	0.68866	0.013992	0.006259	0.067893	1e-05	0.223166	1e-05	0.011374	1e-05	1e-05	0.679593	0.01417	0.068204	1e-05	0.226619	1e-05	0.226522	1e-05	1e-05	0.01201
HGDP01215	Daur	0.936777	0.063223	0.930017	0.069973	1e-05	1e-05	0.901906	0.098074	1e-05	0.012206	1e-05	1e-05	0.085213	0.902561	1e-05	1e-05	0.018555	0.082661	0.88705	0.011714	1e-05	0.002241	1e-05	0.725355	1e-05	0.202774	0.0696	1e-05	0.720075	0.001936	0.00052	0.069256	1e-05	0.208184	1e-05	1e-05	1.3e-05	1e-05	0.721345	0.001965	0.069819	1e-05	0.206818	1e-05	0.209329	1e-05	1e-05	1e-05
HGDP01216	Daur	0.95037	0.04963	0.942984	0.057006	1e-05	1e-05	0.916206	0.083774	1e-05	0.013708	1e-05	1e-05	0.070465	0.915808	1e-05	1e-05	0.019225	0.067998	0.898566	0.014192	1e-05	0.00514	1e-05	0.702824	1e-05	0.236491	0.055515	1e-05	0.698463	0.005079	1e-05	0.055113	1e-05	0.241305	1e-05	1e-05	1.7e-05	1e-05	0.706482	0.00537	0.055695	1e-05	0.232397	1e-05	0.238254	1e-05	0.006048	1.7e-05
HGDP01217	Daur	0.945634	0.054366	0.937316	0.062674	1e-05	1e-05	0.909538	0.090442	1e-05	0.007099	1e-05	1e-05	0.081024	0.911857	1e-05	1e-05	0.006475	0.079665	0.905283	0.008557	1e-05	1.1e-05	1e-05	0.733851	1e-05	0.200317	0.06579	1e-05	0.728939	1e-05	1e-05	0.065795	1e-05	0.205216	1e-05	0.009254	1e-05	1e-05	0.719044	1e-05	0.065976	1e-05	0.205675	1e-05	0.21584	1e-05	1e-05	0.012321
HGDP01218	Daur	0.953033	0.046967	0.944999	0.054991	1e-05	1e-05	0.925301	0.074679	1e-05	0.005569	1e-05	1e-05	0.066091	0.928321	1e-05	1e-05	0.009137	0.064159	0.919574	0.00711	1e-05	1e-05	1e-05	0.739436	1e-05	0.210673	0.049852	1e-05	0.735103	1e-05	1e-05	0.049632	1e-05	0.215215	1e-05	1e-05	1e-05	1e-05	0.735032	1e-05	0.050179	1e-05	0.214728	1e-05	0.22598	1e-05	1e-05	1e-05
HGDP01220	Daur	0.961571	0.038429	0.95327	0.04672	1e-05	1e-05	0.929827	0.070153	1e-05	0.004664	1e-05	1e-05	0.062987	0.932329	1e-05	1e-05	0.02804	0.059899	0.907441	0.0046	1e-05	1e-05	1e-05	0.714843	1e-05	0.238789	0.046328	1e-05	0.710854	1e-05	1e-05	0.045983	1e-05	0.243113	1e-05	0.001294	1e-05	1e-05	0.709798	1e-05	0.046315	1e-05	0.242543	1e-05	0.247854	1e-05	1e-05	0.0049
HGDP01221	Daur	0.957612	0.042388	0.949891	0.050099	1e-05	1e-05	0.92688	0.0731	1e-05	0.009251	1e-05	1e-05	0.062074	0.928655	1e-05	1e-05	0.007132	0.060371	0.921542	0.010935	1e-05	0.000245	1e-05	0.767386	1e-05	0.185072	0.047267	1e-05	0.762096	0.000229	1e-05	0.047366	1e-05	0.190268	1e-05	0.023703	1e-05	1e-05	0.751576	1e-05	0.047078	1e-05	0.177593	1e-05	0.186004	1e-05	1e-05	0.026585
HGDP01222	Daur	0.946568	0.053432	0.939362	0.060628	1e-05	1e-05	0.915422	0.084558	1e-05	0.009693	1e-05	1e-05	0.07253	0.917756	1e-05	1e-05	1e-05	0.071035	0.91878	0.010155	1e-05	2.8e-05	1e-05	0.757373	1e-05	0.185516	0.057053	1e-05	0.750691	1e-05	1e-05	0.057138	1e-05	0.192121	1e-05	1e-05	1.7e-05	1e-05	0.750312	0.000107	0.057785	1e-05	0.191739	1e-05	0.198214	1e-05	1e-05	1e-05
HGDP01233	Hezhen	0.978754	0.021246	0.971499	0.028491	1e-05	1e-05	0.943479	0.048153	0.008358	0.012859	0.009497	1e-05	0.037049	0.940585	1e-05	1e-05	0.062615	0.033114	0.893434	0.010817	1e-05	0.003301	1e-05	0.705193	1e-05	0.267193	0.024282	1e-05	0.700171	0.002333	0.011903	0.023026	1e-05	0.262536	1e-05	0.002987	1e-05	1e-05	0.706091	0.002738	0.023568	0.009304	0.255283	1e-05	0.255815	1e-05	1e-05	0.0055
HGDP01234	Hezhen	0.940588	0.059412	0.933682	0.066308	1e-05	1e-05	0.908678	0.091302	1e-05	0.022242	1.1e-05	1e-05	0.070778	0.906958	1e-05	1e-05	1e-05	0.068612	0.908589	0.02277	1e-05	0.012403	1e-05	0.796695	1e-05	0.138236	0.052637	1e-05	0.789924	0.012181	1e-05	0.052199	1e-05	0.145657	1e-05	1e-05	1e-05	1e-05	0.783724	0.012509	0.052458	1e-05	0.151259	1e-05	0.161761	1e-05	1e-05	1e-05
HGDP01237	Hezhen	0.964327	0.035673	0.956716	0.043274	1e-05	1e-05	0.937925	0.062055	1e-05	0.011662	1e-05	1e-05	0.04907	0.939248	1e-05	1e-05	1e-05	0.04755	0.939097	0.013324	1e-05	0.001943	1e-05	0.807997	1e-05	0.156093	0.033937	1e-05	0.80109	0.001907	1e-05	0.0339	1e-05	0.163064	1e-05	0.007756	1e-05	1e-05	0.792088	0.002192	0.034497	1e-05	0.163427	1e-05	0.177446	1e-05	1e-05	0.010039
HGDP01238	Hezhen	0.947262	0.052738	0.941142	0.058848	1e-05	1e-05	0.910481	0.089499	1e-05	0.016585	1e-05	1e-05	0.074632	0.908763	1e-05	1e-05	0.03777	0.07028	0.87737	0.01456	1e-05	0.006203	1e-05	0.696574	1e-05	0.238525	0.058668	1e-05	0.692784	0.006153	1e-05	0.058521	1e-05	0.242502	1e-05	0.014948	1e-05	1e-05	0.690367	0.005858	0.058581	1e-05	0.230205	1e-05	0.234593	1e-05	1e-05	0.0189
HGDP01239	Hezhen	0.969724	0.030276	0.962386	0.037604	1e-05	1e-05	0.933262	0.062981	0.003747	0.010691	0.00755	1e-05	0.052188	0.929561	1e-05	1e-05	0.059177	0.048231	0.883375	0.009197	1e-05	0.00168	1e-05	0.679336	1e-05	0.280325	0.038628	1e-05	0.677223	0.001523	1e-05	0.038484	1e-05	0.282731	1e-05	0.012129	1e-05	1e-05	0.678916	0.001102	0.038462	1e-05	0.269351	1e-05	0.2711	1e-05	1e-05	0.016579
HGDP01240	Hezhen	0.959565	0.040435	0.951512	0.048478	1e-05	1e-05	0.933487	0.066493	1e-05	0.006513	1e-05	1e-05	0.056007	0.93746	1e-05	1e-05	1e-05	0.053951	0.938293	0.007725	1e-05	1e-05	1e-05	0.819166	1e-05	0.140922	0.039872	1e-05	0.812257	1e-05	1e-05	0.039558	1e-05	0.148135	1e-05	1e-05	1e-05	1e-05	0.811193	1e-05	0.040406	1e-05	0.148341	1e-05	0.161049	1e-05	1e-05	1e-05
HGDP01241	Hezhen	0.972291	0.027709	0.965108	0.034882	1e-05	1e-05	0.942898	0.057082	1e-05	0.018226	1e-05	1e-05	0.042708	0.939046	1e-05	1e-05	0.053676	0.038972	0.890904	0.016429	1e-05	0.007773	1e-05	0.705498	1e-05	0.257155	0.029544	1e-05	0.703776	0.007723	1e-05	0.029371	1e-05	0.25909	1e-05	0.018238	1e-05	1e-05	0.698385	0.007409	0.029285	1e-05	0.246644	1e-05	0.249142	1e-05	1e-05	0.021386
HGDP01242	Hezhen	0.962251	0.037749	0.954322	0.045668	1e-05	1e-05	0.9324	0.06758	1e-05	0.016381	1e-05	1e-05	0.05236	0.931239	1e-05	1e-05	0.019308	0.049598	0.91563	0.015444	1.4e-05	0.00459	1e-05	0.75482	1e-05	0.203905	0.03665	1e-05	0.749703	0.004397	1e-05	0.036388	1e-05	0.209472	1e-05	0.027043	1e-05	1e-05	0.73304	0.003219	0.036223	1e-05	0.200436	1e-05	0.210598	1e-05	1e-05	0.028672
HGDP01244	Xibo	0.954622	0.045378	0.945793	0.054197	1e-05	1e-05	0.919719	0.080261	1e-05	0.003686	0.008371	1e-05	0.073075	0.914857	1e-05	1e-05	0.061117	0.069253	0.868012	0.001598	1e-05	1e-05	1e-05	0.663865	1e-05	0.278126	0.057969	1e-05	0.661667	1e-05	1e-05	0.057982	1e-05	0.280301	1e-05	0.014259	1e-05	1e-05	0.662854	1e-05	0.057737	1e-05	0.2651	1e-05	0.270455	1e-05	1e-05	0.01798
HGDP01245	Xibo	0.967956	0.032044	0.960806	0.039184	1e-05	1e-05	0.937148	0.062832	1e-05	0.007735	1e-05	1e-05	0.053883	0.938362	1e-05	1e-05	0.034975	0.05064	0.907561	0.006804	1e-05	1.1e-05	1e-05	0.692903	1e-05	0.26783	0.039226	1e-05	0.688559	1e-05	1e-05	0.039152	1e-05	0.272239	1e-05	1e-05	1.4e-05	1e-05	0.69203	1e-05	0.039413	1e-05	0.268493	1e-05	0.273076	1e-05	1e-05	0.001849
HGDP01246	Xibo	0.974248	0.025752	0.967454	0.032536	1e-05	1e-05	0.936092	0.054982	0.008916	0.00852	0.013601	1e-05	0.04582	0.93205	1e-05	1e-05	0.070909	0.042231	0.88001	0.00683	1e-05	1e-05	1e-05	0.675989	1e-05	0.290432	0.033539	1e-05	0.67315	1e-05	0.003406	0.032708	1e-05	0.290696	1e-05	0.005344	1e-05	1e-05	0.673952	1e-05	0.032711	1e-05	0.287942	1e-05	0.285551	1e-05	1e-05	0.007097
HGDP01248	Xibo	0.929272	0.070728	0.921598	0.078392	1e-05	1e-05	0.883605	0.114708	0.001677	0.016334	0.003093	1e-05	0.100168	0.880395	1e-05	1e-05	0.057532	0.096335	0.831831	0.014281	1e-05	0.007534	1e-05	0.631211	1e-05	0.274421	0.086804	1e-05	0.630993	0.007477	1e-05	0.086447	1e-05	0.275044	1e-05	0.01264	1e-05	1e-05	0.629854	0.007177	0.086068	1e-05	0.264221	1e-05	0.266446	1e-05	1e-05	0.016574
HGDP01249	Xibo	0.964445	0.035555	0.957325	0.042665	1e-05	1e-05	0.91962	0.065638	0.014732	0.007513	0.021124	1e-05	0.056683	0.91467	1e-05	1e-05	0.079328	0.052891	0.862108	0.005653	1e-05	1e-05	1e-05	0.654267	1e-05	0.300713	0.04498	1e-05	0.650952	1e-05	0.006034	0.044159	1e-05	0.298815	1e-05	0.031944	1e-05	1e-05	0.644067	1e-05	0.043806	1e-05	0.280134	1e-05	0.283995	1e-05	1e-05	0.035974
HGDP01250	Xibo	0.944203	0.055797	0.937369	0.062621	1e-05	1e-05	0.907436	0.092544	1e-05	0.015648	1e-05	1e-05	0.078303	0.906028	1e-05	1e-05	0.047362	0.074595	0.863863	0.01416	1e-05	0.006246	1e-05	0.683994	1e-05	0.244968	0.064761	1e-05	0.679677	0.005441	0.006874	0.063743	1e-05	0.244234	1e-05	1e-05	1e-05	1e-05	0.680713	0.005997	0.064315	0.00155	0.247385	1e-05	0.251329	1e-05	1e-05	1e-05
HGDP01251	Xibo	0.963234	0.036766	0.957607	0.042383	1e-05	1e-05	0.921719	0.066924	0.011347	0.017053	0.013805	1e-05	0.052458	0.916675	1e-05	1e-05	0.069549	0.048616	0.867737	0.014078	1e-05	0.00662	1e-05	0.677192	1e-05	0.276831	0.039327	1e-05	0.673819	0.006082	0.005059	0.038716	1e-05	0.276294	1e-05	0.003287	1e-05	1e-05	0.675225	0.00642	0.039291	0.001314	0.274434	1e-05	0.27479	1e-05	1e-05	0.004185
HGDP01287	Han	0.981458	0.018542	0.975606	0.024384	1e-05	1e-05	0.908123	0.03825	0.053617	0.008467	0.065013	1e-05	0.029767	0.896744	1e-05	1e-05	0.14298	0.02625	0.824784	0.005966	0.024459	0.002399	1e-05	0.601825	1e-05	0.350484	0.020812	1e-05	0.601186	0.001323	0.036522	0.019659	1.2e-05	0.341278	1e-05	0.045632	1e-05	1e-05	0.597161	0.00179	0.020229	0.013588	0.321569	1e-05	0.313354	1e-05	0.0043	0.046963
HGDP01288	Han	0.984875	0.015125	0.978548	0.021442	1e-05	1e-05	0.892221	0.034338	0.073431	0.001789	0.087754	1e-05	0.030529	0.879918	1e-05	1e-05	0.171956	0.027719	0.800296	1e-05	0.030366	1e-05	1e-05	0.55316	1e-05	0.392745	0.023699	1e-05	0.55354	1e-05	0.041085	0.022794	1.2e-05	0.382538	1e-05	0.051565	1e-05	1e-05	0.551632	1e-05	0.02324	0.016965	0.356558	1e-05	0.345975	1e-05	0.016699	0.051982
HGDP01289	Han	0.989861	0.010139	0.983973	0.016017	1e-05	1e-05	0.920174	0.032134	0.047683	0.006478	0.056377	1e-05	0.025773	0.911361	1e-05	1e-05	0.137143	0.022077	0.836576	0.004184	0.013058	1e-05	1e-05	0.600798	1e-05	0.3689	0.017214	1e-05	0.598451	1e-05	0.02931	0.014917	1e-05	0.357282	1e-05	1e-05	1e-05	1e-05	0.615723	1e-05	0.014952	0.027543	0.341732	1e-05	0.326044	1e-05	0.021413	1.7e-05
HGDP01290	Han	0.98667	0.01333	0.980275	0.019715	1e-05	1e-05	0.910514	0.036305	0.053171	0.009962	0.061195	1e-05	0.027918	0.900915	1e-05	1e-05	0.138144	0.025265	0.828682	0.007889	0.019253	0.002953	1e-05	0.599504	1e-05	0.357654	0.020616	1e-05	0.597296	0.00187	0.032582	0.019633	1.2e-05	0.348586	1e-05	0.034883	1e-05	1e-05	0.596048	0.00213	0.020121	0.012161	0.334627	1e-05	0.326742	1e-05	1e-05	0.034959
HGDP01291	Han	0.988399	0.011601	0.981889	0.018101	1e-05	1e-05	0.911027	0.033189	0.055774	0.003797	0.068574	1e-05	0.027018	0.900602	1e-05	1e-05	0.141286	0.024138	0.833396	0.00116	0.021618	1e-05	1e-05	0.60369	1e-05	0.3557	0.018962	1e-05	0.6024	1e-05	0.032426	0.017858	1e-05	0.347276	1e-05	0.052924	1e-05	1e-05	0.595221	1e-05	0.018407	0.005583	0.327825	1e-05	0.315	1e-05	0.003557	0.052158
HGDP01292	Han	0.99565	0.00435	0.990613	0.009377	1e-05	1e-05	0.904014	0.018022	0.077954	0.007753	0.086626	1e-05	0.012334	0.893277	1e-05	1e-05	0.160136	0.009099	0.824206	0.006539	0.03497	0.002948	1e-05	0.590761	1e-05	0.368125	0.003177	1e-05	0.589143	0.001894	0.048544	0.00184	1e-05	0.35855	1e-05	0.04243	1e-05	1e-05	0.589599	0.001973	0.002657	0.02935	0.333961	1e-05	0.32547	1e-05	0.014522	0.043086
HGDP01293	Han	0.98139	0.01861	0.975694	0.024296	1e-05	1e-05	0.900655	0.038013	0.061322	0.00554	0.072342	1e-05	0.031801	0.890307	1e-05	1e-05	0.156897	0.028397	0.811074	0.003613	0.025109	1e-05	1e-05	0.574577	1e-05	0.37649	0.023794	1e-05	0.573805	1e-05	0.039401	0.022185	1e-05	0.364569	1e-05	0.027544	1e-05	1e-05	0.579365	1e-05	0.022329	0.023478	0.347245	1e-05	0.337109	1e-05	0.009049	0.028306
HGDP01294	Han	0.995136	0.004864	0.987786	0.012204	1e-05	1e-05	0.877773	0.022043	0.100173	0.001905	0.11496	1e-05	0.018912	0.864213	1e-05	1e-05	0.204206	0.016058	0.779359	0.000357	0.058111	1e-05	1e-05	0.52965	1e-05	0.399977	0.012232	1e-05	0.530127	1e-05	0.068206	0.011372	1e-05	0.390256	1e-05	0.046087	1e-05	1e-05	0.533097	1e-05	0.011485	0.046883	0.362408	1e-05	0.340234	1e-05	0.024881	0.045155
HGDP01295	Han	0.981849	0.018151	0.975102	0.024888	1e-05	1e-05	0.904488	0.0396	0.055903	0.003201	0.067925	1e-05	0.034528	0.894336	1e-05	1e-05	0.147165	0.031113	0.820561	0.001141	0.037514	1e-05	1e-05	0.609561	1e-05	0.328599	0.024297	1e-05	0.607129	1e-05	0.049299	0.023027	1e-05	0.320504	1e-05	0.036082	1e-05	1e-05	0.60516	1e-05	0.023481	0.031828	0.303409	1e-05	0.302985	1e-05	0.003947	0.039475
HGDP01296	Han	0.977736	0.022264	0.969884	0.030106	1e-05	1e-05	0.900808	0.04701	0.052171	0.009321	0.058516	1e-05	0.038803	0.89335	1e-05	1e-05	0.124847	0.035861	0.831463	0.007809	0.0115	0.004159	1e-05	0.596846	1e-05	0.356311	0.031164	1e-05	0.594601	0.003098	0.022581	0.030399	1.1e-05	0.34929	1e-05	0.04802	1.9e-05	1e-05	0.590656	0.003594	0.030719	1e-05	0.326962	1e-05	0.314466	1e-05	0.006518	0.046574
HGDP01297	Uyghur	0.570871	0.429129	0.560655	0.417347	0.021997	1e-05	0.445565	0.533085	0.02134	0.029381	0.020436	1e-05	0.511108	0.439066	1e-05	1e-05	0.051035	0.509343	0.410925	0.028676	0.008702	0.025095	1e-05	0.313151	1e-05	0.148222	0.504809	1e-05	0.311394	0.024331	0.016848	0.503601	1e-05	0.143796	1e-05	0.007658	1e-05	1e-05	0.311231	0.024386	0.503699	0.011714	0.141282	1e-05	0.133947	1e-05	1e-05	0.006184
HGDP01298	Uyghur	0.546338	0.453662	0.538976	0.442476	0.018549	1e-05	0.423435	0.563745	0.01281	0.027009	0.013605	1e-05	0.542632	0.416744	1e-05	1e-05	0.049481	0.540499	0.384195	0.025806	0.012183	0.022092	1e-05	0.298347	1e-05	0.13133	0.536028	1e-05	0.294986	0.020737	0.02481	0.53412	1e-05	0.125317	1e-05	1e-05	1e-05	1e-05	0.296435	0.021092	0.534454	0.018444	0.129534	1e-05	0.128635	1e-05	1e-05	1e-05
HGDP01299	Uyghur	0.616729	0.383271	0.613145	0.37844	0.008415	1e-05	0.49676	0.48776	0.015471	0.014009	0.022089	1e-05	0.473425	0.490467	1e-05	1e-05	0.063155	0.471162	0.452852	0.012811	0.023095	0.008425	1e-05	0.35664	1e-05	0.146594	0.465226	1e-05	0.355808	0.007453	0.03217	0.463847	1e-05	0.140691	1e-05	0.009571	1e-05	1e-05	0.355054	0.007731	0.464182	0.025263	0.138169	1e-05	0.131909	1e-05	1e-05	0.009103
HGDP01300	Uyghur	0.578298	0.421702	0.574801	0.414717	0.010481	1e-05	0.465526	0.528537	0.005927	0.021841	0.007962	1e-05	0.510406	0.459782	1e-05	1e-05	0.039472	0.508145	0.431706	0.020657	0.019884	0.0157	1e-05	0.359709	1e-05	0.103922	0.500764	1e-05	0.356978	0.014833	0.02894	0.499385	1e-05	0.099835	1e-05	0.018999	1e-05	1e-05	0.347403	0.015079	0.500155	0.015899	0.102434	1e-05	0.096209	1e-05	1e-05	0.017257
HGDP01301	Uyghur	0.591822	0.408178	0.585781	0.400632	0.013587	1e-05	0.474022	0.506434	0.019534	0.024007	0.022096	1e-05	0.48703	0.466858	1e-05	1e-05	0.052819	0.484874	0.43914	0.023148	0.028792	0.018189	1e-05	0.361073	1e-05	0.113938	0.477988	1e-05	0.356544	0.016568	0.042797	0.476046	1e-05	0.108014	1e-05	1e-05	1e-05	1e-05	0.361271	0.016739	0.476245	0.04154	0.104165	1e-05	0.103197	1e-05	1e-05	1e-05
HGDP01302	Uyghur	0.686516	0.313484	0.678646	0.30802	0.013334	1e-05	0.596466	0.403514	1e-05	0.025819	1e-05	1e-05	0.381272	0.592889	1.6e-05	1e-05	0.02318	0.379303	0.57216	0.025331	0.011944	0.018648	1e-05	0.490068	1e-05	0.110185	0.369135	1e-05	0.487381	0.017834	0.021244	0.367965	1e-05	0.105547	1e-05	0.0238	1e-05	1e-05	0.480634	0.017965	0.368436	0.013015	0.09612	1e-05	0.09478	1e-05	1e-05	0.023792
HGDP01303	Uyghur	0.565186	0.434814	0.560726	0.427927	0.011347	1e-05	0.434923	0.540691	0.024376	0.016667	0.032994	1e-05	0.526021	0.424308	1e-05	1e-05	0.076994	0.523911	0.383608	0.015467	0.044007	0.011036	1e-05	0.307001	1e-05	0.120131	0.517806	1e-05	0.30667	0.010082	0.054125	0.516164	1e-05	0.11293	1e-05	0.007131	1e-05	1e-05	0.308438	0.010341	0.516393	0.050618	0.107049	1e-05	0.099462	1e-05	0.001272	0.006262
HGDP01304	Uyghur	0.652179	0.347821	0.648911	0.345783	0.005305	1e-05	0.556191	0.442018	0.001781	0.018744	0.007233	1e-05	0.425831	0.548182	1e-05	1e-05	0.043214	0.423535	0.515944	0.017287	0.011946	0.012146	1e-05	0.415207	1e-05	0.144572	0.416109	1e-05	0.412393	0.010991	0.022963	0.414611	1.4e-05	0.139007	1e-05	0.007666	1e-05	1e-05	0.41028	0.011216	0.415228	0.01652	0.13906	1e-05	0.134245	1e-05	1e-05	0.008762
HGDP01305	Uyghur	0.631477	0.368523	0.62796	0.363315	0.008725	1e-05	0.534478	0.459817	0.005695	0.025705	0.007916	1e-05	0.438544	0.527825	1e-05	1e-05	0.036895	0.435733	0.503007	0.024344	0.011096	0.019356	1e-05	0.416238	1e-05	0.125859	0.427431	1e-05	0.413009	0.018547	0.020422	0.426231	1e-05	0.121761	1e-05	0.0152	1e-05	1e-05	0.406193	0.018831	0.426891	0.010966	0.121889	1e-05	0.121298	1e-05	1e-05	0.016618
HGDP01306	Uyghur	0.607475	0.392525	0.603346	0.386337	0.010317	1e-05	0.502172	0.48886	0.008958	0.025766	0.009912	1e-05	0.468289	0.496023	1e-05	1e-05	0.03624	0.465737	0.473341	0.024662	0.008452	0.020141	1e-05	0.383819	1e-05	0.128972	0.458596	1e-05	0.380114	0.018908	0.019541	0.457136	1e-05	0.124271	1e-05	1e-05	1e-05	1e-05	0.382442	0.019147	0.457553	0.01736	0.123458	1e-05	0.122117	1e-05	1e-05	1e-05
HGDP01307	Dai	0.99999	1e-05	0.976576	1e-05	0.023414	1e-05	0.610442	1e-05	0.389538	1e-05	0.429419	1e-05	1e-05	0.570551	1e-05	1e-05	0.611129	1e-05	0.388831	1e-05	0.298515	1e-05	1e-05	0.097293	1e-05	0.604152	1e-05	1e-05	0.114362	1e-05	0.299657	1e-05	1.8e-05	0.585924	1e-05	0.061591	1.6e-05	1e-05	0.107189	1e-05	1e-05	0.240912	0.590252	1e-05	0.542166	1e-05	0.006062	0.058589
HGDP01308	Dai	0.99999	1e-05	0.98059	1e-05	0.0194	1e-05	0.623539	1e-05	0.376441	1e-05	0.416609	1e-05	1e-05	0.58336	1e-05	1e-05	0.601638	1e-05	0.398322	1e-05	0.276845	1e-05	1e-05	0.10082	1e-05	0.622295	1e-05	1e-05	0.117569	1e-05	0.279635	1e-05	1e-05	0.602746	1e-05	0.057472	1e-05	1e-05	0.117098	1e-05	1e-05	0.221799	0.60358	1e-05	0.553871	1e-05	0.018354	0.053695
HGDP01309	Dai	0.99999	1e-05	0.981931	1e-05	0.018059	1e-05	0.621739	1e-05	0.378241	1e-05	0.420848	1e-05	1e-05	0.579122	1e-05	1e-05	0.60862	1e-05	0.39134	1e-05	0.273059	1e-05	1e-05	0.072849	1e-05	0.654052	1e-05	1e-05	0.089903	1e-05	0.275253	1e-05	1e-05	0.634794	1e-05	0.053463	1e-05	1e-05	0.093406	1e-05	1e-05	0.219325	0.633756	1e-05	0.580413	1e-05	0.025214	0.050232
HGDP01310	Dai	0.99999	1e-05	0.982114	1e-05	0.017876	1e-05	0.609602	1e-05	0.390378	1e-05	0.431821	1e-05	1e-05	0.568149	1e-05	1e-05	0.611839	1e-05	0.388121	1e-05	0.269441	1e-05	1e-05	0.074227	1e-05	0.656292	1e-05	1e-05	0.091332	1e-05	0.271367	1e-05	1e-05	0.637251	1e-05	0.060113	1e-05	1e-05	0.093702	1e-05	1e-05	0.212139	0.633996	1e-05	0.590023	1e-05	0.024776	0.058754
HGDP01311	Dai	0.99999	1e-05	0.977482	1e-05	0.022508	1e-05	0.624474	1e-05	0.375506	1e-05	0.41335	1e-05	1e-05	0.58662	1e-05	1e-05	0.595534	1e-05	0.404426	1e-05	0.274365	0.001224	1e-05	0.102167	1e-05	0.622214	1e-05	1e-05	0.118762	0.000584	0.276349	1e-05	1e-05	0.604265	1e-05	0.062278	1e-05	1e-05	0.116842	1e-05	1e-05	0.21923	0.601601	1e-05	0.557881	1e-05	0.01862	0.061248
HGDP01312	Dai	0.99999	1e-05	0.979427	1e-05	0.020563	1e-05	0.594877	1e-05	0.405103	1e-05	0.449987	1e-05	1e-05	0.549983	1e-05	1e-05	0.639893	1e-05	0.360067	1e-05	0.295156	1e-05	1e-05	0.044057	1e-05	0.660747	1e-05	0.004974	0.062166	1e-05	0.294051	1e-05	1e-05	0.638769	1e-05	0.06512	1e-05	1e-05	0.06757	1e-05	1e-05	0.238751	0.628509	1e-05	0.567797	1e-05	0.038743	0.060308
HGDP01313	Dai	0.99999	1e-05	0.983819	1e-05	0.016171	1e-05	0.605489	1e-05	0.394491	1.2e-05	0.439695	1e-05	1e-05	0.560274	1e-05	1e-05	0.619879	1e-05	0.380081	1e-05	0.285023	1e-05	1e-05	0.068202	1.1e-05	0.646735	1e-05	0.005054	0.082919	1e-05	0.283842	1e-05	1.4e-05	0.628141	1e-05	0.063717	1e-05	0.003855	0.087971	1e-05	1e-05	0.23022	0.614197	1e-05	0.559786	1e-05	0.044126	0.060506
HGDP01314	Dai	0.99999	1e-05	0.97834	1e-05	0.02165	1e-05	0.644126	1e-05	0.355854	0.00419	0.392011	1e-05	1e-05	0.603779	1e-05	1e-05	0.557745	1e-05	0.439444	0.002782	0.24212	0.009558	1e-05	0.168647	1e-05	0.579645	1e-05	1e-05	0.17978	0.007104	0.247521	1e-05	1e-05	0.565555	1e-05	0.043255	1e-05	1e-05	0.178838	0.007732	1e-05	0.195637	0.574498	1e-05	0.533305	1e-05	0.006	0.042032
HGDP01315	Dai	0.99999	1e-05	0.975311	1e-05	0.024679	1e-05	0.610886	1e-05	0.389094	0.007257	0.426625	1e-05	1e-05	0.566098	1e-05	1e-05	0.596945	1e-05	0.396637	0.006387	0.286986	0.011617	1e-05	0.150724	1e-05	0.550643	1e-05	1e-05	0.161359	0.009034	0.293644	1e-05	1e-05	0.535924	1e-05	0.031904	1e-05	1e-05	0.163935	0.008771	1e-05	0.246501	0.548849	1e-05	0.508063	1e-05	0.002201	0.031411
HGDP01316	Dai	0.99999	1e-05	0.977305	1e-05	0.022685	1e-05	0.641498	1e-05	0.358482	0.00294	0.395799	1e-05	1e-05	0.601242	1e-05	1e-05	0.566936	1e-05	0.43176	0.001274	0.23835	0.010398	1e-05	0.157812	1e-05	0.593409	1e-05	1e-05	0.17031	0.008093	0.243761	1e-05	1e-05	0.577796	1e-05	0.055557	1e-05	1e-05	0.166451	0.008463	1e-05	0.188057	0.581431	1e-05	0.540832	1e-05	0.008904	0.053449
HGDP01317	China_Lahu	0.99999	1e-05	0.984668	1e-05	0.015322	1e-05	0.708159	1e-05	0.291821	0.00074	0.323327	1e-05	1e-05	0.675913	1e-05	1e-05	0.477351	1e-05	0.522609	1e-05	0.281809	1e-05	1e-05	0.308993	1e-05	0.409158	1e-05	0.42077	0.212097	1e-05	0.086952	1e-05	1e-05	0.280142	1e-05	0.505469	1e-05	1e-05	0.187519	1e-05	1e-05	0.032778	0.274184	1e-05	0.263856	1e-05	1e-05	0.506517
HGDP01318	China_Lahu	0.99999	1e-05	0.972514	1e-05	0.027476	1e-05	0.624567	1e-05	0.375413	0.000213	0.412964	1e-05	1e-05	0.586802	1e-05	1e-05	0.581905	1e-05	0.418055	1e-05	0.383956	1e-05	1e-05	0.232085	1e-05	0.383919	1e-05	0.662308	0.075726	1e-05	0.082667	1e-05	1e-05	0.179259	1e-05	0.746819	1e-05	1e-05	0.054767	1e-05	1e-05	0.030589	0.167775	1e-05	0.15341	1e-05	0.005392	0.746026
HGDP01319	China_Lahu	0.99999	1e-05	0.966953	1e-05	0.033037	1e-05	0.640099	1e-05	0.359881	0.007444	0.39091	1e-05	1e-05	0.601626	1e-05	1e-05	0.548971	1e-05	0.444371	0.006628	0.367425	1e-05	1e-05	0.267858	1e-05	0.364677	1e-05	0.381033	0.182456	1e-05	0.193533	1e-05	1e-05	0.242939	1e-05	0.462661	1e-05	1e-05	0.163406	1e-05	1e-05	0.147179	0.226704	1e-05	0.21029	1e-05	0.007208	0.464524
HGDP01320	China_Lahu	0.99999	1e-05	0.969075	1e-05	0.030915	1e-05	0.609698	1e-05	0.390282	0.003057	0.425068	1e-05	1e-05	0.571854	1e-05	1e-05	0.602582	1e-05	0.395151	0.002237	0.423737	1e-05	1e-05	0.237521	1e-05	0.338702	1e-05	0.695374	0.063105	1e-05	0.114881	1e-05	1e-05	0.1266	1e-05	0.772698	1e-05	1e-05	0.038415	1e-05	1e-05	0.069045	0.119791	1e-05	0.107874	1e-05	1e-05	0.772182
HGDP01321	China_Lahu	0.99999	1e-05	0.970186	1e-05	0.029804	1e-05	0.607919	1e-05	0.392061	0.00171	0.430258	1e-05	1e-05	0.568013	1e-05	1e-05	0.607393	1e-05	0.391908	0.00067	0.413287	1e-05	1e-05	0.22038	1e-05	0.366293	1e-05	0.650773	0.063104	1e-05	0.115306	1e-05	1e-05	0.170778	1e-05	0.726949	1e-05	1e-05	0.040528	1e-05	1e-05	0.066785	0.165688	1e-05	0.160499	1e-05	1e-05	0.729059
HGDP01322	China_Lahu	0.99999	1e-05	0.974003	1e-05	0.025987	1e-05	0.627011	1e-05	0.372969	1.1e-05	0.414225	1e-05	1e-05	0.585744	1e-05	1e-05	0.592559	1e-05	0.407401	1e-05	0.405766	1e-05	1e-05	0.24064	1e-05	0.353554	1e-05	0.82562	0.038162	1e-05	0.026961	1e-05	1e-05	0.109217	1e-05	0.91569	1e-05	1e-05	1e-05	1e-05	1e-05	1e-05	0.08424	1e-05	0.082384	1e-05	1e-05	0.917536
HGDP01323	China_Lahu	0.99999	1e-05	0.965698	1e-05	0.034292	1e-05	0.655811	0.003738	0.340441	0.019274	0.363816	1e-05	1e-05	0.61689	1e-05	1e-05	0.51466	1e-05	0.467443	0.017866	0.347232	0.00946	1e-05	0.313784	1e-05	0.329494	1e-05	0.454757	0.216981	0.014068	0.135923	1e-05	1e-05	0.178241	1e-05	0.534751	1e-05	1e-05	0.188521	0.016238	1e-05	0.084059	0.176391	1e-05	0.166118	1e-05	1e-05	0.536423
HGDP01326	China_Lahu	0.99999	1e-05	0.985043	1e-05	0.014947	1e-05	0.6885	1e-05	0.31148	1e-05	0.345182	1e-05	1e-05	0.654788	1e-05	1e-05	0.500242	1e-05	0.499718	1e-05	0.320849	1e-05	1e-05	0.313163	1e-05	0.365948	1e-05	0.485138	0.200992	1e-05	0.09669	1e-05	1e-05	0.217141	1e-05	0.571898	1e-05	1e-05	0.176359	1e-05	1e-05	0.045252	0.206441	1e-05	0.194175	1e-05	1e-05	0.573963
HGDP01327	She	0.99999	1e-05	0.99998	1e-05	1e-05	1e-05	0.818565	1e-05	0.181415	1e-05	0.209207	1e-05	1e-05	0.790763	1e-05	1e-05	0.343716	1e-05	0.656244	1e-05	0.067498	1e-05	1e-05	0.307944	1e-05	0.624518	1e-05	1e-05	0.316455	1e-05	0.076371	1e-05	1e-05	0.607124	1e-05	0.043094	1e-05	1e-05	0.332624	1e-05	1e-05	0.043597	0.580635	1e-05	0.53329	1e-05	0.050044	0.039434
HGDP01328	She	0.99999	1e-05	0.99998	1e-05	1e-05	1e-05	0.853911	1e-05	0.146069	1e-05	0.171081	1e-05	1e-05	0.828889	1e-05	1e-05	0.286692	1e-05	0.713268	1e-05	0.050583	1e-05	1e-05	0.388845	1e-05	0.560531	1e-05	1e-05	0.393094	1e-05	0.061448	1e-05	1e-05	0.545408	1e-05	0.030144	1e-05	1e-05	0.409467	1e-05	1e-05	0.038896	0.521443	1e-05	0.486044	1e-05	0.042552	0.028123
HGDP01329	She	0.99999	1e-05	0.99998	1e-05	1e-05	1e-05	0.862259	1e-05	0.137721	1.1e-05	0.156377	1e-05	1e-05	0.843592	1e-05	1e-05	0.27491	1e-05	0.72505	1e-05	0.023113	1e-05	1e-05	0.381098	1e-05	0.595749	1e-05	1e-05	0.387441	1e-05	0.034478	1e-05	1e-05	0.578031	1e-05	0.044024	1e-05	0.024714	0.405361	1e-05	1e-05	0.011226	0.514635	1e-05	0.467846	1e-05	0.08788	0.039343
HGDP01330	She	0.99999	1e-05	0.99998	1e-05	1e-05	1e-05	0.842485	1e-05	0.157495	1e-05	0.178862	1e-05	1e-05	0.821108	1e-05	1e-05	0.298934	1e-05	0.701026	1e-05	0.042022	1e-05	1e-05	0.357452	1e-05	0.600486	1e-05	1e-05	0.364871	1e-05	0.052241	1e-05	1e-05	0.582839	1e-05	0.053211	1e-05	1e-05	0.374505	1e-05	1e-05	0.019362	0.552872	1e-05	0.504911	1e-05	0.045763	0.049863
HGDP01331	She	0.99999	1e-05	0.99998	1e-05	1e-05	1e-05	0.830109	1e-05	0.169871	1e-05	0.195086	1e-05	1e-05	0.804884	1e-05	1e-05	0.328001	1e-05	0.671959	1e-05	0.05487	1e-05	1e-05	0.324755	1e-05	0.620336	1e-05	1e-05	0.332754	1e-05	0.06563	1e-05	1e-05	0.601566	1e-05	0.033111	1e-05	0.010165	0.352668	1e-05	1e-05	0.040811	0.563205	1e-05	0.510742	1e-05	0.068846	0.028588
HGDP01332	She	0.99999	1e-05	0.99998	1e-05	1e-05	1e-05	0.831596	1e-05	0.168384	1e-05	0.193023	1e-05	1e-05	0.806947	1e-05	1e-05	0.315276	1e-05	0.684684	1e-05	0.051174	1e-05	1e-05	0.340161	1e-05	0.608625	1e-05	1e-05	0.346992	1e-05	0.060462	1e-05	1e-05	0.592496	1e-05	0.04339	1e-05	0.009957	0.363451	1e-05	1e-05	0.035503	0.547658	1e-05	0.496493	1e-05	0.070101	0.037982
HGDP01333	She	0.99999	1e-05	0.99998	1e-05	1e-05	1e-05	0.846633	1e-05	0.153347	1e-05	0.179593	1e-05	1e-05	0.820377	1e-05	1e-05	0.302405	1e-05	0.697555	1e-05	0.0308	1e-05	1e-05	0.336358	1e-05	0.632802	1e-05	1e-05	0.343507	1e-05	0.041636	1e-05	1e-05	0.614807	1e-05	0.037866	1e-05	1e-05	0.362473	1e-05	1e-05	0.014547	0.585064	1e-05	0.5419	1e-05	0.062417	0.036289
HGDP01334	She	0.99999	1e-05	0.99998	1e-05	1e-05	1e-05	0.849048	1e-05	0.150932	0.001787	0.172062	1e-05	1e-05	0.826132	1e-05	1e-05	0.288794	1e-05	0.711166	1e-05	0.031871	0.002201	1e-05	0.379271	1e-05	0.586627	1e-05	1e-05	0.386109	0.000674	0.040866	1e-05	1.6e-05	0.572305	1e-05	0.060091	1e-05	0.00187	0.396082	2e-05	1e-05	0.008678	0.533228	1e-05	0.488743	1e-05	0.057733	0.056022
HGDP01335	She	0.99999	1e-05	0.99998	1e-05	1e-05	1e-05	0.83111	1e-05	0.16887	1e-05	0.194436	1e-05	1e-05	0.805534	1e-05	1e-05	0.313077	1e-05	0.686883	1e-05	0.063127	1e-05	1e-05	0.377572	1e-05	0.559261	1e-05	1e-05	0.380266	1e-05	0.076117	1e-05	1.8e-05	0.543559	1e-05	0.015136	1e-05	0.006258	0.406864	1e-05	1e-05	0.061309	0.510393	1e-05	0.474501	1e-05	0.067055	0.01501
HGDP01336	She	0.99999	1e-05	0.998295	1e-05	0.001695	1e-05	0.818483	1e-05	0.181497	0.006108	0.200755	1e-05	1e-05	0.793117	1e-05	1e-05	0.321257	1e-05	0.676102	0.002611	0.075047	0.00488	1e-05	0.375163	1e-05	0.544881	1e-05	1e-05	0.380554	0.002643	0.08847	1e-05	1e-05	0.528294	1e-05	0.025027	1e-05	1e-05	0.396806	0.002564	1e-05	0.065042	0.510521	1e-05	0.473499	1e-05	0.044039	0.022045
HGDP01337	Naxi	0.996016	0.003984	0.976418	0.006979	0.016604	1e-05	0.847746	0.022691	0.129554	0.017815	0.136684	1e-05	0.012696	0.832794	1e-05	1e-05	0.228851	0.009387	0.745275	0.016467	0.135965	0.007831	1e-05	0.571387	1e-05	0.28438	0.000418	0.028809	0.566544	0.007337	0.128204	1e-05	1e-05	0.269077	1e-05	0.111085	1e-05	1e-05	0.548407	0.007737	0.000345	0.094443	0.237952	1e-05	0.222965	1e-05	0.000764	0.111144
HGDP01338	Naxi	0.99999	1e-05	0.986958	0.003346	0.009696	1e-05	0.872057	0.015334	0.112599	0.015057	0.119856	1e-05	0.006675	0.858403	1e-05	1e-05	0.207265	0.002996	0.775992	0.013726	0.102737	0.00586	1e-05	0.581791	1e-05	0.309582	1e-05	0.012748	0.580448	0.00556	0.102518	1e-05	1e-05	0.298696	1e-05	0.101839	1e-05	1e-05	0.557172	0.005468	1e-05	0.064051	0.27143	1e-05	0.255591	1e-05	1e-05	0.099668
HGDP01339	Naxi	0.996595	0.003405	0.977603	0.006973	0.015424	1e-05	0.851451	0.020754	0.127785	0.01723	0.133917	1e-05	0.01132	0.837523	1e-05	1e-05	0.220172	0.008969	0.754819	0.01602	0.149493	0.006822	1e-05	0.602378	1e-05	0.241277	1e-05	1e-05	0.603054	0.005936	0.155946	1e-05	1e-05	0.235024	1e-05	0.07758	1e-05	1e-05	0.589181	0.005119	1e-05	0.127308	0.200772	1e-05	0.185736	1e-05	0.005541	0.07579
HGDP01340	Naxi	0.997854	0.002146	0.979899	0.008964	0.011137	1e-05	0.867674	0.025644	0.106671	0.014682	0.11397	1e-05	0.015513	0.855825	1e-05	1e-05	0.196052	0.012347	0.77862	0.012961	0.130405	0.003987	1e-05	0.625251	1e-05	0.239258	0.001079	1e-05	0.625536	0.003466	0.136391	0.000191	1e-05	0.234387	1e-05	0.089343	1e-05	1e-05	0.608338	0.003226	0.000676	0.104148	0.194239	1e-05	0.184464	1e-05	0.007204	0.09033
HGDP01341	Naxi	0.992194	0.007806	0.9706	0.009921	0.019478	1e-05	0.83858	0.029894	0.131516	0.022349	0.137331	1e-05	0.016216	0.824093	1e-05	1e-05	0.230058	0.013101	0.736181	0.02064	0.153818	0.011005	1e-05	0.582716	1e-05	0.250342	0.002099	0.026194	0.578218	0.010553	0.146489	0.001588	1.3e-05	0.236935	1e-05	0.117491	1e-05	1e-05	0.564091	0.010286	0.002256	0.115835	0.190011	1e-05	0.166341	1e-05	0.02103	0.114266
HGDP01342	Naxi	0.995881	0.004119	0.983783	0.009505	0.006712	1e-05	0.862241	0.0208	0.116949	0.010642	0.127161	1e-05	0.013608	0.848579	1e-05	1e-05	0.213709	0.011146	0.765841	0.009284	0.134865	0.000314	1e-05	0.60034	1e-05	0.262753	0.001709	1e-05	0.602301	1e-05	0.14098	0.00058	1e-05	0.256099	1e-05	0.096597	1e-05	1e-05	0.583721	1e-05	0.001206	0.105778	0.212657	1e-05	0.193709	1e-05	0.011393	0.094412
HGDP01344	Naxi	0.995379	0.004621	0.980823	0.010709	0.008468	1e-05	0.887592	0.024681	0.087716	0.014149	0.093548	1e-05	0.015456	0.876837	1e-05	1e-05	0.166521	0.012477	0.808161	0.012821	0.103655	0.003999	1e-05	0.645325	1e-05	0.24427	0.002731	1e-05	0.644798	0.003387	0.111402	0.00185	1e-05	0.238533	1e-05	0.077109	1e-05	1e-05	0.632049	0.002892	0.002306	0.086378	0.199236	1e-05	0.185147	1e-05	0.012192	0.075709
HGDP01345	Naxi	0.991029	0.008971	0.976078	0.012203	0.011719	1e-05	0.87694	0.026693	0.096356	0.021597	0.100736	1e-05	0.013336	0.864321	1e-05	1e-05	0.172512	0.010005	0.798076	0.019386	0.111453	0.009462	1e-05	0.64582	1e-05	0.233235	1e-05	0.008428	0.643078	0.008501	0.113955	1e-05	1e-05	0.226009	1e-05	0.090657	1.9e-05	1e-05	0.626861	0.008768	1e-05	0.085362	0.188304	1e-05	0.170363	1e-05	0.008531	0.087477
HGDP01346	Naxi	0.989168	0.010832	0.968365	0.013205	0.01843	1e-05	0.839452	0.030514	0.130025	0.024813	0.134069	1e-05	0.01556	0.825548	1e-05	1e-05	0.211542	0.012303	0.753198	0.022937	0.158848	0.011732	1e-05	0.622177	1e-05	0.207214	1e-05	1e-05	0.621646	0.010706	0.164287	1e-05	1e-05	0.203321	1e-05	0.085813	1.3e-05	1e-05	0.602453	0.010851	1e-05	0.131796	0.169044	1e-05	0.159336	1e-05	1e-05	0.085171
HGDP01347	Tu	0.949041	0.050959	0.940682	0.059301	1.7e-05	1e-05	0.843696	0.083815	0.072479	0.009909	0.08187	1e-05	0.074297	0.833914	1e-05	1e-05	0.147302	0.071326	0.772723	0.00863	0.06897	0.001584	1e-05	0.595285	1e-05	0.271126	0.063016	1e-05	0.593155	0.000472	0.079756	0.06192	2e-05	0.264657	1e-05	0.05082	1e-05	1e-05	0.586291	0.000375	0.062742	0.056723	0.243019	1e-05	0.23544	1e-05	0.005722	0.051951
HGDP01348	Tu	0.927167	0.072833	0.919192	0.080798	1e-05	1e-05	0.854323	0.11188	0.033787	0.010384	0.041015	1e-05	0.100718	0.847874	1e-05	1e-05	0.102865	0.097058	0.791019	0.009038	0.014386	0.002868	1e-05	0.59227	1e-05	0.300131	0.090325	1e-05	0.59069	0.001744	0.027241	0.088885	1e-05	0.29141	1e-05	0.030704	1e-05	1e-05	0.593839	0.00185	0.08933	0.01543	0.268817	1e-05	0.260462	1e-05	0.016179	0.030775
HGDP01349	Tu	0.955551	0.044449	0.947504	0.052486	1e-05	1e-05	0.884538	0.07622	0.039232	0.010746	0.044593	1e-05	0.066438	0.878214	1e-05	1e-05	0.104233	0.063194	0.823201	0.009352	0.060237	2.5e-05	1e-05	0.672831	1e-05	0.214901	0.051985	1e-05	0.667998	1e-05	0.071573	0.050667	1e-05	0.209722	1e-05	0.042888	1e-05	1e-05	0.655725	1e-05	0.05137	0.050802	0.199175	1e-05	0.197689	1e-05	1e-05	0.043931
HGDP01350	Tu	0.919038	0.080962	0.906752	0.084712	0.008535	1e-05	0.816164	0.124494	0.059332	0.019847	0.061477	1e-05	0.10898	0.809686	1e-05	1e-05	0.123193	0.105694	0.752519	0.018574	0.05315	0.011552	1e-05	0.589726	1e-05	0.249286	0.096266	1e-05	0.586118	0.010568	0.064852	0.094984	1.1e-05	0.243447	1e-05	0.042744	1e-05	1e-05	0.574882	0.010655	0.09588	0.041807	0.234003	1e-05	0.222894	1e-05	1e-05	0.042457
HGDP01351	Tu	0.947264	0.052736	0.939781	0.060209	1e-05	1e-05	0.855929	0.08698	0.057081	0.005542	0.068879	1e-05	0.079423	0.846146	1e-05	1e-05	0.14291	0.076003	0.777131	0.003936	0.057313	1e-05	1e-05	0.593762	1e-05	0.281457	0.067439	1e-05	0.592527	1e-05	0.068557	0.065956	1e-05	0.27292	1e-05	0.037195	1e-05	1e-05	0.585624	1e-05	0.06666	0.046441	0.264041	1e-05	0.246799	1e-05	1e-05	0.035115
HGDP01352	Tu	0.954857	0.045143	0.944308	0.050438	0.005254	1e-05	0.876061	0.079945	0.043984	0.019131	0.046848	1e-05	0.065361	0.86865	1e-05	1e-05	0.113899	0.061742	0.807165	0.017174	0.027341	0.010913	1e-05	0.612866	1e-05	0.294261	0.054599	1e-05	0.612915	0.009877	0.038431	0.053617	1e-05	0.285131	1e-05	0.052459	1e-05	1e-05	0.610371	0.009836	0.054101	0.019662	0.253541	1e-05	0.239449	1e-05	0.019462	0.051625
HGDP01353	Tu	0.925672	0.074328	0.918359	0.081631	1e-05	1e-05	0.829498	0.115861	0.054631	0.009289	0.063958	1e-05	0.105765	0.820979	1e-05	1e-05	0.131454	0.102779	0.757837	0.007909	0.042143	0.001589	1e-05	0.576123	1e-05	0.284622	0.095503	1e-05	0.575414	0.001022	0.051413	0.09478	1e-05	0.27734	1e-05	0.056053	1e-05	1e-05	0.561901	0.000938	0.095393	0.023645	0.262039	1e-05	0.243812	1e-05	1e-05	0.052939
HGDP01354	Tu	0.944765	0.055235	0.937975	0.062015	1e-05	1e-05	0.880935	0.089884	0.029171	0.010668	0.036232	1e-05	0.07888	0.87421	1e-05	1e-05	0.101024	0.074902	0.816143	0.007912	1e-05	0.00305	1e-05	0.600416	1e-05	0.328251	0.068253	1e-05	0.599798	0.002438	0.005551	0.067853	1e-05	0.324329	1e-05	0.041768	1e-05	1e-05	0.594528	0.001802	0.06705	1e-05	0.294812	1e-05	0.286096	1e-05	0.00657	0.044149
HGDP01355	Tu	0.947122	0.052878	0.940939	0.059051	1e-05	1e-05	0.869054	0.085271	0.045666	0.01695	0.051769	1e-05	0.070782	0.86049	1e-05	1e-05	0.114935	0.066882	0.803653	0.014511	0.033774	0.008502	1e-05	0.616057	1e-05	0.283249	0.058397	1.1e-05	0.614943	0.00787	0.042091	0.057705	1e-05	0.27736	1e-05	0.071388	1e-05	1e-05	0.599812	0.00765	0.058499	0.013381	0.24924	1e-05	0.250672	1e-05	0.004171	0.073716
HGDP01356	Tu	0.922301	0.077699	0.915191	0.083984	0.000825	1e-05	0.850824	0.117179	0.031987	0.020768	0.034701	1e-05	0.100002	0.844518	1e-05	1e-05	0.094564	0.095632	0.791506	0.018279	0.027923	0.011625	1e-05	0.628268	1e-05	0.246645	0.085519	1e-05	0.625425	0.010858	0.038454	0.084765	1e-05	0.240468	1e-05	0.051664	1e-05	1e-05	0.61457	0.010714	0.085363	0.01696	0.220699	1e-05	0.215072	1e-05	1e-05	0.051745
NA13597	Atayal	0.99999	1e-05	0.99998	1e-05	1e-05	1e-05	0.705125	1e-05	0.294855	1e-05	0.335439	1e-05	1e-05	0.664531	1e-05	1e-05	0.529536	1e-05	0.470424	1e-05	1e-05	1e-05	1e-05	1e-05	1e-05	0.99994	1e-05	1e-05	1e-05	1e-05	1e-05	1e-05	1e-05	0.99993	1e-05	1e-05	1e-05	1e-05	1e-05	1e-05	1e-05	1e-05	0.99992	1e-05	0.99991	1e-05	1e-05	1e-05
NA13605	Atayal	0.99999	1e-05	0.999622	1e-05	0.000368	1e-05	0.71828	1e-05	0.2817	1e-05	0.316451	1e-05	1e-05	0.683519	1e-05	1e-05	0.506727	1e-05	0.493233	1e-05	1e-05	1e-05	1e-05	1e-05	1e-05	0.99994	1e-05	1e-05	1e-05	1e-05	1e-05	1e-05	1e-05	0.99993	1e-05	1e-05	1e-05	1e-05	1e-05	1e-05	1e-05	1e-05	0.99992	1e-05	0.99991	1e-05	1e-05	1e-05
NA13613	Ami	0.99999	1e-05	0.99998	1e-05	1e-05	1e-05	0.707712	1e-05	0.292268	1e-05	0.330432	1e-05	1e-05	0.669538	1.3e-05	1e-05	0.519363	1e-05	0.480594	1e-05	0.013566	1e-05	1e-05	1e-05	1e-05	0.986384	1e-05	1e-05	1e-05	1e-05	0.027257	1e-05	1e-05	0.972683	1e-05	1e-05	1e-05	1e-05	1e-05	1e-05	1e-05	1e-05	0.99992	1e-05	0.99991	1e-05	1e-05	1e-05
NA13598	Atayal	0.99999	1e-05	0.99998	1e-05	1e-05	1e-05	0.728597	1e-05	0.271383	1e-05	0.309108	1e-05	1e-05	0.690862	1e-05	1e-05	0.50075	1e-05	0.49921	1e-05	1e-05	1e-05	1e-05	1e-05	1e-05	0.99994	1e-05	1e-05	1e-05	1e-05	1e-05	1e-05	1e-05	0.99993	1e-05	1e-05	1e-05	1e-05	1e-05	1e-05	1e-05	1e-05	0.99992	1e-05	0.99991	1e-05	1e-05	1e-05
NA13606	Atayal	0.99999	1e-05	0.9909	1e-05	0.00909	1.1e-05	0.697931	1e-05	0.302048	1.1e-05	0.33941	1e-05	1e-05	0.660559	1e-05	1e-05	0.539574	1e-05	0.460386	1e-05	1e-05	1e-05	1e-05	1e-05	1e-05	0.99994	1e-05	1e-05	1e-05	1e-05	1e-05	1e-05	1e-05	0.99993	1e-05	1e-05	1e-05	1e-05	1e-05	1e-05	1e-05	1e-05	0.99992	1e-05	0.99991	1e-05	1e-05	1e-05
NA13614	Ami	0.99999	1e-05	0.99998	1e-05	1e-05	1e-05	0.712393	1e-05	0.287587	1e-05	0.328122	1e-05	1e-05	0.671848	1e-05	1e-05	0.518666	1e-05	0.481294	1e-05	0.020428	1e-05	1e-05	1e-05	1e-05	0.979522	1e-05	1e-05	1e-05	1e-05	0.035487	1e-05	1e-05	0.964453	1e-05	1e-05	1e-05	1e-05	1e-05	1e-05	1e-05	1e-05	0.99992	1e-05	0.99991	1e-05	1e-05	1e-05
NA13599	Atayal	0.99999	1e-05	0.99998	1e-05	1e-05	1e-05	0.709128	1e-05	0.290852	1e-05	0.329331	1e-05	1e-05	0.670639	1e-05	1e-05	0.530812	1e-05	0.469148	1e-05	1e-05	1e-05	1e-05	1e-05	1e-05	0.99994	1e-05	1e-05	1e-05	1e-05	1e-05	1e-05	1e-05	0.99993	1e-05	1e-05	1e-05	1e-05	1e-05	1e-05	1e-05	1e-05	0.99992	1e-05	0.99991	1e-05	1e-05	1e-05
NA13607	Ami	0.99999	1e-05	0.99998	1e-05	1e-05	1e-05	0.706391	1e-05	0.293589	1e-05	0.334839	1e-05	1e-05	0.665131	1e-05	1e-05	0.523537	1e-05	0.476423	1e-05	0.02078	1e-05	1e-05	1e-05	1e-05	0.97917	1e-05	1e-05	1e-05	1e-05	0.03693	1e-05	1e-05	0.96301	1e-05	1e-05	1e-05	1e-05	1e-05	1e-05	1e-05	1e-05	0.99992	1e-05	0.99991	1e-05	1e-05	1e-05
NA13615	Ami	0.99999	1e-05	0.99998	1e-05	1e-05	1e-05	0.697136	1e-05	0.302844	1e-05	0.339575	1e-05	1e-05	0.660395	1e-05	1e-05	0.529168	1e-05	0.470792	1e-05	0.030446	0.003841	1e-05	1e-05	1e-05	0.965672	1e-05	1e-05	1e-05	0.002045	0.046761	1e-05	1e-05	0.951144	1e-05	1e-05	1e-05	1e-05	1e-05	1e-05	1e-05	1e-05	0.99992	1e-05	0.99991	1e-05	1e-05	1e-05
NA13608	Ami	0.99999	1e-05	0.998955	1e-05	0.001035	1e-05	0.698384	1e-05	0.301596	1e-05	0.338273	1e-05	1e-05	0.661697	1e-05	1e-05	0.521807	1e-05	0.478153	1e-05	0.031722	0.002934	1e-05	1e-05	1e-05	0.965304	1e-05	1e-05	0.003287	0.001962	0.046519	1e-05	1e-05	0.948192	1e-05	1e-05	1e-05	1e-05	0.000793	1e-05	1e-05	1e-05	0.999137	1e-05	0.989419	1e-05	1e-05	1e-05
NA13616	Ami	0.99999	1e-05	0.99998	1e-05	1e-05	1e-05	0.689944	1e-05	0.310036	1e-05	0.349015	1e-05	1e-05	0.650955	1e-05	1e-05	0.538313	1e-05	0.461647	1e-05	0.032384	1e-05	1e-05	1e-05	1e-05	0.967566	1e-05	1e-05	1e-05	1e-05	0.046517	1e-05	1e-05	0.953423	1e-05	1e-05	1e-05	1e-05	1e-05	1e-05	1e-05	1e-05	0.99992	1e-05	0.99991	1e-05	1e-05	1e-05
NA13601	Atayal	0.99999	1e-05	0.99998	1e-05	1e-05	1e-05	0.717345	1e-05	0.282635	1e-05	0.322172	1e-05	1e-05	0.677798	1e-05	1e-05	0.513068	1e-05	0.486892	1e-05	1e-05	1e-05	1e-05	1e-05	1e-05	0.99994	1e-05	1e-05	1e-05	1e-05	1e-05	1e-05	1e-05	0.99993	1e-05	1e-05	1e-05	1e-05	1e-05	1e-05	1e-05	1e-05	0.99992	1e-05	0.99991	1e-05	1e-05	1e-05
NA13609	Ami	0.99999	1e-05	0.999655	1e-05	0.000335	1e-05	0.698667	1e-05	0.301313	1.2e-05	0.338459	1e-05	1e-05	0.661509	1e-05	1e-05	0.522798	1e-05	0.477162	1e-05	0.055764	0.002207	1e-05	0.002843	1e-05	0.939157	1e-05	1e-05	0.01646	1.4e-05	0.066643	1e-05	1e-05	0.916842	1e-05	1.1e-05	1e-05	1e-05	0.030341	1e-05	1e-05	0.001871	0.967727	1e-05	0.953477	1e-05	1e-05	1e-05
NA13602	Atayal	0.99999	1e-05	0.99998	1e-05	1e-05	1e-05	0.716041	1e-05	0.283939	1e-05	0.321195	1e-05	1e-05	0.678775	1e-05	1e-05	0.521292	1e-05	0.478668	1e-05	1e-05	1e-05	1e-05	1e-05	1e-05	0.99994	1e-05	1e-05	1e-05	1e-05	1e-05	1e-05	1e-05	0.99993	1e-05	1e-05	1e-05	1e-05	1e-05	1e-05	1e-05	1e-05	0.99992	1e-05	0.99991	1e-05	1e-05	1e-05
NA13610	Ami	0.99999	1e-05	0.99998	1e-05	1e-05	1e-05	0.727573	1e-05	0.272407	1e-05	0.309887	1e-05	1e-05	0.690083	1e-05	1e-05	0.497539	1e-05	0.502421	1e-05	0.005999	1e-05	1e-05	1e-05	1e-05	0.993951	1e-05	1e-05	0.003173	1e-05	0.019952	1e-05	1e-05	0.976825	1e-05	1e-05	1e-05	1e-05	1e-05	1e-05	1e-05	1e-05	0.99992	1e-05	0.99991	1e-05	1e-05	1e-05
NA13603	Atayal	0.99999	1e-05	0.99998	1e-05	1e-05	1e-05	0.710405	1e-05	0.289575	1e-05	0.328055	1e-05	1e-05	0.671915	1e-05	1e-05	0.522114	1e-05	0.477846	1e-05	1e-05	1e-05	1e-05	1e-05	1e-05	0.99994	1e-05	1e-05	1e-05	1e-05	1e-05	1e-05	1e-05	0.99993	1e-05	1e-05	1e-05	1e-05	1e-05	1e-05	1e-05	1e-05	0.99992	1e-05	0.99991	1e-05	1e-05	1e-05
NA13611	Ami	0.99999	1e-05	0.99998	1e-05	1e-05	1e-05	0.717943	1e-05	0.282037	1e-05	0.322147	1e-05	1e-05	0.677823	1e-05	1e-05	0.505954	1e-05	0.494006	1e-05	0.028633	1e-05	1e-05	0.011977	1e-05	0.95935	1e-05	1e-05	0.023211	1e-05	0.040675	1e-05	1e-05	0.936064	1e-05	1e-05	1e-05	1e-05	0.018206	1e-05	1e-05	1e-05	0.981724	1e-05	0.973383	1e-05	1e-05	1e-05
NA13604	Atayal	0.99999	1e-05	0.99998	1e-05	1e-05	1e-05	0.701498	1e-05	0.298482	1e-05	0.336329	1e-05	1e-05	0.663641	1e-05	1e-05	0.532198	1e-05	0.467762	1e-05	1e-05	1e-05	1e-05	1e-05	1e-05	0.99994	1e-05	1e-05	1e-05	1e-05	1e-05	1e-05	1e-05	0.99993	1e-05	1e-05	1e-05	1e-05	1e-05	1e-05	1e-05	1e-05	0.99992	1e-05	0.99991	1e-05	1e-05	1e-05
NA13612	Ami	0.99999	1e-05	0.99998	1e-05	1e-05	1e-05	0.717658	1e-05	0.282322	1e-05	0.321206	1e-05	1e-05	0.678764	1e-05	1e-05	0.501234	1e-05	0.498726	1e-05	0.035418	1.2e-05	1e-05	0.001454	1e-05	0.963086	1e-05	1e-05	0.014454	1e-05	0.045281	1e-05	1e-05	0.940215	1e-05	1e-05	1e-05	1e-05	0.012947	1e-05	1e-05	1e-05	0.986983	1e-05	0.980984	1e-05	1e-05	1e-05
HG01842	Kinh	0.99999	1e-05	0.974577	1e-05	0.025413	1e-05	0.644681	1e-05	0.355299	1.1e-05	0.392823	1e-05	0.00203	0.605126	1e-05	1e-05	0.563513	0.000191	0.436266	1e-05	0.281094	1e-05	1e-05	0.157734	1e-05	0.559455	0.001687	0.003187	0.171523	1e-05	0.281077	0.000836	1e-05	0.543347	1e-05	0.060931	1e-05	1e-05	0.167792	1e-05	0.000614	0.227457	0.543167	1e-05	0.497182	1e-05	0.014148	0.058226
HG01844	Kinh	0.998909	0.001091	0.963643	0.000747	0.03561	1e-05	0.636693	0.009238	0.35406	0.009043	0.385052	1e-05	0.007086	0.598809	1e-05	1e-05	0.560798	0.006371	0.42519	0.00762	0.29194	0.006654	1e-05	0.16808	1e-05	0.526036	0.00727	1e-05	0.184262	0.005327	0.293963	0.007103	1e-05	0.509316	1e-05	0.062501	1e-05	1e-05	0.178008	0.005427	0.006287	0.241652	0.506095	1e-05	0.469117	1e-05	0.011241	0.062268
HG01846	Kinh	0.99999	1e-05	0.969448	1e-05	0.030542	1e-05	0.640576	0.008903	0.35051	0.005299	0.38431	1e-05	0.007225	0.603156	1e-05	1e-05	0.54795	0.006749	0.440844	0.004438	0.27653	0.003689	1e-05	0.166857	1e-05	0.544575	0.008329	1e-05	0.180196	0.002447	0.281582	0.007195	1e-05	0.52855	1e-05	0.046033	1e-05	1e-05	0.182749	0.002867	0.006454	0.234084	0.527784	1e-05	0.490445	1e-05	0.020279	0.04668
HG01600	Kinh	0.99999	1e-05	0.983323	1e-05	0.016667	1e-05	0.66897	1e-05	0.33101	1e-05	0.368423	1e-05	1e-05	0.631547	1e-05	1e-05	0.535007	1e-05	0.464953	1e-05	0.246741	1e-05	1e-05	0.177613	1e-05	0.575606	1e-05	1e-05	0.191201	1e-05	0.25	1e-05	1e-05	0.55875	1e-05	0.051689	1e-05	1e-05	0.191186	1e-05	1e-05	0.202618	0.554457	1e-05	0.515392	1e-05	0.01455	0.049378
HG01595	Kinh	0.988526	0.011474	0.955294	0.012186	0.03252	0.00167	0.655943	0.013507	0.32888	1e-05	0.36554	0.000544	0.015038	0.618868	0.006834	0.001578	0.53063	0.013567	0.447381	1e-05	0.249402	1e-05	1e-05	0.163539	1e-05	0.569874	0.017155	0.04059	0.167388	1e-05	0.234214	0.016367	1e-05	0.541411	1e-05	0.042509	1e-05	0.024158	0.173362	1e-05	0.016383	0.200702	0.542856	1e-05	0.510317	1e-05	0.021285	0.040658
HG01596	Kinh	0.995605	0.004395	0.962832	0.005109	0.032058	1e-05	0.627366	0.014059	0.358565	0.004171	0.394061	1e-05	0.012925	0.588833	1e-05	1e-05	0.564365	0.012157	0.420241	0.003217	0.28903	0.002767	1e-05	0.148904	1e-05	0.545188	0.014091	1e-05	0.163238	0.00074	0.296921	0.012187	1e-05	0.526883	1e-05	0.021629	1e-05	1e-05	0.173975	0.000297	0.012188	0.259833	0.532047	1e-05	0.489722	1e-05	0.018136	0.020641
HG01597	Kinh	0.99999	1e-05	0.979586	1e-05	0.020404	1e-05	0.636864	1e-05	0.363116	1e-05	0.405702	1e-05	1e-05	0.594268	1e-05	1e-05	0.584848	1e-05	0.415112	1e-05	0.296604	1e-05	1e-05	0.146066	1e-05	0.55729	1e-05	1e-05	0.161417	1e-05	0.299064	1e-05	1.2e-05	0.539467	1e-05	0.044688	1e-05	1e-05	0.157983	1e-05	1e-05	0.247218	0.550061	1e-05	0.507704	1e-05	0.005143	0.043077
HG01598	Kinh	0.99999	1e-05	0.9797	1e-05	0.02029	1e-05	0.648207	0.001212	0.350571	1e-05	0.39005	1e-05	0.004383	0.605546	1e-05	1e-05	0.558526	0.00224	0.439204	1e-05	0.273015	1e-05	1e-05	0.156154	1e-05	0.567012	0.00379	1e-05	0.170617	1e-05	0.277325	0.001486	1e-05	0.550533	1e-05	0.046105	1.4e-05	1e-05	0.174615	1e-05	0.001082	0.231028	0.547126	1e-05	0.49685	1e-05	0.024651	0.041523
CHI007	Thai	0.928227	0.071773	0.874352	0.057756	0.067892	1e-05	0.498125	0.098564	0.403301	0.024829	0.430647	1e-05	0.086634	0.457881	1e-05	1e-05	0.592923	0.086802	0.295787	0.024468	0.396658	0.017943	1e-05	0.128725	1e-05	0.371035	0.085618	1e-05	0.141308	0.016533	0.399216	0.084301	1e-05	0.358611	1e-05	0.022836	1e-05	1e-05	0.143004	0.01669	0.084116	0.362285	0.371039	1e-05	0.333307	1e-05	0.002757	0.022185
CHI034	Thai	0.995952	0.004048	0.945225	1e-05	0.054765	1e-05	0.540777	0.010311	0.448902	0.0171	0.478734	1e-05	0.006425	0.497732	1e-05	1e-05	0.65227	0.006565	0.324021	0.017124	0.390214	0.013809	1e-05	0.093784	1e-05	0.494079	0.008094	1e-05	0.107932	0.012565	0.390787	0.007602	1e-05	0.481083	1e-05	0.045101	1e-05	1e-05	0.111261	0.012426	0.006969	0.343406	0.480807	1e-05	0.433488	1e-05	0.023852	0.043607
DCH002	Thai	0.895821	0.104179	0.834348	0.081193	0.084459	1e-05	0.437625	0.143237	0.419127	0.037485	0.440178	1e-05	0.124061	0.398265	1e-05	1e-05	0.595131	0.124425	0.243163	0.037261	0.408658	0.030988	1e-05	0.096571	1e-05	0.340589	0.123173	1e-05	0.110914	0.028716	0.415559	0.120346	1e-05	0.324436	1e-05	0.017465	1e-05	1e-05	0.117041	0.028988	0.120425	0.381609	0.334442	1e-05	0.287497	1e-05	0.008781	0.016853
DCH006	Thai	0.893089	0.106911	0.830715	0.085703	0.083582	0.002365	0.405694	0.136671	0.455269	0.034518	0.479794	0.00211	0.11991	0.363667	1e-05	0.002297	0.641349	0.120687	0.201357	0.0343	0.456676	0.027131	0.002354	0.078277	1e-05	0.317647	0.117905	1e-05	0.090447	0.025857	0.457611	0.116288	1e-05	0.30735	0.002428	0.027805	1e-05	1e-05	0.084706	0.025857	0.116345	0.413758	0.329055	0.002455	0.291098	0.002444	1e-05	0.027855
DCH007	Thai	0.968373	0.031627	0.93273	0.028246	0.039024	1e-05	0.656581	0.053863	0.289546	0.018604	0.31165	1e-05	0.044326	0.625411	1.1e-05	1e-05	0.461022	0.042998	0.479049	0.01691	0.224615	0.015119	1e-05	0.23043	1e-05	0.485217	0.044598	1e-05	0.242299	0.013784	0.232475	0.04313	1e-05	0.468281	1e-05	0.031549	1e-05	1e-05	0.249875	0.013248	0.043633	0.20051	0.461155	1e-05	0.426597	1e-05	0.020948	0.030314
DCH008	Thai	0.890632	0.109368	0.836146	0.091444	0.07241	1e-05	0.459337	0.146485	0.394167	0.030002	0.418581	1e-05	0.130882	0.420525	1e-05	1e-05	0.578078	0.130961	0.261837	0.029104	0.377484	0.024135	1e-05	0.097705	1e-05	0.369698	0.130958	1e-05	0.112594	0.022861	0.37955	0.129245	1e-05	0.35572	1e-05	0.039375	1e-05	1e-05	0.108707	0.022675	0.12959	0.337511	0.362113	1e-05	0.330763	1e-05	0.002687	0.039584
DCH009	Thai	0.947112	0.052888	0.903642	0.045602	0.050756	1e-05	0.563398	0.077121	0.359471	0.018411	0.385764	1e-05	0.067823	0.527992	1e-05	1e-05	0.537185	0.067823	0.377126	0.017845	0.333102	0.012418	1e-05	0.184301	1e-05	0.403252	0.066907	1e-05	0.195449	0.011093	0.337993	0.065316	1.2e-05	0.390117	1e-05	0.026411	1e-05	1e-05	0.191811	0.011254	0.065347	0.297955	0.407192	1e-05	0.37223	1e-05	1e-05	0.025615
DCH010	Thai	0.897357	0.102643	0.832728	0.077591	0.089681	1e-05	0.436551	0.140419	0.423021	0.044154	0.441557	1e-05	0.118057	0.396222	1e-05	1e-05	0.607545	0.118098	0.23072	0.043617	0.404474	0.038097	1e-05	0.071818	1e-05	0.367326	0.118264	1e-05	0.085728	0.035689	0.415307	0.115188	1e-05	0.348058	1e-05	1e-05	1e-05	1e-05	0.097078	0.036162	0.115237	0.382384	0.369098	1e-05	0.317929	1e-05	0.006229	1e-05
DCH011	Thai	0.902361	0.097639	0.841316	0.075482	0.083202	1e-05	0.438835	0.132383	0.428772	0.036231	0.452954	1e-05	0.114259	0.396546	1e-05	1e-05	0.621211	0.114304	0.228885	0.035581	0.425655	0.029193	1e-05	0.083306	1e-05	0.348417	0.113409	1e-05	0.097896	0.026952	0.432763	0.110786	1e-05	0.331573	1e-05	0.011953	1.9e-05	1e-05	0.102012	0.027534	0.110675	0.394411	0.353376	1e-05	0.308379	1e-05	1e-05	0.012985
DCH012	Thai	0.909861	0.090139	0.85973	0.076821	0.063449	1e-05	0.472113	0.124179	0.403698	0.020769	0.43271	1e-05	0.113842	0.432669	1e-05	1e-05	0.586079	0.114501	0.278695	0.020704	0.382966	0.015041	1e-05	0.111342	1e-05	0.376682	0.113949	1e-05	0.124692	0.013921	0.384136	0.11202	1e-05	0.3652	1e-05	0.048772	1e-05	1e-05	0.112935	0.013934	0.112528	0.332711	0.379089	1e-05	0.338701	1e-05	1e-05	0.047406
SouthFrench3326	French	0.149883	0.850117	0.157761	0.842229	1e-05	1e-05	1e-05	0.99997	1e-05	1e-05	1e-05	1e-05	0.99996	1e-05	1e-05	1e-05	1.8e-05	0.999942	1e-05	1e-05	1e-05	1e-05	1e-05	1e-05	1e-05	1e-05	0.99994	1e-05	1e-05	1e-05	1e-05	0.99993	1e-05	1e-05	1e-05	1e-05	1e-05	1e-05	1e-05	1e-05	0.99992	1e-05	1e-05	1e-05	1e-05	1e-05	1e-05	1e-05
SouthFrench3947	French	0.135656	0.864344	0.144186	0.855804	1e-05	1e-05	1e-05	0.99997	1e-05	1e-05	1e-05	1e-05	0.99996	1e-05	1e-05	1e-05	1e-05	0.99995	1e-05	1e-05	1e-05	1e-05	1e-05	1e-05	1e-05	1e-05	0.99994	1e-05	1e-05	1e-05	1e-05	0.99993	1e-05	1e-05	1e-05	1e-05	1.1e-05	1e-05	1.1e-05	1e-05	0.999918	1e-05	1e-05	1e-05	1e-05	1e-05	1e-05	1e-05
SouthFrench1323	French	0.14457	0.85543	0.153312	0.846678	1e-05	1e-05	1e-05	0.99997	1e-05	1.2e-05	1e-05	1e-05	0.999958	1e-05	1e-05	1e-05	1e-05	0.99995	1e-05	1e-05	1e-05	1e-05	1e-05	1e-05	1e-05	1e-05	0.99994	1e-05	1e-05	1e-05	1e-05	0.99993	1e-05	1e-05	1e-05	1.4e-05	1.2e-05	1.2e-05	1e-05	1e-05	0.999909	1e-05	1.3e-05	1e-05	1e-05	1e-05	1e-05	1e-05
SouthFrench3951	French	0.138855	0.861145	0.148648	0.851342	1e-05	1e-05	1e-05	0.99997	1e-05	1e-05	1e-05	1e-05	0.99996	1e-05	1e-05	1.3e-05	1e-05	0.999938	1.9e-05	1e-05	1e-05	1e-05	1e-05	1e-05	1e-05	1e-05	0.99994	1e-05	1e-05	1e-05	1e-05	0.99993	1e-05	1e-05	1e-05	1e-05	1e-05	1e-05	1e-05	1e-05	0.99992	1e-05	1e-05	1e-05	1e-05	1e-05	1e-05	1e-05
SouthFrench3068	French	0.127667	0.872333	0.138137	0.861853	1e-05	1e-05	1e-05	0.99997	1e-05	1e-05	1e-05	1e-05	0.99996	1e-05	1e-05	1e-05	1e-05	0.99995	1e-05	1e-05	1e-05	1e-05	1e-05	1e-05	1e-05	1e-05	0.99994	1e-05	1e-05	1e-05	1e-05	0.99993	1e-05	1e-05	1e-05	1e-05	1e-05	1e-05	1e-05	1e-05	0.99992	1e-05	1e-05	1e-05	1e-05	1e-05	1e-05	1e-05
SouthFrench1112	French	0.142352	0.857648	0.150449	0.849541	1e-05	1e-05	1e-05	0.99997	1e-05	1e-05	1e-05	1e-05	0.99996	1e-05	1e-05	1e-05	1.3e-05	0.999947	1e-05	1e-05	1e-05	1e-05	1.2e-05	1e-05	1.1e-05	1e-05	0.999937	1e-05	1e-05	1e-05	1e-05	0.99993	1e-05	1e-05	1e-05	1e-05	1e-05	1e-05	1e-05	1e-05	0.99992	1e-05	1e-05	1e-05	1e-05	1e-05	1e-05	1e-05
SouthFrench4018	French	0.145368	0.854632	0.154803	0.845187	1e-05	1e-05	1e-05	0.99997	1e-05	1e-05	1e-05	1e-05	0.99996	1e-05	1e-05	1e-05	1e-05	0.99995	1e-05	1e-05	1e-05	1e-05	1e-05	1e-05	1e-05	1e-05	0.99994	1e-05	1e-05	1e-05	1e-05	0.99993	1e-05	1e-05	1e-05	1e-05	1e-05	1e-05	1e-05	1e-05	0.999913	1.7e-05	1e-05	1e-05	1e-05	1e-05	1e-05	1e-05
Onge1	Onge	0.527719	0.472281	1e-05	1e-05	0.99998	1e-05	1e-05	0.577316	0.422664	0.999956	1e-05	1e-05	1.4e-05	1e-05	1e-05	1e-05	1e-05	1e-05	1e-05	0.99995	1e-05	0.99994	1e-05	1e-05	1e-05	1e-05	1e-05	1e-05	1e-05	0.999928	1e-05	1e-05	1.2e-05	1e-05	1e-05	1e-05	1e-05	1e-05	1.4e-05	0.999916	1e-05	1e-05	1e-05	1e-05	1e-05	1e-05	1e-05	1e-05
Onge2	Onge	0.533927	0.466073	1.8e-05	1e-05	0.999972	1e-05	1e-05	0.571644	0.428336	0.99996	1e-05	1e-05	1e-05	1e-05	1e-05	1e-05	1e-05	1e-05	1e-05	0.99995	1e-05	0.99994	1e-05	1e-05	1e-05	1e-05	1e-05	1e-05	1e-05	0.999927	1e-05	1e-05	1.3e-05	1e-05	1e-05	1e-05	1e-05	1e-05	1e-05	0.99992	1e-05	1e-05	1e-05	1e-05	1e-05	1e-05	1e-05	1e-05
Onge3	Onge	0.513027	0.486973	1e-05	1e-05	0.99998	1e-05	1e-05	0.592423	0.407557	0.99996	1e-05	1e-05	1e-05	1e-05	1e-05	1e-05	1e-05	1e-05	1e-05	0.99995	1.4e-05	0.999928	1e-05	1e-05	1.8e-05	1e-05	1e-05	1e-05	1e-05	0.99993	1e-05	1e-05	1e-05	1e-05	1e-05	1e-05	1e-05	1e-05	1e-05	0.99992	1e-05	1e-05	1e-05	1e-05	1e-05	1e-05	1e-05	1e-05
Onge7	Onge	0.529573	0.470427	1.6e-05	1e-05	0.999974	1e-05	1e-05	0.579141	0.420839	0.999953	1.7e-05	1e-05	1e-05	1e-05	1e-05	1e-05	1e-05	1e-05	1e-05	0.99995	1e-05	0.999938	1e-05	1e-05	1e-05	1.2e-05	1e-05	1e-05	1e-05	0.99993	1e-05	1e-05	1e-05	1e-05	1e-05	1e-05	1e-05	1e-05	1e-05	0.99992	1e-05	1e-05	1e-05	1e-05	1e-05	1e-05	1e-05	1.6e-05
Onge9	Onge	0.525553	0.474447	1e-05	1e-05	0.99998	1e-05	1e-05	0.578617	0.421363	0.99996	1e-05	1e-05	1e-05	1e-05	1e-05	1e-05	1e-05	1e-05	1e-05	0.99995	1e-05	0.99994	1e-05	1e-05	1e-05	1e-05	1e-05	1e-05	1e-05	0.999921	1e-05	1.2e-05	1.7e-05	1e-05	1e-05	1.1e-05	1e-05	1e-05	1e-05	0.999919	1e-05	1e-05	1e-05	1e-05	1e-05	1.1e-05	1e-05	1e-05
Onge12	Onge	0.52408	0.47592	1e-05	1e-05	0.99998	1e-05	1e-05	0.58066	0.41932	0.99996	1e-05	1e-05	1e-05	1e-05	1e-05	1e-05	1e-05	1e-05	1e-05	0.99995	1e-05	0.99994	1e-05	1e-05	1e-05	1e-05	1e-05	1e-05	1e-05	0.999929	1e-05	1e-05	1.1e-05	1e-05	1e-05	1e-05	1e-05	1e-05	1e-05	0.99992	1e-05	1e-05	1e-05	1e-05	1e-05	1e-05	1e-05	1e-05
Onge13	Onge	0.537538	0.462462	1.1e-05	1e-05	0.999979	1e-05	1e-05	0.57144	0.42854	0.999959	1.1e-05	1e-05	1e-05	1e-05	1e-05	1e-05	1e-05	1e-05	1e-05	0.99995	1e-05	0.99994	1e-05	1e-05	1e-05	1e-05	1e-05	1e-05	1e-05	0.99993	1e-05	1e-05	1e-05	1e-05	1e-05	1e-05	1e-05	1e-05	1e-05	0.99992	1e-05	1e-05	1e-05	1e-05	1e-05	1e-05	1e-05	1e-05
Onge14	Onge	0.543571	0.456429	1e-05	1e-05	0.99998	1e-05	1e-05	0.56065	0.43933	0.999957	1.3e-05	1e-05	1e-05	1e-05	1e-05	1e-05	1e-05	1e-05	1e-05	0.99995	1e-05	0.99994	1e-05	1e-05	1e-05	1e-05	1e-05	1e-05	1e-05	0.99993	1e-05	1e-05	1e-05	1e-05	1e-05	1e-05	1e-05	1e-05	1e-05	0.99992	1e-05	1e-05	1e-05	1e-05	1e-05	1e-05	1e-05	1.5e-05
Onge15	Onge	0.530281	0.469719	1e-05	1e-05	0.99998	1e-05	1e-05	0.570683	0.429297	0.999957	1.3e-05	1e-05	1e-05	1e-05	1.6e-05	1e-05	1e-05	1e-05	1e-05	0.999943	1e-05	0.99994	1e-05	1e-05	1e-05	1e-05	1e-05	1e-05	1e-05	0.99993	1e-05	1e-05	1e-05	1e-05	1e-05	1e-05	1.1e-05	1e-05	1e-05	0.999919	1e-05	1e-05	1e-05	1e-05	1.2e-05	1e-05	1e-05	1e-05
Onge16	Onge	0.549229	0.450771	1e-05	1e-05	0.99998	1e-05	1e-05	0.554945	0.445035	0.99996	1e-05	1e-05	1e-05	1e-05	1e-05	1e-05	1e-05	1e-05	1e-05	0.99995	1e-05	0.99994	1e-05	1e-05	1e-05	1e-05	1e-05	1e-05	1e-05	0.99993	1e-05	1e-05	1e-05	1e-05	1e-05	1e-05	1e-05	1e-05	1e-05	0.99992	1e-05	1e-05	1e-05	1e-05	1e-05	1e-05	1.5e-05	1e-05
Onge17	Onge	0.547108	0.452892	1e-05	1e-05	0.99998	1e-05	1e-05	0.559575	0.440405	0.99996	1e-05	1e-05	1e-05	1e-05	1e-05	1e-05	1e-05	1e-05	1e-05	0.99995	1e-05	0.99994	1e-05	1e-05	1e-05	1e-05	1e-05	1e-05	1e-05	0.99993	1e-05	1e-05	1e-05	1e-05	1e-05	1e-05	1e-05	1e-05	1e-05	0.99992	1e-05	1e-05	1e-05	1e-05	1e-05	1e-05	1e-05	1.2e-05
stockplate1_B2	Onge	0.518752	0.481248	1e-05	1e-05	0.99998	1e-05	1e-05	0.579309	0.420671	0.99996	1e-05	1e-05	1e-05	1e-05	1e-05	1e-05	1e-05	1e-05	1e-05	0.99995	1e-05	0.99994	1e-05	1e-05	1e-05	1e-05	1e-05	1e-05	1e-05	0.99993	1e-05	1e-05	1e-05	1e-05	1e-05	1e-05	1e-05	1e-05	1e-05	0.99992	1e-05	1e-05	1e-05	1e-05	1e-05	1e-05	1e-05	1e-05
stockplate1_B6	Onge	0.516612	0.483388	1.1e-05	1e-05	0.999979	1e-05	1e-05	0.578917	0.421063	0.99996	1e-05	1e-05	1e-05	1e-05	1.3e-05	1e-05	1e-05	1e-05	1e-05	0.999947	1e-05	0.99994	1e-05	1e-05	1e-05	1e-05	1e-05	1e-05	1e-05	0.99993	1e-05	1e-05	1e-05	1e-05	1e-05	1.1e-05	1e-05	1e-05	1e-05	0.999919	1e-05	1e-05	1e-05	1e-05	1e-05	1e-05	1e-05	1e-05
stockplate1_B8	Onge	0.535674	0.464326	1.5e-05	1e-05	0.999975	1e-05	1e-05	0.566433	0.433547	0.999958	1e-05	1.2e-05	1e-05	1e-05	1.3e-05	1e-05	1e-05	1e-05	1e-05	0.999947	1e-05	0.99994	1e-05	1e-05	1e-05	1e-05	1e-05	1e-05	1e-05	0.99993	1e-05	1e-05	1e-05	1e-05	1e-05	1.6e-05	1e-05	1e-05	1.6e-05	0.999908	1e-05	1e-05	1e-05	1e-05	1e-05	1e-05	1e-05	1e-05
stockplate15_A1	Onge	0.543013	0.456987	1e-05	1e-05	0.99998	1e-05	1e-05	0.558045	0.441935	0.99996	1e-05	1e-05	1e-05	1e-05	1e-05	1e-05	1e-05	1e-05	1e-05	0.99995	1e-05	0.99994	1e-05	1e-05	1e-05	1e-05	1e-05	1e-05	1e-05	0.99993	1e-05	1e-05	1e-05	1e-05	1e-05	1e-05	1e-05	1e-05	1e-05	0.99992	1e-05	1e-05	1e-05	1e-05	1e-05	1e-05	1e-05	1e-05
stockplate1_A11	Onge	0.533078	0.466922	1e-05	1e-05	0.99998	1e-05	1e-05	0.564941	0.435039	0.99996	1e-05	1e-05	1e-05	1e-05	1e-05	1e-05	1e-05	1e-05	1e-05	0.99995	1e-05	0.99994	1e-05	1e-05	1e-05	1e-05	1e-05	1e-05	1e-05	0.99993	1e-05	1e-05	1e-05	1e-05	1e-05	1e-05	1e-05	1e-05	1e-05	0.99992	1e-05	1e-05	1e-05	1e-05	1e-05	1e-05	1.2e-05	1e-05
S_Brahmin-1.DG	Brahmin.DG	0.377358	0.622642	0.326624	0.565278	0.108098	1e-05	0.121142	0.7393	0.139548	0.091755	0.120256	1e-05	0.682119	0.10586	1e-05	1e-05	0.170726	0.681631	0.05659	0.091034	0.13927	0.087354	1e-05	0.047474	1e-05	0.04738	0.678502	1e-05	0.050471	0.085978	0.146303	0.676502	2e-05	0.040707	1e-05	1e-05	1e-05	1e-05	0.047164	0.08618	0.676686	0.134965	0.054964	1e-05	0.033172	1e-05	1e-05	1e-05
S_Mala-3.DG	Mala.DG	0.479397	0.520603	0.392051	0.433343	0.174606	1e-05	0.182121	0.621081	0.196787	0.1549	0.14757	1e-05	0.525376	0.172143	1e-05	0.000923	0.203264	0.52425	0.117142	0.154411	0.180441	0.14832	0.003751	0.1102	1e-05	0.041471	0.515807	1e-05	0.113204	0.146818	0.187811	0.513422	1e-05	0.03477	0.003955	1e-05	1e-05	1e-05	0.107048	0.146862	0.513642	0.17589	0.052507	0.004021	0.02758	0.003983	1e-05	1e-05
S_Mala-2.DG	Mala.DG	0.483503	0.516497	0.402808	0.438104	0.159088	0.002654	0.18313	0.613246	0.200971	0.137067	0.161621	0.00284	0.528996	0.169476	1e-05	0.003467	0.227146	0.527991	0.105147	0.136239	0.197323	0.130404	0.005885	0.098236	1e-05	0.04793	0.520213	1e-05	0.102366	0.128908	0.204838	0.518019	1e-05	0.040135	0.005713	1e-05	1.7e-05	1e-05	0.097653	0.128947	0.518077	0.192522	0.056993	0.005771	0.026509	0.00546	1e-05	1e-05
S_Brahmin-2.DG	Brahmin.DG	0.387927	0.612073	0.336614	0.554645	0.10874	1e-05	0.145508	0.728387	0.126094	0.095224	0.104363	1e-05	0.668586	0.131817	1e-05	1e-05	0.154075	0.667749	0.08381	0.094346	0.143727	0.089352	1e-05	0.09002	1e-05	0.014127	0.662753	1e-05	0.092464	0.087833	0.151951	0.660687	1e-05	0.007035	1e-05	1e-05	1e-05	1e-05	0.086755	0.087991	0.660984	0.140988	0.023242	1e-05	1e-05	1e-05	1e-05	1e-05
MA122	Mlabri	0.99999	1e-05	0.864766	1e-05	0.135224	1e-05	1e-05	1e-05	0.99997	1e-05	0.99996	1e-05	1e-05	1e-05	0.99995	1e-05	1e-05	1e-05	1e-05	1e-05	1e-05	1.2e-05	1e-05	1e-05	0.999938	1e-05	1e-05	1e-05	1e-05	1e-05	1e-05	1e-05	0.99993	1e-05	1e-05	1e-05	0.99992	1e-05	1e-05	1e-05	1e-05	1e-05	1e-05	1e-05	1e-05	1e-05	1.2e-05	1.3e-05
TN110	Htin_Mal	0.978372	0.021628	0.876841	1e-05	0.123149	0.004968	0.287098	0.000661	0.707273	0.018337	0.753851	0.004635	1e-05	0.223167	0.041721	0.004433	0.933866	0.00102	1e-05	0.018949	0.867921	0.000629	1e-05	0.001726	1e-05	0.129694	1e-05	0.003332	0.015138	1e-05	0.859701	1e-05	1e-05	0.121789	1e-05	0.008298	1e-05	0.019684	0.01021	1e-05	1e-05	0.823329	0.138439	1e-05	0.105087	1e-05	0.001677	0.013927
MA119	Mlabri	0.99999	1e-05	0.87298	1e-05	0.12701	1e-05	1e-05	1e-05	0.99997	1e-05	0.99996	1e-05	1e-05	1e-05	0.99995	1e-05	1e-05	1e-05	1e-05	1e-05	1e-05	1e-05	1e-05	1e-05	0.99994	1e-05	1e-05	1e-05	1e-05	1e-05	1e-05	1e-05	0.99993	1e-05	1e-05	1e-05	0.999919	1.1e-05	1e-05	1e-05	1e-05	1e-05	1e-05	1e-05	1e-05	1e-05	1e-05	1e-05
TN102	Htin_Mal	0.99999	1e-05	0.914359	1e-05	0.085631	1e-05	0.313465	1e-05	0.686515	0.007915	0.739381	1e-05	1e-05	0.252685	0.026793	1e-05	0.93621	1e-05	0.027273	0.009704	0.829903	1e-05	1e-05	0.006607	1e-05	0.16345	1e-05	1e-05	0.021689	1e-05	0.822502	1e-05	1.2e-05	0.155757	1e-05	0.016703	1e-05	1e-05	0.021619	1e-05	1e-05	0.786835	0.174793	1e-05	0.136038	1e-05	1e-05	0.021585
MA112	Mlabri	0.99999	1e-05	0.878856	1e-05	0.121134	1e-05	1e-05	1e-05	0.99997	1e-05	0.99996	1e-05	1e-05	1e-05	0.99995	1e-05	1e-05	1e-05	1e-05	1e-05	1e-05	1e-05	1e-05	1e-05	0.99994	1e-05	1e-05	1e-05	1e-05	1e-05	1e-05	1e-05	0.99993	1e-05	1e-05	1e-05	0.99992	1e-05	1e-05	1e-05	1e-05	1e-05	1e-05	1e-05	1e-05	1e-05	1e-05	1e-05
TN106	Htin_Mal	0.99999	1e-05	0.902251	1e-05	0.097739	1e-05	0.330598	1e-05	0.669382	0.019715	0.712743	1e-05	1e-05	0.267522	0.039826	1e-05	0.882374	1e-05	0.05699	0.020789	0.779881	0.002368	1e-05	0.026025	0.01171	0.179996	1e-05	1e-05	0.042059	0.000189	0.775464	1e-05	0.0069	0.175359	1e-05	0.038882	0.009243	1e-05	0.038195	1e-05	1e-05	0.734193	0.179447	1e-05	0.137776	1e-05	0.009775	0.042607
TN105	Htin_Mal	0.99999	1e-05	0.910206	1e-05	0.089784	1e-05	0.313129	1e-05	0.686851	0.01222	0.73604	1e-05	1e-05	0.25172	0.029803	1e-05	0.915515	1e-05	0.040077	0.014585	0.821545	1e-05	1e-05	0.021369	1e-05	0.157046	1e-05	1e-05	0.036483	1e-05	0.812214	1e-05	1e-05	0.151253	1e-05	0.03911	1.1e-05	1e-05	0.021926	1e-05	1e-05	0.762324	0.176589	1e-05	0.138466	1e-05	1e-05	0.044087
MA107	Mlabri	0.99999	1e-05	0.879098	1e-05	0.120892	1e-05	1e-05	1e-05	0.99997	1e-05	0.99996	1e-05	1e-05	1e-05	0.99995	1e-05	1e-05	1e-05	1e-05	1e-05	1e-05	1e-05	1e-05	1e-05	0.99994	1e-05	1e-05	1e-05	1e-05	1e-05	1e-05	1e-05	0.99993	1e-05	1e-05	1e-05	0.99992	1e-05	1e-05	1e-05	1e-05	1e-05	1e-05	1e-05	1e-05	1e-05	1.3e-05	1e-05
MA124	Mlabri	0.99999	1e-05	0.8722	1e-05	0.12779	1e-05	1e-05	1e-05	0.99997	1e-05	0.99996	1e-05	1e-05	1e-05	0.99995	1e-05	1e-05	1e-05	1e-05	1e-05	1e-05	1e-05	1e-05	1e-05	0.99994	1e-05	1e-05	1.9e-05	1e-05	1e-05	1e-05	1e-05	0.999921	1e-05	1e-05	1e-05	0.99992	1e-05	1e-05	1e-05	1e-05	1e-05	1e-05	1e-05	1e-05	1e-05	1.3e-05	1e-05
MA113	Mlabri	0.99999	1e-05	0.870936	1e-05	0.129054	1e-05	1e-05	1e-05	0.99997	1e-05	0.99996	1e-05	1e-05	1e-05	0.99995	1e-05	1e-05	1e-05	1e-05	1e-05	1.4e-05	1e-05	1e-05	1e-05	0.999936	1e-05	1e-05	1e-05	1e-05	1e-05	1.1e-05	1e-05	0.999929	1e-05	1e-05	1e-05	0.999919	1e-05	1e-05	1e-05	1.1e-05	1e-05	1e-05	1e-05	1e-05	1e-05	1e-05	1e-05
TN122	Htin_Mal	0.99999	1e-05	0.901492	1e-05	0.098498	1e-05	0.305646	1e-05	0.694334	0.018212	0.739419	1e-05	1e-05	0.242349	0.02321	1e-05	0.938356	1e-05	0.019023	0.019391	0.834081	1e-05	1e-05	0.000956	1e-05	0.164923	1e-05	1e-05	0.015992	1e-05	0.826668	1e-05	1e-05	0.15729	1e-05	0.009105	1e-05	0.004714	0.021484	1e-05	1e-05	0.797444	0.167214	1e-05	0.122028	1e-05	0.015802	0.011538
TN123	Htin_Mal	0.99999	1e-05	0.910403	1e-05	0.089587	1e-05	0.31487	1e-05	0.68511	0.011216	0.737015	1e-05	1e-05	0.251749	0.027052	1e-05	0.933737	1e-05	0.026247	0.012943	0.826222	1e-05	1e-05	0.004932	1e-05	0.168806	1e-05	1e-05	0.021009	1e-05	0.816244	1e-05	1e-05	0.162697	1e-05	0.034192	1e-05	1e-05	0.008683	1e-05	1e-05	0.768939	0.188137	1e-05	0.147041	1e-05	1e-05	0.038413
MA117	Mlabri	0.99999	1e-05	0.865078	1e-05	0.134912	1e-05	1e-05	1e-05	0.99997	1e-05	0.99996	1e-05	1e-05	1e-05	0.99995	1e-05	1e-05	1e-05	1e-05	1e-05	1e-05	1e-05	1e-05	1e-05	0.99994	1e-05	1e-05	1e-05	1.3e-05	1e-05	1e-05	1e-05	0.999922	1.5e-05	1e-05	1e-05	0.99992	1e-05	1e-05	1e-05	1e-05	1e-05	1e-05	1e-05	1e-05	1e-05	1e-05	1e-05
MA115	Mlabri	0.99999	1e-05	0.872817	1e-05	0.127173	1e-05	1e-05	1e-05	0.99997	1e-05	0.99996	1e-05	1e-05	1e-05	0.99995	1e-05	1e-05	1e-05	1e-05	1e-05	1e-05	1e-05	1e-05	1e-05	0.99994	1e-05	1e-05	1e-05	1e-05	1e-05	1e-05	1e-05	0.99993	1e-05	1e-05	1e-05	0.99992	1e-05	1e-05	1e-05	1e-05	1e-05	1e-05	1e-05	1e-05	1e-05	1e-05	1e-05
MA126	Mlabri	0.99999	1e-05	0.863734	1e-05	0.136256	1e-05	1e-05	1e-05	0.99997	1e-05	0.99996	1e-05	1e-05	1e-05	0.99995	1e-05	1e-05	1e-05	1e-05	1e-05	1e-05	1e-05	1e-05	1e-05	0.99994	1e-05	1e-05	1e-05	1e-05	1e-05	1e-05	1e-05	0.99993	1e-05	1e-05	1e-05	0.99992	1e-05	1e-05	1e-05	1e-05	1e-05	1e-05	1e-05	1e-05	1e-05	1.5e-05	1e-05
TN115	Htin_Mal	0.99999	1e-05	0.907864	1e-05	0.092126	1e-05	0.322715	1e-05	0.677265	0.012756	0.724043	1e-05	1e-05	0.26318	0.031064	1e-05	0.898816	1e-05	0.055327	0.014772	0.792154	1.5e-05	1e-05	0.017831	0.00233	0.187649	1e-05	1e-05	0.030173	1e-05	0.789164	1e-05	1e-05	0.180613	1e-05	0.025191	1e-05	0.007367	0.032213	1e-05	1e-05	0.754899	0.18029	1e-05	0.134553	1e-05	0.022294	0.029932
TN147	Htin_Mal	0.99999	1e-05	0.901858	1e-05	0.098132	1e-05	0.320471	1e-05	0.679509	0.020907	0.720994	1e-05	1e-05	0.258079	0.023903	1e-05	0.917258	1e-05	0.036172	0.022647	0.797226	0.004282	1e-05	0.001799	1e-05	0.196663	1e-05	1e-05	0.018015	0.001482	0.790639	1e-05	1e-05	0.189824	1e-05	0.026902	1e-05	1e-05	0.015635	0.001448	1e-05	0.749957	0.206018	1e-05	0.161845	1e-05	0.001822	0.029915
TN112	Htin_Mal	0.99999	1e-05	0.89201	1e-05	0.10798	1e-05	0.270146	1e-05	0.729834	0.02107	0.775268	1e-05	1e-05	0.203641	0.028087	1e-05	0.951246	1e-05	1e-05	0.020637	0.875457	0.000137	1e-05	1e-05	1e-05	0.124366	1e-05	1e-05	1e-05	1e-05	0.870973	1e-05	1e-05	0.128967	1e-05	0.020609	1e-05	1e-05	1e-05	1e-05	1e-05	0.831974	0.147357	1e-05	0.104651	1e-05	1e-05	0.02142
MA128	Mlabri	0.99999	1e-05	0.881439	1e-05	0.118551	1e-05	1e-05	1e-05	0.99997	1e-05	0.99996	1e-05	1e-05	1e-05	0.99995	1e-05	1e-05	1e-05	1e-05	1e-05	1e-05	1e-05	1e-05	1e-05	0.99994	1e-05	1e-05	1e-05	1e-05	1e-05	1e-05	1e-05	0.99993	1e-05	1e-05	1e-05	0.99992	1e-05	1e-05	1e-05	1e-05	1e-05	1e-05	1e-05	1e-05	1e-05	1e-05	1e-05
TN125	Htin_Mal	0.99999	1e-05	0.906729	1e-05	0.093261	1e-05	0.297617	1e-05	0.702363	0.011693	0.753663	1e-05	1e-05	0.234624	0.024353	1e-05	0.962533	1e-05	1e-05	0.013084	0.842639	1e-05	1e-05	1e-05	1e-05	0.157311	1e-05	1e-05	1e-05	1e-05	0.839852	1e-05	1e-05	0.160088	1e-05	0.018842	1e-05	1e-05	1e-05	1e-05	1e-05	0.798352	0.182746	1e-05	0.134262	1e-05	1e-05	0.020305
HM401	HmongDaw	0.99999	1e-05	0.968868	1e-05	0.031122	1e-05	0.75288	1e-05	0.2471	1e-05	0.276937	1e-05	1e-05	0.723033	0.027041	1e-05	0.372511	1e-05	0.600418	1e-05	0.045815	1e-05	1e-05	0.113847	0.021066	0.819242	1e-05	0.122303	0.108113	1e-05	1e-05	1e-05	1e-05	0.769534	1e-05	0.070602	1e-05	0.542789	0.118595	1e-05	1e-05	0.009838	0.258136	1e-05	0.229126	1e-05	0.580107	0.063958
HM403	HmongDaw	0.99999	1e-05	0.99998	1e-05	1e-05	1e-05	0.769197	1e-05	0.230783	1e-05	0.26188	1e-05	1e-05	0.73809	1e-05	1e-05	0.401096	1e-05	0.598864	1e-05	0.026266	1e-05	1e-05	0.119961	1e-05	0.853732	1e-05	1e-05	0.13605	1e-05	0.038832	1e-05	1e-05	0.825068	1e-05	0.024292	1.3e-05	0.506818	0.119081	1e-05	1e-05	0.04008	0.309686	1e-05	0.266667	1e-05	0.569054	0.018919
HM404	HmongDaw	0.991434	0.008566	0.914179	1e-05	0.085811	0.01163	0.695462	1e-05	0.292899	1e-05	0.322435	0.011262	1e-05	0.666283	0.086777	1e-05	0.356824	1e-05	0.556369	1e-05	0.022007	0.009065	1e-05	0.104481	0.084199	0.780228	1e-05	0.187984	0.078144	0.008658	1e-05	1e-05	0.02569	0.699073	0.000431	0.057913	1e-05	0.496481	0.096062	0.005223	1e-05	0.03666	0.307631	1e-05	0.278306	1e-05	0.517976	0.054093
HM405	HmongDaw	0.99999	1e-05	0.99998	1e-05	1e-05	1e-05	0.762167	1e-05	0.237813	1e-05	0.269039	1e-05	1e-05	0.730931	0.002616	1e-05	0.398693	1e-05	0.598661	1e-05	0.036448	1e-05	1e-05	0.139229	0.004679	0.819613	1e-05	0.013183	0.150991	1e-05	0.045588	1e-05	1.1e-05	0.790197	1e-05	0.03276	1e-05	0.427105	0.142847	1e-05	1e-05	0.044521	0.352727	1e-05	0.311845	1e-05	0.482794	0.026479
HM406	HmongDaw	0.990697	0.009303	0.922647	0.005063	0.07229	0.012291	0.712075	1e-05	0.275624	1e-05	0.30793	0.011924	1e-05	0.680127	0.081223	0.000414	0.347836	1e-05	0.570507	1e-05	0.022354	1e-05	1e-05	0.106446	0.07808	0.79309	1e-05	0.176326	0.085719	1e-05	1e-05	1e-05	0.019359	0.7145	0.004066	0.018336	1e-05	0.572396	0.109277	1e-05	1e-05	0.039055	0.260895	1e-05	0.228489	1e-05	0.591012	0.014788
HM407	HmongDaw	0.99999	1e-05	0.99998	1e-05	1e-05	1e-05	0.789332	1e-05	0.210648	1e-05	0.242931	1e-05	1e-05	0.757039	1e-05	1e-05	0.374391	1e-05	0.625569	1e-05	1e-05	1e-05	1e-05	0.133227	1e-05	0.866723	1e-05	0.033119	0.141634	1e-05	1e-05	1e-05	1e-05	0.825198	1e-05	0.064756	1e-05	0.489326	0.126077	1e-05	1e-05	1e-05	0.31979	1e-05	0.28444	1e-05	0.548369	0.059688
HM409	HmongDaw	0.99999	1e-05	0.99998	1e-05	1e-05	1e-05	0.793863	1e-05	0.206117	1e-05	0.234703	1e-05	1e-05	0.765267	1e-05	1e-05	0.361158	1e-05	0.638802	1e-05	1e-05	1e-05	1e-05	0.122723	1e-05	0.877227	1e-05	0.01924	0.136967	1e-05	1e-05	1e-05	1.3e-05	0.84374	1e-05	0.051871	1e-05	0.565118	0.1111	1e-05	1e-05	1e-05	0.271861	1e-05	0.23771	1e-05	0.626766	0.045506
HM413	HmongDaw	0.99999	1e-05	0.99998	1e-05	1e-05	1e-05	0.772876	1e-05	0.227104	1e-05	0.25641	1e-05	1e-05	0.74356	1e-05	1e-05	0.390157	1e-05	0.609803	1e-05	0.034441	1e-05	1e-05	0.145375	1e-05	0.820144	1e-05	0.000429	0.161542	1e-05	0.0452	1e-05	1e-05	0.79279	1e-05	0.01745	1e-05	0.489327	0.155524	1e-05	1e-05	0.046659	0.291	1e-05	0.261601	1e-05	0.547423	0.014251
HM415	HmongDaw	0.99999	1e-05	0.968527	1e-05	0.031463	1e-05	0.733067	1e-05	0.266913	1e-05	0.297479	1e-05	1e-05	0.702491	0.023435	1e-05	0.40612	1e-05	0.570415	1e-05	0.067001	1e-05	1e-05	0.093142	0.02052	0.819306	1e-05	0.089885	0.094915	1e-05	0.039201	1e-05	1e-05	0.775958	1e-05	0.035957	2e-05	0.514819	0.096599	1e-05	1e-05	0.057015	0.295561	1e-05	0.258953	1e-05	0.552081	0.029678
HM101	HmongNjua	0.99999	1e-05	0.940152	1e-05	0.059838	1e-05	0.732123	1e-05	0.267857	1.4e-05	0.298939	1e-05	1e-05	0.701027	0.064374	1e-05	0.337705	1e-05	0.597891	1e-05	1e-05	1e-05	1e-05	1e-05	0.048311	0.951639	1e-05	0.13536	1e-05	1e-05	1e-05	1e-05	1e-05	0.86458	1e-05	1e-05	1e-05	0.99992	1e-05	1e-05	1e-05	1e-05	1e-05	1e-05	1e-05	1e-05	0.99991	1e-05
HM102	HmongNjua	0.99999	1e-05	0.98056	1e-05	0.01943	1e-05	0.754325	1e-05	0.245655	1e-05	0.275903	1e-05	1e-05	0.724067	0.013479	1e-05	0.390634	1e-05	0.595857	1e-05	1e-05	1e-05	1e-05	0.004638	0.019209	0.976113	1e-05	0.090702	0.006187	1e-05	1e-05	1e-05	1e-05	0.903062	1e-05	0.013142	1e-05	0.889544	1e-05	1e-05	1e-05	1e-05	0.097253	1e-05	0.075982	1e-05	0.923938	1e-05
HM103	HmongNjua	0.99999	1e-05	0.973064	1e-05	0.026926	1.6e-05	0.757443	1e-05	0.242531	1e-05	0.275538	1e-05	1e-05	0.724432	0.031371	1e-05	0.364245	1e-05	0.604355	1e-05	1e-05	1e-05	1e-05	1e-05	0.023405	0.976545	1e-05	0.077917	1e-05	1e-05	1e-05	1e-05	1e-05	0.922023	1e-05	1e-05	1e-05	0.99992	1e-05	1e-05	1e-05	1e-05	1e-05	1e-05	1e-05	1e-05	0.99991	1e-05
HM104	HmongNjua	0.99999	1e-05	0.932822	1e-05	0.067168	0.003782	0.718817	1e-05	0.277391	1.5e-05	0.310438	0.003548	1e-05	0.685989	0.076134	1e-05	0.335963	1e-05	0.587873	1e-05	0.015984	1e-05	1e-05	0.088228	0.070344	0.825413	1e-05	0.196572	0.067985	1e-05	1e-05	1e-05	1e-05	0.735394	1e-05	0.036713	1e-05	0.640523	0.092911	1e-05	1e-05	0.006338	0.223475	1e-05	0.202042	1e-05	0.65404	0.034922
HM105	HmongNjua	0.99999	1e-05	0.927146	1e-05	0.072844	1e-05	0.730672	1e-05	0.269308	1e-05	0.297649	1e-05	1e-05	0.702321	0.075586	1e-05	0.313644	1e-05	0.610739	1e-05	1e-05	1e-05	1e-05	1e-05	0.060977	0.938973	1e-05	0.155854	1e-05	1e-05	1e-05	1e-05	1e-05	0.844086	1e-05	1e-05	1.9e-05	0.999911	1e-05	1e-05	1e-05	1e-05	1e-05	1e-05	1e-05	1e-05	0.99991	1e-05
HM107	HmongNjua	0.99999	1e-05	0.950935	1e-05	0.049055	1e-05	0.734422	1e-05	0.265558	1e-05	0.294444	1e-05	1e-05	0.705526	0.050149	1e-05	0.355452	1e-05	0.59437	1e-05	0.017208	1e-05	1e-05	0.054642	0.043339	0.884782	1e-05	0.147964	0.04557	1e-05	1e-05	1e-05	1e-05	0.806416	1e-05	0.046564	1e-05	0.760177	0.045046	1e-05	1e-05	1e-05	0.148162	1e-05	0.132914	1e-05	0.776011	0.038517
HM108	HmongNjua	0.99999	1e-05	0.945112	1e-05	0.054878	1.2e-05	0.690993	1e-05	0.308985	1e-05	0.341689	1e-05	1e-05	0.658281	0.045103	1e-05	0.427378	1e-05	0.52749	1e-05	0.146976	1e-05	1e-05	0.135204	0.031688	0.686102	1e-05	0.235492	0.110097	1e-05	0.041819	1e-05	1e-05	0.612552	1e-05	0.180801	1e-05	0.410308	0.109538	1e-05	1e-05	0.053247	0.246066	1e-05	0.214737	1e-05	0.4273	0.176666
HM109	HmongNjua	0.99999	1e-05	0.988491	1e-05	0.011499	1e-05	0.758413	1e-05	0.241567	1e-05	0.273213	1e-05	1e-05	0.726757	0.004829	1e-05	0.402031	1e-05	0.59311	1e-05	0.013247	1e-05	1e-05	0.074558	0.010586	0.901578	1e-05	0.055926	0.084746	1e-05	0.00792	1e-05	1e-05	0.851368	1e-05	0.00702	1e-05	0.648659	0.069868	1e-05	1e-05	0.015373	0.25904	1e-05	0.240196	1e-05	0.691363	0.000122
HM110	HmongNjua	0.99999	1e-05	0.997648	1e-05	0.002342	1e-05	0.801806	1e-05	0.198174	1e-05	0.226643	1e-05	1e-05	0.773327	0.002805	1e-05	0.347259	1e-05	0.649906	1e-05	1e-05	1e-05	1e-05	1e-05	1e-05	0.99994	1e-05	0.022099	1e-05	1e-05	1e-05	1e-05	1e-05	0.977841	1e-05	1e-05	1e-05	0.999919	1.1e-05	1e-05	1e-05	1e-05	1e-05	1e-05	1e-05	1e-05	0.99991	1e-05
HM111	HmongNjua	0.99999	1e-05	0.99998	1e-05	1e-05	1e-05	0.780861	1e-05	0.219119	1e-05	0.248114	1e-05	1e-05	0.751856	1e-05	1e-05	0.389138	1e-05	0.610822	1e-05	0.025304	1e-05	1e-05	0.140728	1e-05	0.833928	1e-05	0.007036	0.156565	1.4e-05	0.033238	1e-05	1.2e-05	0.803116	1e-05	0.036321	1e-05	0.460415	0.146243	1e-05	1e-05	0.032171	0.32481	1e-05	0.285251	1e-05	0.518705	0.030952
Y101	IuMien	0.99999	1e-05	0.983567	1e-05	0.016423	1e-05	0.744348	1e-05	0.255632	1e-05	0.287914	1e-05	1e-05	0.712056	0.02293	1e-05	0.389985	1e-05	0.587055	1e-05	0.105902	1e-05	1e-05	0.200416	0.016988	0.676664	1e-05	0.082496	0.197369	1e-05	0.081005	1e-05	1e-05	0.63909	1e-05	0.070808	1e-05	0.301038	0.202616	1e-05	1e-05	0.080217	0.345281	1e-05	0.310596	1e-05	0.337373	0.066662
Y102	IuMien	0.99999	1e-05	0.99998	1e-05	1e-05	1e-05	0.795652	1e-05	0.204328	1e-05	0.233896	1e-05	1e-05	0.766074	0.003181	1e-05	0.357301	1e-05	0.639489	1e-05	1e-05	1e-05	1e-05	0.148056	0.004379	0.847526	1e-05	0.028015	0.157832	1e-05	1e-05	1e-05	1e-05	0.814102	1e-05	0.030599	1e-05	0.512507	0.152049	1e-05	1e-05	0.001679	0.303127	1e-05	0.271684	1e-05	0.570868	0.024769
Y104	IuMien	0.99999	1e-05	0.949671	1e-05	0.050319	1e-05	0.590188	0.0013	0.408502	0.006929	0.443837	1e-05	1e-05	0.549214	0.022233	1e-05	0.593538	1e-05	0.377924	0.006285	0.315151	0.005663	1e-05	0.110165	0.014187	0.554055	0.000769	0.073979	0.107561	0.005194	0.295252	0.000122	1e-05	0.517872	1e-05	0.068407	1e-05	0.052987	0.110831	0.005363	1.2e-05	0.262081	0.5003	1e-05	0.460941	1e-05	0.050733	0.064109
Y107	IuMien	0.99999	1e-05	0.976903	1e-05	0.023087	1.2e-05	0.659032	1e-05	0.340946	1.2e-05	0.37677	1e-05	1e-05	0.623199	0.003048	1e-05	0.540578	1e-05	0.456345	1e-05	0.295893	1e-05	1e-05	0.203325	1e-05	0.500742	1e-05	0.388866	0.121399	1e-05	0.115977	1e-05	1e-05	0.373718	1e-05	0.444635	1e-05	0.055053	0.112853	1e-05	1e-05	0.083903	0.303516	1e-05	0.27204	1e-05	0.081865	0.442561
Y109	IuMien	0.99999	1e-05	0.927907	1e-05	0.072083	1e-05	0.609268	1e-05	0.390712	1.3e-05	0.428997	1e-05	1e-05	0.570971	0.055117	1e-05	0.522233	1e-05	0.42262	1e-05	0.310677	1e-05	1e-05	0.170349	0.035546	0.483398	1e-05	0.16389	0.150822	1e-05	0.256365	1e-05	1e-05	0.428882	1e-05	0.084521	1.3e-05	0.127296	0.155982	1e-05	1e-05	0.2493	0.382857	1e-05	0.356144	1e-05	0.091821	0.083194
Y215	IuMien	0.99999	1e-05	0.952961	1e-05	0.047029	1.3e-05	0.605314	1e-05	0.394662	1e-05	0.435394	1e-05	1e-05	0.564576	0.02863	1e-05	0.573888	1e-05	0.397453	1e-05	0.306784	1e-05	1e-05	0.133627	0.018838	0.540721	1e-05	0.10309	0.123084	1e-05	0.27717	1e-05	1.8e-05	0.496608	1e-05	0.08302	1e-05	0.068739	0.124944	1e-05	1e-05	0.248672	0.474585	1e-05	0.438113	1e-05	0.054896	0.078854
Y273	IuMien	0.99999	1e-05	0.994913	1e-05	0.005077	1.1e-05	0.732255	1e-05	0.267723	1e-05	0.301222	1e-05	1e-05	0.698748	1e-05	1e-05	0.450161	1e-05	0.549799	1e-05	0.132258	1e-05	1e-05	0.182873	1e-05	0.684828	1e-05	0.020105	0.190913	1e-05	0.129102	1e-05	1e-05	0.65984	1e-05	0.052551	1e-05	0.13006	0.197021	1e-05	1e-05	0.101904	0.518424	1e-05	0.473285	1e-05	0.174106	0.049409
Y275	IuMien	0.99999	1e-05	0.980403	1e-05	0.019587	1e-05	0.69698	1e-05	0.303	1e-05	0.336999	1e-05	1e-05	0.662971	0.010566	1e-05	0.477124	1e-05	0.51228	1e-05	0.160046	1e-05	1e-05	0.14342	0.006655	0.68985	1e-05	0.065736	0.142906	1e-05	0.136657	1e-05	1e-05	0.654661	1e-05	0.076129	1.9e-05	0.135272	0.151229	1e-05	1e-05	0.109787	0.527533	1e-05	0.479927	1e-05	0.168552	0.07105
MST101	SouthernThai_AN	0.88233	0.11767	0.808792	0.08709	0.104117	1e-05	0.404963	0.156343	0.438684	0.049816	0.455659	1e-05	0.130235	0.36428	1e-05	1e-05	0.62427	0.130615	0.195871	0.049223	0.424642	0.043137	1e-05	0.050769	1e-05	0.351271	0.130161	1e-05	0.065481	0.041196	0.426735	0.12872	1e-05	0.337837	1e-05	0.002572	1e-05	1e-05	0.066283	0.041555	0.128644	0.392786	0.36813	1e-05	0.33102	1e-05	1e-05	1.6e-05
MST104	SouthernThai_AN	0.860989	0.139011	0.749656	0.09819	0.152154	0.000965	0.337746	0.174464	0.486824	0.035242	0.511475	1e-05	0.157187	0.296085	0.086376	1e-05	0.563774	0.155592	0.157494	0.036754	0.435839	0.030377	1e-05	0.026979	0.05312	0.299328	0.154347	0.187391	0.001095	0.031798	0.37076	0.155875	1e-05	0.253061	1e-05	0.016108	1e-05	0.143093	0.007419	0.032616	0.155369	0.386295	0.259081	1e-05	0.251759	1e-05	0.036732	0.013144
MST106	SouthernThai_AN	0.880289	0.119711	0.796131	0.083871	0.119999	1e-05	0.389543	0.158441	0.452006	0.062251	0.461847	1e-05	0.12615	0.349742	0.009912	1e-05	0.612754	0.126748	0.188594	0.061982	0.420515	0.056975	1e-05	0.038611	1e-05	0.357277	0.126602	0.033977	0.044362	0.055612	0.404971	0.125254	1.8e-05	0.335796	1e-05	0.035468	1e-05	0.017744	0.044453	0.055524	0.12544	0.373435	0.347915	1e-05	0.314741	1e-05	0.009655	0.034131
MST108	SouthernThai_AN	0.871485	0.128515	0.775183	0.08972	0.135097	0.012694	0.385032	0.141246	0.461028	0.032986	0.487106	0.012358	0.124683	0.342867	0.080591	0.007413	0.552751	0.124786	0.199378	0.035081	0.398909	0.029284	0.009296	0.051154	0.054732	0.333203	0.123422	0.161482	0.030413	0.02941	0.353691	0.123062	0.006554	0.285741	0.009646	0.018847	1e-05	0.121869	0.030939	0.030144	0.12383	0.361558	0.304196	0.008606	0.295531	0.009235	0.015722	0.015337
MST202	SouthernThai_AN	0.873638	0.126362	0.764491	0.089389	0.14612	0.007027	0.360359	0.147165	0.485449	0.024555	0.516268	0.006451	0.134751	0.317976	0.088369	0.000742	0.572653	0.138966	0.172683	0.026587	0.416147	0.020994	0.004073	0.011287	0.054853	0.355629	0.137017	0.198846	1e-05	0.02195	0.343872	0.136974	1e-05	0.294585	0.003752	0.01718	1e-05	0.15752	1e-05	0.023171	0.139615	0.356737	0.304299	0.001458	0.295021	0.003593	0.042802	0.017185
MST204	SouthernThai_AN	0.881795	0.118205	0.817254	0.09429	0.088457	1e-05	0.401178	0.156352	0.44246	0.035706	0.468041	1e-05	0.138025	0.358218	0.002794	1e-05	0.626212	0.138741	0.196404	0.035839	0.434527	0.029945	1e-05	0.057299	1e-05	0.340644	0.137565	0.036328	0.061995	0.029082	0.416727	0.136646	1e-05	0.319202	1e-05	0.054326	1e-05	1e-05	0.057946	0.02905	0.136703	0.379955	0.34199	1e-05	0.310156	1e-05	1e-05	0.053768
MST206	SouthernThai_AN	0.888154	0.111846	0.806315	0.07926	0.114425	1e-05	0.350627	0.145939	0.503424	0.048744	0.523536	1e-05	0.121695	0.306015	0.005559	1e-05	0.687291	0.122943	0.135428	0.04877	0.496452	0.041784	1e-05	0.005182	1e-05	0.334557	0.122005	0.0194	0.016918	0.040593	0.488414	0.11895	1e-05	0.315706	1e-05	0.032975	1e-05	1e-05	0.015012	0.040368	0.118953	0.451981	0.340681	1e-05	0.3003	1e-05	1e-05	0.030221
MST208	SouthernThai_AN	0.929912	0.070088	0.853163	0.048366	0.098471	1e-05	0.436845	0.094593	0.468552	0.033273	0.495174	1e-05	0.07857	0.392973	0.02154	1e-05	0.64461	0.079009	0.221555	0.033276	0.449475	0.027593	1e-05	0.063474	0.005639	0.375215	0.078595	0.070626	0.060836	0.026652	0.419674	0.077874	1.3e-05	0.344316	1e-05	0.048071	1e-05	0.029692	0.055997	0.027079	0.077996	0.387519	0.373626	1e-05	0.341311	1e-05	1e-05	0.044928
MST302	SouthernThai_AN	0.870978	0.129022	0.804463	0.10266	0.092877	1e-05	0.383365	0.167166	0.449459	0.037234	0.475145	1e-05	0.148126	0.339486	0.004993	1e-05	0.635848	0.149532	0.172898	0.03672	0.431145	0.031455	1e-05	0.022178	1e-05	0.364966	0.150237	1e-05	0.037357	0.029973	0.432076	0.148599	1e-05	0.351965	1e-05	0.011891	1e-05	1e-05	0.037391	0.030114	0.148053	0.394309	0.378212	1e-05	0.341005	1e-05	1e-05	0.010299
MST304	SouthernThai_AN	0.869391	0.130609	0.799142	0.102152	0.098706	1e-05	0.396964	0.170744	0.432282	0.044329	0.4513	1e-05	0.147661	0.3567	0.003173	1e-05	0.60659	0.148368	0.197803	0.044056	0.416523	0.038088	1e-05	0.057047	1e-05	0.340589	0.147733	0.02108	0.066037	0.036689	0.408248	0.146372	1e-05	0.321555	1e-05	0.022338	1.7e-05	0.012972	0.069549	0.036651	0.146007	0.380103	0.332352	1e-05	0.295456	1e-05	0.009845	0.02019
MST306	SouthernThai_AN	0.892793	0.107207	0.8098	0.07535	0.114849	1e-05	0.389936	0.143721	0.466333	0.048386	0.482935	1e-05	0.119285	0.349384	0.02143	1e-05	0.613649	0.120098	0.196382	0.048431	0.447519	0.041469	1e-05	0.064074	0.00439	0.324056	0.118481	0.039893	0.065677	0.040085	0.432065	0.117737	1e-05	0.304523	1e-05	0.031863	1e-05	0.023879	0.066838	0.040217	0.1175	0.405681	0.314003	1e-05	0.287018	1e-05	0.011865	0.030612
MST308	SouthernThai_AN	0.875097	0.124903	0.771034	0.088389	0.140577	1e-05	0.353132	0.16002	0.486837	0.039746	0.508916	1e-05	0.139633	0.311695	0.069678	1e-05	0.586856	0.138744	0.164007	0.040705	0.437829	0.034493	1e-05	0.026899	0.039294	0.323048	0.138428	0.152545	0.009152	0.034943	0.384379	0.138273	1e-05	0.280686	1e-05	0.022661	1e-05	0.113678	0.012445	0.035256	0.138132	0.385246	0.292563	1e-05	0.281227	1e-05	0.024837	0.023511
MST401	SouthernThai_AN	0.875918	0.124082	0.780418	0.088144	0.131439	0.002074	0.36763	0.155578	0.474718	0.037755	0.498489	0.00106	0.137346	0.32535	0.065469	1e-05	0.583017	0.136617	0.17606	0.038827	0.423431	0.033177	1e-05	0.035639	0.041301	0.329672	0.13677	0.153406	0.014345	0.033422	0.378296	0.137437	1e-05	0.283074	1e-05	0.040551	1e-05	0.103979	0.016873	0.033815	0.137117	0.37624	0.291404	1e-05	0.27582	1e-05	0.02411	0.037658
MST402	SouthernThai_AN	0.873046	0.126954	0.791918	0.094733	0.113349	1e-05	0.39189	0.164751	0.443349	0.041236	0.464867	1e-05	0.143081	0.350807	0.026682	1e-05	0.595223	0.143821	0.193382	0.040882	0.431156	0.034589	1e-05	0.054673	0.007718	0.328897	0.142957	0.096559	0.046303	0.034379	0.386866	0.142789	2e-05	0.293075	1e-05	0.058138	1.1e-05	0.050022	0.045245	0.034383	0.1425	0.36815	0.301541	1e-05	0.280254	1e-05	0.016604	0.055993
MST403	SouthernThai_AN	0.892743	0.107257	0.801772	0.075064	0.123164	1e-05	0.385168	0.139043	0.475778	0.039223	0.498451	1e-05	0.119467	0.342849	0.045249	1e-05	0.613484	0.118492	0.183189	0.039576	0.4469	0.033212	1e-05	0.037677	0.018527	0.344629	0.119046	0.114918	0.02608	0.033266	0.399756	0.117953	1e-05	0.308007	1e-05	0.030828	1.4e-05	0.064745	0.027723	0.033285	0.119373	0.389051	0.334972	1e-05	0.317256	1e-05	0.002196	0.029977
LS01	Lisu	0.997838	0.002162	0.933902	1e-05	0.066088	1e-05	0.713191	0.011017	0.275782	0.015603	0.292874	1e-05	0.003637	0.687876	0.039703	1e-05	0.360328	0.001319	0.582807	0.015833	0.273974	0.006149	1e-05	0.410309	0.014174	0.295374	1e-05	0.202604	0.372083	0.008826	0.171184	1e-05	1.4e-05	0.245269	1e-05	0.198132	1e-05	0.074508	0.358706	0.008717	1e-05	0.165176	0.194731	1e-05	0.174464	1e-05	0.046907	0.196458
LS02	Lisu	0.99999	1e-05	0.966515	1e-05	0.033475	1e-05	0.727645	0.010387	0.261958	0.010718	0.285034	1e-05	0.005394	0.698845	0.003835	1e-05	0.405743	0.00426	0.576297	0.009855	0.292207	1e-05	1e-05	0.423323	1e-05	0.284431	1e-05	0.11927	0.399087	1e-05	0.236192	1e-05	1e-05	0.245411	1e-05	0.180618	1e-05	1e-05	0.387977	1e-05	1e-05	0.209361	0.221994	1e-05	0.204085	1e-05	0.007809	0.179308
LS03	Lisu	0.99999	1e-05	0.963121	1e-05	0.036869	1e-05	0.744068	0.011959	0.243963	0.013642	0.261833	1e-05	0.005493	0.719022	0.004526	1e-05	0.373671	0.003237	0.605575	0.012981	0.257035	0.003711	1e-05	0.436291	1e-05	0.302933	1e-05	0.106993	0.416633	0.004282	0.204086	1e-05	1.4e-05	0.267972	1e-05	0.16356	1.2e-05	0.007669	0.405707	0.003858	1e-05	0.180372	0.238801	1e-05	0.217373	1e-05	0.017928	0.15955
LS04	Lisu	0.99999	1e-05	0.949313	1e-05	0.050677	1e-05	0.604206	1e-05	0.395774	0.00573	0.429979	1e-05	1e-05	0.564271	0.012167	1e-05	0.586552	1e-05	0.396783	0.004478	0.432393	1e-05	1e-05	0.245368	1e-05	0.322199	1e-05	0.654584	0.099371	1e-05	0.118141	1e-05	1e-05	0.127863	1e-05	0.705719	1.5e-05	1e-05	0.078673	1e-05	1e-05	0.08304	0.132513	1e-05	0.127619	1e-05	1e-05	0.706486
LS05	Lisu	0.998801	0.001199	0.945925	1e-05	0.054065	1e-05	0.706683	0.007799	0.285508	0.003822	0.311511	1e-05	0.006277	0.67838	0.035264	1e-05	0.395209	0.004224	0.561556	0.003736	0.307642	1e-05	1e-05	0.403996	0.011495	0.276837	1e-05	0.199123	0.366634	1e-05	0.20844	1e-05	1e-05	0.225763	1e-05	0.208814	1e-05	0.052045	0.351352	1e-05	1e-05	0.195243	0.192506	1e-05	0.187234	1e-05	0.020638	0.210554
LS06	Lisu	0.99999	1e-05	0.954692	1e-05	0.045298	1e-05	0.706167	0.000808	0.293016	0.007203	0.316057	1e-05	1e-05	0.676721	0.025154	1e-05	0.408243	1e-05	0.56012	0.006463	0.308869	1e-05	1e-05	0.404204	0.004196	0.282701	1e-05	0.142785	0.377134	1e-05	0.235927	1e-05	1e-05	0.244114	1e-05	0.171352	1e-05	0.029184	0.366524	1e-05	1e-05	0.218507	0.214392	1e-05	0.199881	1e-05	0.020334	0.168227
LS07	Lisu	0.99999	1e-05	0.949313	1e-05	0.050677	1e-05	0.726091	0.004674	0.269225	0.009242	0.291284	1e-05	0.000493	0.698971	0.023002	1e-05	0.387705	1e-05	0.580699	0.008575	0.283009	1e-05	1e-05	0.400961	0.001943	0.314057	1e-05	0.196785	0.365164	1e-05	0.176277	1e-05	1.1e-05	0.261734	1e-05	0.209144	2e-05	0.058452	0.351417	1e-05	1e-05	0.1647	0.216237	1e-05	0.200912	1e-05	0.03955	0.207416
LS09	Lisu	0.99624	0.00376	0.937564	1e-05	0.062426	1e-05	0.673743	0.01278	0.313466	0.01876	0.33215	1e-05	0.005771	0.643309	0.025738	1e-05	0.437198	0.004835	0.514185	0.018034	0.32593	0.008728	1e-05	0.349201	0.004999	0.311122	1e-05	0.174335	0.31533	0.010201	0.239058	1e-05	1e-05	0.261046	1e-05	0.2069	1e-05	0.039986	0.302622	0.010023	1e-05	0.217213	0.223225	1e-05	0.209864	1e-05	0.030681	0.207202
LS10	Lisu	0.998368	0.001632	0.948926	0.00095	0.050124	1e-05	0.690192	0.009331	0.300467	1e-05	0.331598	1e-05	0.00902	0.659362	0.031898	1e-05	0.427605	0.007913	0.532565	1e-05	0.318884	1e-05	1e-05	0.371961	0.011257	0.297868	1e-05	0.211346	0.331705	1e-05	0.213436	1e-05	1e-05	0.243474	1e-05	0.222599	1e-05	0.045823	0.313985	1e-05	1e-05	0.195006	0.222547	1e-05	0.210179	1e-05	0.013522	0.222229
MB01	Lahu	0.99999	1e-05	0.946642	1e-05	0.053348	1e-05	0.645916	1e-05	0.354064	0.008143	0.381744	1e-05	1e-05	0.610094	0.014849	1e-05	0.521723	1e-05	0.456237	0.00717	0.371799	1e-05	1e-05	0.284856	1e-05	0.343305	1e-05	0.639691	0.137625	1e-05	0.064125	1e-05	1e-05	0.158519	1e-05	0.678503	1.1e-05	1e-05	0.122638	5.1e-05	1e-05	0.041092	0.157675	1e-05	0.143844	1e-05	1e-05	0.675514
MB02	Lahu	0.99999	1e-05	0.946985	1e-05	0.053005	1e-05	0.589013	1e-05	0.410967	1e-05	0.45498	1e-05	1e-05	0.54499	0.029561	1e-05	0.598043	1e-05	0.372366	1e-05	0.454467	1e-05	1e-05	0.223585	0.004648	0.31727	1e-05	0.999924	1e-05	1e-05	1e-05	1e-05	1.6e-05	1e-05	1e-05	0.99992	1e-05	1e-05	1e-05	1e-05	1e-05	1e-05	1e-05	1e-05	1e-05	1e-05	1e-05	0.99991
MB03	Lahu	0.99999	1e-05	0.962702	1e-05	0.037288	1e-05	0.602139	1e-05	0.397841	1e-05	0.436798	1e-05	1e-05	0.563172	0.006905	1e-05	0.601241	1e-05	0.391824	1e-05	0.439932	1e-05	1e-05	0.24122	1e-05	0.318808	1e-05	0.99993	1e-05	1e-05	1e-05	1e-05	1e-05	1e-05	1e-05	0.99992	1e-05	1e-05	1e-05	1e-05	1e-05	1e-05	1e-05	1e-05	1e-05	1e-05	1e-05	0.99991
MB04	Lahu	0.99999	1e-05	0.941675	1e-05	0.058315	1.3e-05	0.575719	1e-05	0.424258	1.3e-05	0.464855	1e-05	1e-05	0.535112	0.022777	1e-05	0.621307	1e-05	0.355886	1e-05	0.464985	1e-05	1e-05	0.2026	0.001514	0.330871	1e-05	0.99993	1e-05	1e-05	1e-05	1e-05	1e-05	1e-05	1e-05	0.99992	1e-05	1e-05	1e-05	1e-05	1e-05	1e-05	1e-05	1e-05	1e-05	1e-05	1e-05	0.999906
MB05	Lahu	0.99999	1e-05	0.965513	1e-05	0.034477	1e-05	0.582564	1e-05	0.417416	1e-05	0.45846	1e-05	1e-05	0.54151	1e-05	1e-05	0.644386	1e-05	0.355574	1e-05	0.463878	1e-05	1e-05	0.207416	1e-05	0.328666	1e-05	0.99993	1e-05	1e-05	1e-05	1e-05	1e-05	1e-05	1e-05	0.99992	1e-05	1e-05	1e-05	1e-05	1e-05	1e-05	1e-05	1e-05	1e-05	1e-05	1e-05	0.99991
MB06	Lahu	0.99999	1e-05	0.956847	1e-05	0.043143	1e-05	0.611058	1e-05	0.388922	0.002582	0.423838	1.4e-05	1e-05	0.573556	0.009261	1e-05	0.586023	1e-05	0.403554	0.001142	0.421584	1e-05	1e-05	0.247105	1e-05	0.331271	1e-05	0.840129	0.055233	1e-05	0.021675	1e-05	1e-05	0.082923	1e-05	0.885397	1e-05	1e-05	0.034797	1e-05	1e-05	1e-05	0.079746	1e-05	0.071017	1e-05	1e-05	0.886112
MB07	Lahu	0.99999	1e-05	0.953576	1e-05	0.046414	1e-05	0.593031	1e-05	0.406949	0.007334	0.438372	1.2e-05	1e-05	0.554272	1e-05	1e-05	0.620918	1e-05	0.372881	0.006171	0.439781	1e-05	1e-05	0.223711	1e-05	0.336468	1e-05	0.99993	1e-05	1e-05	1e-05	1e-05	1e-05	1e-05	1e-05	0.99992	1e-05	1e-05	1e-05	1e-05	1e-05	1e-05	1e-05	1e-05	1e-05	1e-05	1e-05	0.99991
MB08	Lahu	0.99999	1e-05	0.925484	1e-05	0.074506	0.000527	0.565018	1e-05	0.434444	1e-05	0.475377	0.000249	1e-05	0.524354	0.05428	1e-05	0.585107	1e-05	0.360583	1e-05	0.466265	1e-05	1e-05	0.230279	0.024634	0.278793	1e-05	0.999929	1e-05	1.1e-05	1e-05	1e-05	1e-05	1e-05	1e-05	0.999919	1e-05	1e-05	1.1e-05	1e-05	1e-05	1e-05	1e-05	1e-05	1e-05	1e-05	1e-05	0.99991
MB09	Lahu	0.99999	1e-05	0.973711	1e-05	0.026279	1e-05	0.604325	1e-05	0.395655	1.1e-05	0.438298	1e-05	1e-05	0.561671	1e-05	1e-05	0.616667	1e-05	0.383293	1e-05	0.45036	1e-05	1e-05	0.241087	1e-05	0.308514	1e-05	0.99993	1e-05	1e-05	1e-05	1e-05	1e-05	1e-05	1e-05	0.99992	1e-05	1e-05	1e-05	1e-05	1e-05	1e-05	1e-05	1e-05	1e-05	1e-05	1e-05	0.99991
MB10	Lahu	0.99999	1e-05	0.946106	1e-05	0.053884	1e-05	0.585302	1e-05	0.414678	0.00078	0.454902	1e-05	1e-05	0.544298	0.02175	1e-05	0.610331	1e-05	0.367889	1e-05	0.461401	1e-05	1e-05	0.226283	0.00371	0.308576	1e-05	0.99993	1e-05	1e-05	1e-05	1e-05	1e-05	1e-05	1e-05	0.99992	1e-05	1e-05	1e-05	1e-05	1e-05	1e-05	1e-05	1e-05	1e-05	1e-05	1e-05	0.99991
MR01	Lahu	0.99999	1e-05	0.967544	1e-05	0.032446	1e-05	0.619687	1e-05	0.380293	1e-05	0.419818	1e-05	1e-05	0.580152	0.001941	1e-05	0.592421	1e-05	0.405608	1e-05	0.407141	1e-05	1e-05	0.236469	1e-05	0.35635	1e-05	0.758645	0.053865	1e-05	0.055964	1e-05	1e-05	0.131486	1e-05	0.813685	1e-05	1e-05	0.039525	1e-05	1e-05	0.023948	0.122792	1e-05	0.107177	1e-05	0.007768	0.812789
MR02	Lahu	0.99999	1e-05	0.94176	1e-05	0.05823	1e-05	0.595753	1e-05	0.404227	1e-05	0.445182	1e-05	1e-05	0.554788	0.02212	1e-05	0.598083	1e-05	0.379767	1e-05	0.452949	1e-05	1e-05	0.2254	1e-05	0.321611	1e-05	0.708664	0.065741	1e-05	0.103289	1e-05	1e-05	0.122266	1e-05	0.738087	1e-05	0.039771	0.042147	1e-05	1e-05	0.081659	0.098296	1e-05	0.091164	1e-05	0.022289	0.739104
MR03	Lahu	0.99999	1e-05	0.93675	1e-05	0.06324	1e-05	0.582762	1e-05	0.417218	0.000916	0.456276	1e-05	1e-05	0.542788	0.031836	1e-05	0.596098	1e-05	0.371963	8.4e-05	0.453492	1e-05	1e-05	0.228964	0.01072	0.306794	1e-05	0.882679	0.02044	1e-05	0.040013	1e-05	1.1e-05	0.056827	1e-05	0.934203	1e-05	0.003307	1e-05	1e-05	1e-05	0.001383	0.061057	1e-05	0.054194	1e-05	1e-05	0.934423
MR05	Lahu	0.99999	1e-05	0.949881	1e-05	0.050109	1.3e-05	0.58555	1e-05	0.414427	1e-05	0.456302	1e-05	1e-05	0.543668	0.01706	1e-05	0.617489	1e-05	0.365421	1e-05	0.462084	1e-05	1e-05	0.214221	1e-05	0.323655	1e-05	0.893892	0.008467	1e-05	0.033649	1e-05	1e-05	0.063951	1e-05	0.93387	1e-05	0.004167	1e-05	1e-05	1e-05	0.003517	0.058397	1e-05	0.052819	1e-05	1e-05	0.933604
MR06	Lahu	0.996752	0.003248	0.918154	1e-05	0.081836	0.002286	0.568741	1e-05	0.428963	0.002684	0.467489	0.001964	1e-05	0.527853	0.053734	1e-05	0.578841	1e-05	0.364271	0.003134	0.436853	1e-05	1e-05	0.21737	0.030897	0.31485	1e-05	0.853809	0.015907	1e-05	0.054356	1e-05	1e-05	0.075888	1e-05	0.877306	1e-05	0.034555	1e-05	1e-05	1e-05	0.023159	0.06493	1e-05	0.064315	1e-05	1e-05	0.875544
MR07	Lahu	0.99999	1e-05	0.943972	1e-05	0.056018	1e-05	0.616201	1e-05	0.383779	0.005883	0.417181	1e-05	1e-05	0.576916	0.009856	1e-05	0.57895	1e-05	0.406423	0.004751	0.409873	1e-05	1e-05	0.237464	1e-05	0.352623	1e-05	0.381744	0.160794	1e-05	0.217223	1e-05	1e-05	0.240199	1e-05	0.413766	1e-05	0.023688	0.143358	1e-05	1e-05	0.190236	0.228912	1e-05	0.20894	1e-05	0.007753	0.410107
MR08	Lahu	0.99999	1e-05	0.959329	1e-05	0.040661	1e-05	0.606804	1e-05	0.393176	0.000685	0.430475	1.4e-05	1e-05	0.568816	0.009533	1e-05	0.595237	1e-05	0.3952	1e-05	0.427259	1e-05	1e-05	0.239897	1e-05	0.332804	1e-05	0.734886	0.065284	1e-05	0.087535	1e-05	1e-05	0.112256	1e-05	0.795645	1.1e-05	1e-05	0.043163	1e-05	1e-05	0.04798	0.113161	1e-05	0.104027	1e-05	1e-05	0.796065
MR09	Lahu	0.985272	0.014728	0.89767	1e-05	0.10232	0.008663	0.547865	1e-05	0.443462	0.00718	0.478596	0.008242	1e-05	0.505972	0.071816	1e-05	0.569901	1e-05	0.348804	0.00946	0.449125	1.7e-05	0.002542	0.21213	0.042661	0.293515	1e-05	0.825048	0.026777	1e-05	0.08943	1e-05	1e-05	0.058705	1e-05	0.828525	1e-05	0.061219	1e-05	1e-05	1e-05	0.07039	0.039815	1e-05	0.056242	1e-05	0.002821	0.832124
MR10	Lahu	0.99999	1e-05	0.959093	1e-05	0.040897	1e-05	0.605785	1e-05	0.394195	0.004013	0.430554	1e-05	1e-05	0.565413	0.001999	1e-05	0.603836	1e-05	0.391351	0.002794	0.432096	1e-05	1e-05	0.23846	1e-05	0.329405	1e-05	0.73486	0.06695	1e-05	0.091678	1e-05	1.3e-05	0.106469	1e-05	0.796547	1e-05	1e-05	0.046828	1e-05	1e-05	0.053607	0.102968	1e-05	0.105004	1e-05	1e-05	0.801737
MR11	Lahu	0.99999	1e-05	0.966548	1e-05	0.033442	1e-05	0.614799	1e-05	0.385181	0.002507	0.423061	1e-05	1e-05	0.574412	1e-05	1e-05	0.596729	1e-05	0.401825	0.001416	0.43188	1e-05	1e-05	0.255088	1e-05	0.312992	1e-05	0.807788	0.053802	1e-05	0.068599	1e-05	1e-05	0.06977	1e-05	0.876504	1e-05	1e-05	0.024514	1e-05	1e-05	0.028235	0.070697	1e-05	0.065466	1e-05	1e-05	0.87862
EMS301	KarenPwo	0.990341	0.009659	0.911939	1e-05	0.088051	1e-05	0.512779	0.020897	0.466314	0.022402	0.494433	1e-05	0.012763	0.470392	0.025486	1e-05	0.627156	0.013424	0.311297	0.022627	0.629309	0.000235	1e-05	0.320515	1.8e-05	0.049903	1e-05	0.064137	0.311358	1e-05	0.591779	1e-05	1e-05	0.032686	1e-05	0.065449	1e-05	0.014462	0.30362	1e-05	1e-05	0.581277	0.035151	1e-05	1e-05	1e-05	1e-05	0.048862
EMS305	KarenPwo	0.992944	0.007056	0.908086	1e-05	0.091904	1e-05	0.515885	0.017206	0.466899	0.03381	0.487927	1e-05	0.004269	0.473984	0.02412	1e-05	0.613448	0.004958	0.323454	0.034011	0.619167	0.009437	1e-05	0.335162	1e-05	0.036204	1e-05	0.036157	0.331802	0.008258	0.596369	1e-05	1e-05	0.027384	1e-05	0.045378	1.6e-05	0.006687	0.326978	0.007301	1e-05	0.586162	0.027458	1e-05	1e-05	1e-05	1e-05	0.025898
EMS306	KarenPwo	0.991158	0.008842	0.914656	1e-05	0.085334	1e-05	0.52145	0.019314	0.459226	0.023234	0.487644	1e-05	0.010348	0.478764	0.022167	1e-05	0.617434	0.010581	0.326135	0.023673	0.628911	1e-05	1e-05	0.34515	1e-05	0.025899	1e-05	0.041667	0.340446	1e-05	0.601856	1e-05	1e-05	0.01599	1e-05	0.049413	1.4e-05	0.010319	0.335368	1e-05	1e-05	0.594112	0.010743	1e-05	1e-05	1e-05	1e-05	0.023655
EMS308	KarenPwo	0.991594	0.008406	0.91077	1e-05	0.08922	1e-05	0.515883	0.016274	0.467833	0.018677	0.498346	1e-05	0.009288	0.47368	0.041344	1e-05	0.60522	0.009374	0.325037	0.019015	0.631332	1.3e-05	1e-05	0.339022	1e-05	0.029603	1e-05	0.075283	0.326284	1.1e-05	0.586904	1e-05	1e-05	0.011488	1e-05	0.061524	1e-05	0.034665	0.319961	1e-05	1e-05	0.583799	1e-05	1e-05	1e-05	1e-05	1.2e-05	0.035656
EMS309	KarenPwo	0.991174	0.008826	0.895187	1e-05	0.104803	1e-05	0.491878	0.017867	0.490245	0.034278	0.511513	1e-05	0.006132	0.448067	0.023994	1e-05	0.649099	0.006395	0.2859	0.034601	0.664048	0.008915	1e-05	0.310779	1e-05	0.016228	1e-05	0.070482	0.300142	0.007557	0.62178	1e-05	1e-05	1e-05	1e-05	0.052023	1e-05	0.028825	0.293483	0.005948	1e-05	0.619681	1e-05	1e-05	1e-05	1e-05	1e-05	0.030951
EMS313	KarenPwo	0.976188	0.023812	0.892811	0.011064	0.096125	0.007924	0.494024	0.013354	0.484698	0.015287	0.519106	0.007554	0.009394	0.448659	0.047067	0.00584	0.637418	0.010469	0.283393	0.015813	0.611313	0.002285	0.004502	0.245153	0.006631	0.130108	1e-05	0.105792	0.229496	0.001752	0.545153	1e-05	0.013002	0.100649	0.004145	0.084657	0.012659	0.045175	0.22389	0.001041	1e-05	0.537971	0.090704	0.003892	0.05701	0.003148	0.009945	0.070618
EMS314	KarenPwo	0.988056	0.011944	0.89458	1e-05	0.10541	1e-05	0.497107	0.019537	0.483346	0.027725	0.508719	1e-05	0.008662	0.454885	0.037048	1e-05	0.630198	0.009141	0.295784	0.027819	0.636839	0.007159	1e-05	0.302443	1e-05	0.053529	1e-05	0.101669	0.286704	0.006358	0.578324	1e-05	1.2e-05	0.026913	1e-05	0.071774	1e-05	0.047219	0.281581	0.005733	1e-05	0.577208	0.016455	1e-05	1e-05	1e-05	1e-05	0.050731
EMS316	KarenPwo	0.986527	0.013473	0.907227	1e-05	0.092763	1e-05	0.516796	0.022831	0.460363	0.025185	0.486964	1e-05	0.012837	0.475004	0.02546	1e-05	0.617797	0.013368	0.318188	0.025178	0.629773	0.003051	1e-05	0.338858	1e-05	0.028289	1e-05	0.055336	0.331753	0.002116	0.596321	1e-05	1e-05	0.014444	1e-05	0.039389	1.4e-05	0.027142	0.329185	0.000439	1e-05	0.595517	0.008294	1e-05	1e-05	1e-05	1.1e-05	0.0201
EMS318	KarenPwo	0.992342	0.007658	0.914901	1e-05	0.085089	1e-05	0.520552	0.015659	0.463779	0.024655	0.489551	1e-05	0.006859	0.478925	0.017066	1e-05	0.62771	0.007014	0.323045	0.025156	0.628744	0.001192	1e-05	0.341358	1e-05	0.028676	1e-05	0.047596	0.335816	0.000204	0.599059	1e-05	1e-05	0.017295	1e-05	0.068373	1e-05	1e-05	0.331041	1e-05	1e-05	0.587245	0.013291	1e-05	1e-05	1e-05	1e-05	0.04635
EMS322	KarenPwo	0.995637	0.004363	0.903912	1e-05	0.096078	1e-05	0.499369	0.009812	0.490809	0.018963	0.519922	1e-05	0.00482	0.456285	0.039037	1e-05	0.636166	0.00527	0.300001	0.019516	0.656098	1e-05	1e-05	0.31869	1e-05	0.025173	1e-05	0.07817	0.306454	1e-05	0.609255	1e-05	1e-05	0.006081	1e-05	0.03703	1e-05	0.039815	0.303195	1e-05	1e-05	0.612958	0.006962	1e-05	1e-05	1e-05	1e-05	0.01779
EPB501	KarenPadaung	0.993191	0.006809	0.924077	1e-05	0.075913	1e-05	0.53822	0.018877	0.442892	0.024459	0.469438	1e-05	0.009803	0.49629	0.002886	1e-05	0.622487	0.009739	0.339865	0.025012	0.588481	0.005437	1e-05	0.328716	1e-05	0.077336	1e-05	0.02082	0.332638	0.004129	0.574755	1e-05	1e-05	0.067628	1e-05	0.048311	1e-05	1e-05	0.326372	0.003081	1e-05	0.556584	0.065613	1e-05	0.032696	1e-05	1e-05	0.04447
EPB504	KarenPadaung	0.989473	0.010527	0.916523	1e-05	0.083467	1e-05	0.540022	0.022957	0.437011	0.024664	0.462934	1e-05	0.012981	0.499411	0.01573	1e-05	0.601108	0.013506	0.345173	0.024472	0.5904	0.005117	1e-05	0.345525	1e-05	0.058927	1e-05	0.055279	0.340413	0.004074	0.559626	1e-05	1e-05	0.040578	1e-05	0.061531	1e-05	0.032294	0.336064	0.003171	1e-05	0.552689	0.014221	1e-05	1e-05	1e-05	0.013869	0.046307
EPB507	KarenPadaung	0.99064	0.00936	0.908892	1e-05	0.091098	1e-05	0.534089	0.021245	0.444656	0.023175	0.470284	1e-05	0.011972	0.494559	0.0312	1e-05	0.583847	0.011959	0.349542	0.023442	0.582904	0.005736	1e-05	0.341591	1.8e-05	0.069731	1e-05	0.080231	0.329063	0.004809	0.537687	1e-05	1e-05	0.04818	1e-05	0.060567	1e-05	0.035877	0.324573	0.003972	1e-05	0.533641	0.041341	1e-05	0.017437	1e-05	0.000682	0.054049
EPB508	KarenPadaung	0.990575	0.009425	0.909246	1e-05	0.090744	1e-05	0.543578	0.020941	0.435472	0.036872	0.45069	1e-05	0.007816	0.504612	0.021104	1e-05	0.571432	0.007838	0.362584	0.037033	0.570319	0.015723	1e-05	0.361498	1e-05	0.05243	1e-05	0.038426	0.358403	0.014322	0.549312	1e-05	1.1e-05	0.039506	1e-05	0.066239	1.8e-05	0.001482	0.353307	0.013477	1e-05	0.535657	0.029799	1e-05	1e-05	1e-05	1e-05	0.055934
EPB511	KarenPadaung	0.990496	0.009504	0.910812	1e-05	0.089178	1e-05	0.520353	0.019203	0.460434	0.028535	0.485458	1e-05	0.008455	0.477542	0.013474	1e-05	0.630797	0.008873	0.31835	0.028496	0.61203	0.008456	1e-05	0.315136	1e-05	0.064348	1e-05	0.041015	0.312872	0.006909	0.587517	1e-05	1e-05	0.051657	1e-05	0.043911	1e-05	0.02375	0.311371	0.005932	1e-05	0.580142	0.034864	1e-05	1e-05	1e-05	0.008949	0.029547
EPB516	KarenPadaung	0.989538	0.010462	0.905188	1e-05	0.094802	1e-05	0.520899	0.019235	0.459856	0.02543	0.487236	1e-05	0.009521	0.477803	0.027433	1e-05	0.617197	0.009702	0.320399	0.025259	0.615622	0.005622	1e-05	0.321604	1e-05	0.057122	1e-05	0.082438	0.310462	0.004783	0.568959	1e-05	1e-05	0.033328	1e-05	0.056625	1e-05	0.046228	0.307235	0.00384	1e-05	0.569621	0.016421	1e-05	1e-05	1e-05	0.009979	0.044846
EPB522	KarenPadaung	0.987325	0.012675	0.907019	1e-05	0.092971	1e-05	0.546729	0.025096	0.428164	0.029957	0.449029	1e-05	0.013108	0.507896	0.027518	1e-05	0.565871	0.01296	0.363594	0.030047	0.547647	0.01332	1e-05	0.337248	1e-05	0.101755	1e-05	0.055896	0.330732	0.01205	0.516935	1e-05	1e-05	0.084357	1e-05	0.040749	1.5e-05	0.042061	0.330357	0.011501	1e-05	0.513727	0.061569	1e-05	0.033463	1e-05	0.020691	0.033644
EPB523	KarenPadaung	0.990941	0.009059	0.918801	1e-05	0.081189	1e-05	0.532692	0.019597	0.447701	0.019376	0.475903	1e-05	0.012898	0.491813	0.024938	1e-05	0.600451	0.013067	0.342018	0.019516	0.578393	0.001493	1e-05	0.320005	1e-05	0.100078	1e-05	0.022695	0.320757	1e-05	0.566176	1e-05	1e-05	0.090332	1e-05	0.018813	1e-05	0.014222	0.320778	1e-05	1e-05	0.553916	0.092231	1e-05	0.061803	1e-05	1e-05	0.012685
EPB525	KarenPadaung	0.987206	0.012794	0.900396	1e-05	0.099594	1e-05	0.532115	0.019729	0.448145	0.021993	0.474614	1e-05	0.011235	0.492148	0.04723	1e-05	0.571067	0.010878	0.348529	0.022286	0.600343	0.000831	1e-05	0.357328	0.005707	0.035772	1e-05	0.08445	0.343661	1e-05	0.558031	1e-05	1.9e-05	0.01381	1e-05	0.044369	1e-05	0.043243	0.340028	1e-05	1e-05	0.559522	0.012798	1e-05	1e-05	1e-05	1e-05	0.030521
EPB528	KarenPadaung	0.988337	0.011663	0.91766	1e-05	0.08233	1e-05	0.548106	0.021445	0.430439	0.014084	0.460925	1e-05	0.016433	0.508548	0.025649	1e-05	0.582811	0.016432	0.36093	0.014168	0.579094	1e-05	1e-05	0.354049	1e-05	0.066817	1e-05	0.065084	0.345697	1e-05	0.54199	1e-05	1e-05	0.047189	1e-05	0.044324	1e-05	0.045889	0.344998	1e-05	1e-05	0.541385	0.023364	1e-05	1e-05	1e-05	0.015838	0.035456
KR104	KarenSkaw	0.991115	0.008885	0.905117	1e-05	0.094873	1e-05	0.518136	0.016176	0.465678	0.02182	0.494965	1e-05	0.009035	0.474171	0.02849	1e-05	0.631325	0.009344	0.309035	0.021795	0.62044	0.00043	1e-05	0.301178	1e-05	0.077923	1e-05	0.100365	0.286383	1e-05	0.561559	1e-05	1e-05	0.051653	1e-05	0.056616	1e-05	0.05879	0.282389	1e-05	1e-05	0.564738	0.037426	1e-05	0.008845	1e-05	0.010925	0.044436
KR105	KarenSkaw	0.980495	0.019505	0.882816	1e-05	0.117174	0.002501	0.493006	0.016961	0.487532	0.019687	0.517118	0.002495	0.009825	0.450875	0.084484	1e-05	0.569425	0.009804	0.314715	0.021563	0.628051	1e-05	1e-05	0.337155	0.034755	1e-05	1e-05	0.174413	0.286345	1e-05	0.539192	1e-05	1e-05	1e-05	1e-05	0.065271	1e-05	0.108031	0.271946	1e-05	1e-05	0.554702	1e-05	1e-05	1e-05	1e-05	0.005325	0.044617
KR106	KarenSkaw	0.989181	0.010819	0.929175	0.005658	0.065167	1e-05	0.542562	0.017829	0.439599	0.012794	0.472947	1e-05	0.01368	0.50057	0.01915	1e-05	0.617665	0.01388	0.336612	0.012682	0.484327	0.003342	1e-05	0.210984	1e-05	0.292366	0.008962	0.039452	0.211699	0.002697	0.464103	0.008386	1e-05	0.273643	1e-05	0.028308	1e-05	0.044271	0.216013	0.002285	0.007751	0.448114	0.253238	1e-05	0.212465	1e-05	0.034913	0.019443
KR107	KarenSkaw	0.993514	0.006486	0.905669	1e-05	0.094321	1e-05	0.509369	0.01511	0.475511	0.025936	0.501383	1e-05	0.005864	0.466807	0.039444	1e-05	0.614114	0.006406	0.31383	0.026197	0.628912	0.004459	1e-05	0.314592	1.3e-05	0.052005	1e-05	0.085886	0.300031	0.003684	0.579606	1e-05	1e-05	0.030763	1e-05	0.062174	1e-05	0.057209	0.295956	0.002543	1e-05	0.582078	1e-05	1e-05	1e-05	1e-05	0.019313	0.043531
KR108	KarenSkaw	0.98687	0.01313	0.904951	1e-05	0.095039	1e-05	0.496847	0.022484	0.480659	0.028726	0.506847	1e-05	0.010451	0.453966	0.032615	1e-05	0.626204	0.010984	0.301287	0.0289	0.642085	0.007668	1e-05	0.315237	1e-05	0.034979	1e-05	0.049098	0.308141	0.006232	0.612213	1e-05	1e-05	0.024286	1e-05	0.027158	1.5e-05	0.042827	0.307019	0.005461	1e-05	0.612427	0.005073	1e-05	1e-05	1e-05	0.009845	0.011495
KR111	KarenSkaw	0.999127	0.000873	0.909524	1e-05	0.090466	1e-05	0.518261	0.005976	0.475753	0.023425	0.501149	1e-05	1e-05	0.475406	0.042129	1e-05	0.608708	1e-05	0.325358	0.023786	0.650892	1e-05	1e-05	0.349058	1e-05	1e-05	1e-05	0.08133	0.325824	1.1e-05	0.592795	1e-05	1e-05	1e-05	1e-05	0.044838	1e-05	0.045119	0.315208	1e-05	1e-05	0.594785	1e-05	1e-05	1e-05	1e-05	1.1e-05	0.022
KR113	KarenSkaw	0.971928	0.028072	0.875372	0.006681	0.117947	0.004981	0.481107	0.023474	0.490438	0.015712	0.522251	0.0049	0.018169	0.438968	0.085697	1e-05	0.576057	0.021208	0.29988	0.017147	0.631196	1.5e-05	1e-05	0.321175	0.035479	0.006305	0.00582	0.189355	0.268286	1e-05	0.537625	0.004694	1e-05	1e-05	1e-05	0.072893	1e-05	0.118172	0.254033	1e-05	0.00182	0.553042	1e-05	1e-05	1e-05	1e-05	0.015967	0.055951
KR115	KarenSkaw	0.994367	0.005633	0.919341	1e-05	0.080649	1e-05	0.533584	0.01555	0.450856	0.018886	0.480378	1e-05	0.008612	0.492114	0.019235	1e-05	0.614666	0.008911	0.338002	0.019176	0.632598	1e-05	1e-05	0.359882	1e-05	0.007481	1e-05	0.047392	0.351711	1e-05	0.600846	1e-05	1e-05	1e-05	1e-05	0.030081	1e-05	0.032118	0.341854	1e-05	1e-05	0.595897	1e-05	1e-05	1e-05	1e-05	0.003797	0.004653
KR117	KarenSkaw	0.905623	0.094377	0.801274	0.05712	0.141605	0.046877	0.456828	0.032423	0.463871	0.009985	0.496432	0.046481	0.029493	0.41761	0.125336	0.027083	0.496911	0.037136	0.298451	0.015083	0.527675	1e-05	0.026266	0.300523	0.087662	0.033465	0.024399	0.245289	0.241558	1e-05	0.435547	0.024324	0.027032	1e-05	0.026229	0.067841	0.025624	0.165439	0.226776	1e-05	0.023772	0.464175	1e-05	0.026353	1e-05	0.026886	0.025196	0.057938
KR122	KarenSkaw	0.993853	0.006147	0.901668	1e-05	0.098322	1e-05	0.509167	0.010743	0.48008	0.020002	0.508957	1e-05	0.004316	0.466715	0.04725	1e-05	0.613787	0.004244	0.314284	0.020425	0.655183	1.1e-05	1e-05	0.337094	1e-05	0.007682	1e-05	0.110116	0.308469	1e-05	0.581365	1e-05	1e-05	1e-05	1e-05	0.058127	1e-05	0.063522	0.296305	1e-05	1e-05	0.581996	1e-05	1e-05	1e-05	1e-05	0.005192	0.038343
LW601	Lawa_Western	0.998428	0.001572	0.930427	1e-05	0.069563	1e-05	0.533662	0.011729	0.454599	0.020371	0.483575	1e-05	0.005186	0.490858	1e-05	1e-05	0.648597	0.00508	0.325384	0.020919	0.547716	0.003999	1e-05	0.256667	1e-05	0.191588	1e-05	0.023551	0.262574	0.00302	0.53399	1e-05	1e-05	0.176835	1e-05	0.086935	1e-05	1e-05	0.245522	0.00234	1e-05	0.492304	0.172859	1e-05	0.14065	1e-05	1e-05	0.085259
LW603	Lawa_Western	0.992211	0.007789	0.931901	1e-05	0.068089	1e-05	0.534489	0.015756	0.449744	0.013548	0.483024	1e-05	0.011148	0.49227	0.019687	1e-05	0.613912	0.011589	0.340911	0.013892	0.580096	1e-05	1e-05	0.314565	1e-05	0.105299	1e-05	0.038495	0.312749	1e-05	0.559339	1e-05	1.1e-05	0.089376	1e-05	0.086241	1.1e-05	0.010225	0.300523	1e-05	1e-05	0.532034	0.070936	1e-05	0.032544	1e-05	0.008064	0.082297
LW609	Lawa_Western	0.991017	0.008983	0.924257	1e-05	0.075733	1e-05	0.525735	0.024452	0.449803	0.027851	0.475675	1e-05	0.012759	0.483705	1.4e-05	1e-05	0.629744	0.013213	0.328309	0.02871	0.571629	0.011866	1e-05	0.297412	1e-05	0.119063	1e-05	0.015608	0.301766	0.010418	0.561254	1e-05	1e-05	0.110924	1e-05	0.074243	1e-05	1e-05	0.286991	0.00986	1e-05	0.527542	0.101323	1e-05	0.060526	1e-05	1e-05	0.065048
LW611	Lawa_Western	0.99873	0.00127	0.936155	1e-05	0.063835	1e-05	0.523819	0.010547	0.465624	0.017944	0.496032	1e-05	0.005286	0.480728	0.002122	1e-05	0.651866	0.005797	0.321559	0.018646	0.584364	1e-05	1e-05	0.282917	1e-05	0.132678	1e-05	1e-05	0.291932	1e-05	0.582692	1e-05	1.2e-05	0.125324	1e-05	0.070493	1e-05	1e-05	0.27339	1e-05	1e-05	0.539473	0.116595	1e-05	0.079149	1e-05	1e-05	0.068835
LW612	Lawa_Western	0.992945	0.007055	0.933053	1e-05	0.066937	1e-05	0.547136	0.017694	0.43516	0.023926	0.460328	1e-05	0.008657	0.507079	0.000479	1e-05	0.613454	0.008445	0.353262	0.02435	0.53353	0.006965	1e-05	0.297731	1e-05	0.161745	1e-05	1e-05	0.306882	0.00505	0.531886	1e-05	1e-05	0.156142	1e-05	0.067167	1.5e-05	1e-05	0.290014	0.004692	1e-05	0.491923	0.146158	1e-05	0.112621	1e-05	1e-05	0.06595
LW615	Lawa_Western	0.974964	0.025036	0.883824	0.004694	0.111481	0.004717	0.499572	0.023248	0.472463	0.023439	0.498706	0.004556	0.014647	0.458652	0.069367	1e-05	0.575261	0.017263	0.313072	0.025028	0.53256	0.010489	1e-05	0.27498	0.045256	0.132451	0.004255	0.134252	0.251386	0.009449	0.496018	0.004303	0.01324	0.091341	1e-05	0.074272	0.010817	0.089038	0.243039	0.010115	0.003413	0.49386	0.075435	1e-05	0.059748	1e-05	0.014617	0.071342
LW617	Lawa_Western	0.988862	0.011138	0.926791	0.001643	0.071566	1e-05	0.522593	0.021913	0.455483	0.020172	0.485194	1e-05	0.014952	0.479672	0.000867	1e-05	0.644653	0.015649	0.318164	0.020657	0.589988	0.002091	1e-05	0.294599	1e-05	0.113292	1e-05	0.002897	0.305072	0.00029	0.584935	1e-05	1e-05	0.106776	1e-05	0.075272	1e-05	1e-05	0.287353	1e-05	1e-05	0.546112	0.091213	1e-05	0.052791	1e-05	1e-05	0.073822
LW619	Lawa_Western	0.961413	0.038587	0.869024	0.019014	0.111962	0.013975	0.500698	0.023003	0.462324	0.008843	0.498004	0.013475	0.020971	0.458707	0.084929	0.004047	0.554735	0.026218	0.318298	0.011773	0.526052	1e-05	0.002898	0.291268	0.061799	0.105569	0.012404	0.152637	0.262392	1e-05	0.489358	0.010171	0.021332	0.058672	0.005428	0.062316	0.017165	0.115129	0.252699	1e-05	0.010482	0.494968	0.043615	0.003616	0.039966	0.002238	0.020478	0.061045
LW625	Lawa_Western	0.996216	0.003784	0.938133	1e-05	0.061857	1e-05	0.545522	0.014926	0.439542	0.014912	0.471622	1e-05	0.010382	0.503074	0.001393	1e-05	0.621829	0.01058	0.350438	0.01575	0.563413	1e-05	1e-05	0.314453	1e-05	0.122094	1e-05	1e-05	0.322862	1e-05	0.561296	1e-05	1e-05	0.115793	1e-05	0.071698	1.1e-05	1e-05	0.303141	1e-05	1e-05	0.520217	0.104893	1e-05	0.065637	1e-05	1e-05	0.07067
LW502	Lawa_Eastern	0.991533	0.008467	0.908511	1e-05	0.091479	1e-05	0.545527	0.016788	0.437674	0.019215	0.464967	1e-05	0.010118	0.50569	0.04721	1e-05	0.558669	0.009723	0.364848	0.019541	0.532329	0.003402	1e-05	0.312287	0.007938	0.144024	1e-05	0.126862	0.292103	0.003546	0.466635	1e-05	1.2e-05	0.110822	1e-05	0.088913	1e-05	0.068397	0.286047	0.002886	1e-05	0.466992	0.086734	1e-05	0.064301	1e-05	0.025128	0.083465
LW504	Lawa_Eastern	0.991486	0.008514	0.91677	1e-05	0.08322	1e-05	0.523616	0.021483	0.45489	0.026401	0.480664	1e-05	0.011589	0.481336	0.009131	1e-05	0.632343	0.012427	0.319676	0.026412	0.574369	0.008918	1e-05	0.285917	1e-05	0.130766	1e-05	0.040635	0.285885	0.007347	0.551476	1e-05	1e-05	0.114628	1e-05	0.0773	1.9e-05	0.002231	0.281751	0.0066	1e-05	0.530099	0.10198	1e-05	0.063221	1e-05	0.007074	0.073009
LW506	Lawa_Eastern	0.99999	1e-05	0.923203	1e-05	0.076787	1e-05	0.517694	0.004936	0.47736	0.01863	0.50802	1e-05	1e-05	0.473331	0.01646	1e-05	0.653145	1e-05	0.311369	0.019005	0.583224	0.000909	1e-05	0.260218	1e-05	0.15562	1e-05	0.070517	0.253836	1.1e-05	0.544807	1e-05	1e-05	0.130798	1e-05	0.092935	1.7e-05	0.015051	0.246288	1e-05	1e-05	0.52368	0.122	1e-05	0.092938	1e-05	0.004035	0.090183
LW510	Lawa_Eastern	0.967916	0.032084	0.890883	0.016211	0.092906	1e-05	0.42359	0.044487	0.531913	0.028268	0.563946	1e-05	0.034126	0.37365	0.009403	1e-05	0.739329	0.035297	0.187477	0.028484	0.518058	0.021916	1e-05	0.028778	1e-05	0.396008	0.03522	0.026502	0.037817	0.020669	0.504173	0.034013	1e-05	0.376806	1e-05	0.047129	1e-05	1e-05	0.034268	0.020456	0.034081	0.457566	0.406471	1e-05	0.364257	1e-05	1e-05	0.046287
LW514	Lawa_Eastern	0.993016	0.006984	0.911533	1e-05	0.088457	1e-05	0.511706	0.017594	0.47069	0.022321	0.498664	1e-05	0.009175	0.46983	0.028649	1e-05	0.627039	0.009508	0.312477	0.022317	0.580675	0.006976	1e-05	0.269313	1e-05	0.143006	1e-05	0.085144	0.258693	0.006153	0.53366	1e-05	1e-05	0.116319	1e-05	0.090679	1e-05	0.040359	0.252033	0.005372	1e-05	0.521195	0.090333	1e-05	0.052966	1e-05	0.022154	0.084549
LW520	Lawa_Eastern	0.99327	0.00673	0.925531	1e-05	0.074459	1e-05	0.529046	0.017101	0.453844	0.016384	0.48451	1e-05	0.011474	0.487623	0.019603	1e-05	0.618589	0.01179	0.333377	0.016631	0.57101	1e-05	1e-05	0.296765	1e-05	0.132185	1e-05	0.024267	0.298472	1e-05	0.556034	1e-05	1e-05	0.121187	1e-05	0.05158	1e-05	0.001054	0.295007	1e-05	1e-05	0.534156	0.118164	1e-05	0.078521	1e-05	0.000706	0.045308
LW522	Lawa_Eastern	0.992847	0.007153	0.905905	1e-05	0.094085	1e-05	0.531046	0.012546	0.456398	0.019876	0.483776	1e-05	0.006511	0.489827	0.047922	1e-05	0.580077	0.006062	0.345731	0.020197	0.56624	0.002872	1e-05	0.308976	0.00573	0.116162	1e-05	0.105972	0.291687	0.002637	0.510762	1e-05	1.2e-05	0.088911	1e-05	0.075565	1e-05	0.052692	0.286277	0.001346	1e-05	0.50719	0.0769	1e-05	0.059817	1e-05	0.010854	0.072597
LW524	Lawa_Eastern	0.985925	0.014075	0.901827	1e-05	0.098163	1e-05	0.525776	0.022097	0.452117	0.023909	0.477835	1e-05	0.012276	0.48597	0.040441	1e-05	0.587827	0.012207	0.335489	0.024025	0.566534	0.009993	1e-05	0.302159	0.00185	0.119444	1e-05	0.097606	0.288226	0.009575	0.511099	1e-05	1.1e-05	0.093462	1e-05	0.060923	1e-05	0.056883	0.28326	0.009209	1e-05	0.509418	0.080278	1e-05	0.055125	1e-05	0.00997	0.050279
LW526	Lawa_Eastern	0.99851	0.00149	0.921051	1e-05	0.078939	1e-05	0.554958	0.009471	0.435561	0.020612	0.462341	1e-05	0.001817	0.51522	0.024543	1e-05	0.591257	0.001709	0.361644	0.020837	0.534341	0.003984	1e-05	0.303932	1.1e-05	0.157712	1e-05	0.081207	0.293132	0.003217	0.489932	1e-05	1e-05	0.132481	1e-05	0.092961	1e-05	0.018707	0.285897	0.002473	1e-05	0.472842	0.12709	1e-05	0.095534	1e-05	1e-05	0.086144
LW528	Lawa_Eastern	0.983325	0.016675	0.908078	0.004134	0.087788	1e-05	0.501798	0.027355	0.470837	0.025636	0.498977	1e-05	0.017507	0.45787	0.018423	1e-05	0.640019	0.018063	0.297731	0.025755	0.587869	0.010072	1e-05	0.264332	1e-05	0.133145	0.004561	0.050686	0.262208	0.009084	0.560225	0.003309	1e-05	0.114469	1e-05	0.059992	1e-05	0.013889	0.259226	0.008749	0.00243	0.543117	0.112577	1e-05	0.074238	1e-05	0.00131	0.053026
PL113	Palaung	0.981864	0.018136	0.932441	0.011858	0.055701	1e-05	0.627727	0.034189	0.338074	0.025475	0.353664	1e-05	0.023308	0.597543	1e-05	1e-05	0.487737	0.022843	0.46456	0.02484	0.411281	0.011837	1e-05	0.382937	1e-05	0.182773	0.011153	1e-05	0.390739	0.010419	0.414755	0.009357	1e-05	0.1747	1e-05	0.065584	1.1e-05	1e-05	0.376469	0.010305	0.009479	0.379132	0.159	1e-05	0.127426	1e-05	1e-05	0.063957
PL117	Palaung	0.971006	0.028994	0.913183	0.017127	0.06969	1e-05	0.593448	0.049174	0.357367	0.033299	0.374895	1e-05	0.032894	0.558901	0.001267	1e-05	0.524382	0.032076	0.409545	0.032719	0.421748	0.019943	1e-05	0.317408	1e-05	0.217772	0.023108	0.014969	0.324397	0.018843	0.416279	0.021491	1e-05	0.204001	1e-05	0.064691	1e-05	1e-05	0.312907	0.018517	0.021751	0.382565	0.199539	1e-05	0.159356	1e-05	1e-05	0.060083
PL119	Palaung	0.993127	0.006873	0.946062	0.003229	0.050709	1e-05	0.634194	0.022821	0.342975	0.01924	0.363556	1e-05	0.01525	0.601944	1e-05	1e-05	0.509785	0.014194	0.457518	0.018483	0.421249	0.005658	1e-05	0.369389	1e-05	0.202502	0.001181	1e-05	0.376168	0.002761	0.431008	1e-05	1e-05	0.190024	1e-05	0.024313	1e-05	1e-05	0.38113	0.002604	1e-05	0.412184	0.179729	1e-05	0.128814	1e-05	0.01131	0.017882
PL121	Palaung	0.989653	0.010347	0.941585	0.00584	0.052575	1e-05	0.634682	0.026088	0.33922	0.022885	0.356755	1e-05	0.016785	0.603566	1e-05	1e-05	0.495459	0.016023	0.46616	0.022338	0.408999	0.00878	1e-05	0.373983	1e-05	0.203317	0.004902	1e-05	0.381448	0.006811	0.419609	0.001404	1e-05	0.190698	1e-05	0.02959	1e-05	1e-05	0.388808	0.006852	0.000889	0.402872	0.170959	1e-05	0.121159	1e-05	0.022576	0.023735
PL123	Palaung	0.983884	0.016116	0.940052	0.011314	0.048634	1e-05	0.657243	0.037032	0.305715	0.022025	0.325362	1e-05	0.026087	0.626517	1e-05	1e-05	0.467682	0.025053	0.486495	0.02075	0.359479	0.010053	1e-05	0.371237	1e-05	0.244665	0.014546	1e-05	0.379878	0.008302	0.366057	0.012801	1e-05	0.232931	1e-05	0.048677	1e-05	1e-05	0.374019	0.008112	0.0129	0.336409	0.219853	1e-05	0.186606	1e-05	0.003175	0.045154
PL127	Palaung	0.983064	0.016936	0.932905	0.010651	0.056444	1e-05	0.641489	0.032929	0.325572	0.023855	0.343579	1e-05	0.021769	0.610787	0.005332	1e-05	0.472196	0.021083	0.478084	0.023296	0.387295	0.011547	1e-05	0.378508	1e-05	0.211749	0.010881	1e-05	0.386297	0.010084	0.392687	0.009131	1e-05	0.201772	1e-05	0.041245	1e-05	0.000811	0.385477	0.009916	0.008924	0.368915	0.184692	1e-05	0.141346	1e-05	0.017506	0.035692
PL129	Palaung	0.983214	0.016786	0.932728	0.011201	0.056071	1e-05	0.62858	0.033265	0.338145	0.017625	0.362021	1e-05	0.025792	0.594551	0.002183	1e-05	0.510211	0.025279	0.445529	0.016787	0.4006	0.005163	1e-05	0.33384	1e-05	0.243265	0.017113	0.0182	0.339555	0.004214	0.394136	0.016063	1e-05	0.227811	1e-05	0.065402	1e-05	1e-05	0.335082	0.003812	0.015824	0.364929	0.214921	1e-05	0.177778	1e-05	0.004053	0.061058
PL133	Palaung	0.982308	0.017692	0.931288	0.011928	0.056784	1e-05	0.645746	0.034244	0.319999	0.020785	0.338752	1e-05	0.024906	0.615546	0.004324	1e-05	0.471116	0.024051	0.480546	0.019953	0.403829	0.006635	1e-05	0.402979	1e-05	0.172903	0.013634	0.005157	0.409075	0.005004	0.406004	0.013239	1e-05	0.1615	1e-05	0.047905	1e-05	1e-05	0.404498	0.004818	0.01327	0.381362	0.148117	1e-05	0.111477	1e-05	0.006469	0.043854
PL134	Palaung	0.989863	0.010137	0.936474	0.004523	0.059003	1e-05	0.621844	0.024758	0.353388	0.029331	0.368186	1e-05	0.014263	0.58821	1e-05	1e-05	0.510369	0.013562	0.447059	0.028989	0.399632	0.016815	1e-05	0.338338	1e-05	0.239687	0.005508	1e-05	0.348094	0.015303	0.403444	0.003526	1e-05	0.229603	1e-05	0.062517	1e-05	1e-05	0.340196	0.015134	0.003512	0.369005	0.209606	1e-05	0.165241	1e-05	0.008441	0.05777
PL145	Palaung	0.990045	0.009955	0.945004	0.005496	0.0495	1e-05	0.650393	0.025501	0.324096	0.018996	0.34488	1e-05	0.016899	0.619216	1e-05	1e-05	0.479206	0.016301	0.485935	0.018537	0.391048	0.007339	1e-05	0.386412	1e-05	0.209675	0.005506	1e-05	0.394678	0.006121	0.39653	0.003212	1.3e-05	0.199426	1e-05	0.052657	1.8e-05	1e-05	0.392819	0.005608	0.003382	0.37048	0.175016	1e-05	0.13262	1e-05	0.017377	0.048099
PP101	Blang	0.996402	0.003598	0.91519	1e-05	0.0848	1e-05	0.467342	0.007194	0.525455	0.014608	0.56097	1e-05	0.004753	0.419659	0.027501	1e-05	0.704763	0.005585	0.247426	0.014717	0.632483	1e-05	1e-05	0.200623	1e-05	0.166854	1e-05	0.076238	0.193366	1e-05	0.590701	1e-05	1e-05	0.139655	1e-05	0.094784	1e-05	0.015611	0.18192	1e-05	1e-05	0.559772	0.147873	1e-05	0.115702	1e-05	1e-05	0.093195
PP103	Blang	0.99999	1e-05	0.932202	1e-05	0.067788	1e-05	0.494949	1e-05	0.505031	0.02001	0.534161	1e-05	1e-05	0.445809	0.0015	1e-05	0.703468	1e-05	0.27411	0.020902	0.590416	0.004108	1e-05	0.207684	1.1e-05	0.197761	1e-05	0.019634	0.214708	0.004696	0.576375	1e-05	1e-05	0.184556	1e-05	0.092701	1e-05	1e-05	0.1963	0.003045	1e-05	0.527232	0.180682	1e-05	0.14393	1e-05	1e-05	0.092739
PP105	Blang	0.99999	1e-05	0.917138	1e-05	0.082852	1e-05	0.484051	1e-05	0.515929	0.022823	0.542576	1e-05	1e-05	0.434581	0.011445	1e-05	0.706932	1e-05	0.258077	0.023526	0.640321	0.001869	1e-05	0.232732	1e-05	0.125048	1e-05	1e-05	0.24344	1e-05	0.639864	1e-05	1e-05	0.116646	1e-05	0.031353	1.1e-05	1e-05	0.233277	1e-05	1e-05	0.605193	0.130126	1e-05	0.078048	1e-05	1e-05	0.028907
PP109	Blang	0.99999	1e-05	0.920436	1e-05	0.079554	1e-05	0.486059	1e-05	0.513921	0.022818	0.540517	1e-05	1e-05	0.436645	0.007371	1e-05	0.708638	1e-05	0.260357	0.023615	0.638051	0.001634	1e-05	0.234347	1e-05	0.125938	1e-05	1e-05	0.24468	1e-05	0.637789	1e-05	1e-05	0.117481	1e-05	0.031496	1e-05	1e-05	0.234374	1e-05	1e-05	0.602804	0.131276	1e-05	0.079218	1e-05	1e-05	0.029448
PP119	Blang	0.996433	0.003567	0.927226	1e-05	0.072764	1e-05	0.488896	0.008239	0.502856	0.022961	0.53313	1e-05	1e-05	0.443889	0.007923	1e-05	0.691513	1e-05	0.276831	0.023714	0.590178	0.007833	1e-05	0.212951	1e-05	0.189007	1e-05	0.011376	0.221027	0.007007	0.581135	1e-05	1e-05	0.179424	1e-05	0.074725	1e-05	1e-05	0.206843	0.00631	1e-05	0.537315	0.174767	1e-05	0.140193	1e-05	1e-05	0.074584
PP211	Blang	0.998105	0.001895	0.912263	1e-05	0.087727	1e-05	0.485164	0.00655	0.508277	0.020776	0.540019	1e-05	0.001454	0.437741	0.026683	1e-05	0.686638	0.00235	0.263674	0.020644	0.591111	0.004734	1e-05	0.188433	1e-05	0.215692	1e-05	0.063438	0.185253	0.003578	0.557322	1e-05	1e-05	0.190379	1e-05	0.078082	1e-05	0.02383	0.179603	0.002949	1.9e-05	0.531864	0.183632	1e-05	0.152235	1e-05	0.010252	0.075754
PP257	Blang	0.99999	1e-05	0.933045	1e-05	0.066945	1e-05	0.493385	0.001843	0.504762	0.015725	0.538547	1e-05	1e-05	0.445708	1e-05	1e-05	0.710356	1e-05	0.272879	0.016735	0.592623	1e-05	1e-05	0.203932	1e-05	0.203405	1e-05	0.004888	0.215119	1e-05	0.586677	1e-05	1e-05	0.193276	1e-05	0.068326	1.1e-05	1e-05	0.19574	1e-05	1e-05	0.537313	0.198571	1e-05	0.155367	1e-05	1e-05	0.069866
PP259	Blang	0.99999	1e-05	0.932162	1e-05	0.067828	1e-05	0.521129	0.008404	0.470457	0.02077	0.499758	1e-05	0.002504	0.476959	0.005839	1e-05	0.652357	0.003373	0.31693	0.02149	0.55105	0.004926	1e-05	0.241026	1e-05	0.202968	1e-05	0.01157	0.249524	0.003547	0.542464	1e-05	1e-05	0.192864	1e-05	0.078812	1e-05	1e-05	0.230702	0.003301	1e-05	0.494575	0.19257	1e-05	0.156216	1e-05	1e-05	0.078214
PP263	Blang	0.999659	0.000341	0.930299	1e-05	0.069691	1e-05	0.522186	0.00464	0.473164	0.01977	0.50437	1e-05	1e-05	0.47584	0.010785	1e-05	0.664372	1e-05	0.305073	0.019751	0.535986	0.006821	1e-05	0.206057	1e-05	0.251106	1e-05	0.032563	0.210761	0.005575	0.518982	1e-05	1e-05	0.23209	1e-05	0.052651	1e-05	0.006284	0.206903	0.005041	1e-05	0.489938	0.239153	1e-05	0.206141	1e-05	0.001952	0.051649
PP265	Blang	0.99999	1e-05	0.935508	1e-05	0.064482	1e-05	0.517235	0.005739	0.477016	0.018488	0.510578	1e-05	1e-05	0.470915	0.002409	1e-05	0.676051	0.00043	0.302359	0.018741	0.54952	0.003244	1e-05	0.213226	1e-05	0.23398	1e-05	0.004769	0.225205	0.001354	0.545086	1e-05	1e-05	0.223556	1e-05	0.074344	1e-05	1e-05	0.205882	0.001272	1e-05	0.493278	0.225183	1e-05	0.184453	1e-05	1e-05	0.074414
KM102	Khmu	0.99999	1e-05	0.929146	1e-05	0.070844	1e-05	0.435123	1e-05	0.564857	0.013504	0.606284	1e-05	1e-05	0.380192	0.002921	1e-05	0.79924	1e-05	0.183309	0.014509	0.616993	0.002192	1e-05	0.076522	1e-05	0.304263	1e-05	0.028244	0.086244	0.000301	0.600382	1e-05	1e-05	0.284799	1e-05	0.082857	1e-05	1e-05	0.067894	0.000216	1e-05	0.542917	0.306074	1e-05	0.267376	1e-05	1e-05	0.084821
KM110	Khmu	0.99999	1e-05	0.913469	1e-05	0.086521	1e-05	0.396221	1e-05	0.603759	0.012623	0.648199	1e-05	1e-05	0.339158	0.034944	1e-05	0.805844	0.000679	0.145073	0.01345	0.646424	0.002596	1e-05	0.049273	0.016722	0.284966	1e-05	0.04216	0.054487	0.00057	0.637085	1e-05	0.004669	0.261008	1e-05	0.033981	0.003874	0.029047	0.051202	0.000552	1e-05	0.603585	0.277738	1e-05	0.251978	1e-05	0.00434	0.034399
KM115	Khmu	0.99999	1e-05	0.905447	1e-05	0.094543	1e-05	0.341189	1e-05	0.658791	0.015017	0.704736	1e-05	1e-05	0.280227	0.019877	1e-05	0.890983	1e-05	0.07287	0.01625	0.748952	0.000421	1e-05	0.008845	1e-05	0.241752	1e-05	0.012726	0.023635	1e-05	0.737106	1e-05	1e-05	0.226493	1e-05	0.037974	1e-05	0.014078	0.018581	1e-05	1e-05	0.697619	0.231708	1e-05	0.197478	1e-05	0.012491	0.038899
KM117	Khmu	0.99999	1e-05	0.920401	1e-05	0.079589	1e-05	0.400819	1e-05	0.599161	0.014317	0.642157	1e-05	1e-05	0.343507	0.002395	1e-05	0.839376	1e-05	0.142958	0.015251	0.679478	1e-05	1e-05	0.066526	1e-05	0.253956	1e-05	0.021309	0.077595	1e-05	0.662954	1e-05	1e-05	0.238102	1e-05	0.079552	1e-05	1e-05	0.057644	1e-05	1e-05	0.605072	0.257682	1e-05	0.212929	1e-05	1e-05	0.080859
KM119	Khmu	0.99999	1e-05	0.927015	1e-05	0.072975	1e-05	0.438338	1e-05	0.561642	0.013732	0.600717	1e-05	1e-05	0.38553	1e-05	1e-05	0.798783	1e-05	0.186148	0.01504	0.620448	0.001013	1e-05	0.082024	1e-05	0.296485	1e-05	1e-05	0.098867	1e-05	0.616589	1e-05	1e-05	0.284495	1e-05	0.04688	1e-05	1e-05	0.087264	1e-05	1e-05	0.566879	0.298927	1e-05	0.258423	1e-05	1e-05	0.048618
KM120	Khmu	0.99999	1e-05	0.918012	1e-05	0.081978	1e-05	0.394516	1e-05	0.605464	0.019193	0.643472	1e-05	1e-05	0.337315	1e-05	1e-05	0.846378	1e-05	0.133817	0.019775	0.675232	0.006439	1e-05	0.052505	1e-05	0.265795	1e-05	0.004713	0.070501	0.004195	0.667888	1e-05	1e-05	0.252673	1e-05	0.062953	1e-05	1e-05	0.050337	0.003931	1e-05	0.607892	0.274848	1e-05	0.228654	1e-05	1e-05	0.064081
KM121	Khmu	0.99999	1e-05	0.92045	1e-05	0.07954	1e-05	0.40035	1e-05	0.59963	0.017084	0.639194	1e-05	1e-05	0.343702	0.009561	1e-05	0.825445	1e-05	0.146509	0.018465	0.663478	0.003478	1e-05	0.061857	1e-05	0.271157	1e-05	0.012057	0.074059	0.00138	0.653847	1e-05	1e-05	0.258628	1e-05	0.067847	1e-05	1e-05	0.062321	0.001594	1e-05	0.601291	0.266907	1e-05	0.22042	1e-05	1e-05	0.06814
KM129	Khmu	0.99999	1e-05	0.919305	1e-05	0.080685	1e-05	0.387357	1e-05	0.612623	0.012162	0.65742	1e-05	1e-05	0.330398	0.011379	1e-05	0.842332	1e-05	0.131767	0.014501	0.68768	1e-05	1e-05	0.054491	1e-05	0.257789	1e-05	1e-05	0.069956	1e-05	0.681455	1e-05	1e-05	0.248539	1e-05	0.057226	1e-05	1e-05	0.054513	1e-05	1e-05	0.626229	0.261982	1e-05	0.223629	1e-05	1e-05	0.058801
KM133	Khmu	0.99999	1e-05	0.914468	1e-05	0.085522	1e-05	0.38531	1e-05	0.61467	0.017823	0.653987	1e-05	1e-05	0.32817	0.006375	1e-05	0.846225	1e-05	0.12782	0.01956	0.692641	0.004603	1e-05	0.053915	1e-05	0.248811	1e-05	1e-05	0.071813	0.002192	0.688753	1e-05	1e-05	0.237201	1e-05	0.051774	1e-05	1e-05	0.05866	0.002038	1e-05	0.636516	0.250972	1e-05	0.203564	1e-05	1e-05	0.05325
KM137	Khmu	0.959216	0.040784	0.842778	0.012953	0.144269	0.020219	0.358478	0.007974	0.61333	0.013789	0.655605	0.019663	0.006501	0.304442	0.105888	0.009	0.728379	0.011438	0.127828	0.017466	0.599487	0.007327	0.008394	0.053175	0.081874	0.242852	0.006892	0.194454	0.023319	0.006044	0.548391	0.005407	0.030726	0.180647	0.011011	0.071594	0.026252	0.133696	0.015015	0.006278	0.007201	0.545079	0.185282	0.009602	0.175648	0.008468	0.024565	0.071387
TN201	HtinPray	0.99999	1e-05	0.88473	1e-05	0.11526	1e-05	0.166901	1e-05	0.833079	0.004746	0.903746	1e-05	1e-05	0.091489	0.009293	1e-05	0.990667	1e-05	1e-05	1e-05	0.99994	1e-05	1e-05	1e-05	1e-05	1e-05	1e-05	1e-05	1e-05	1e-05	0.99993	1e-05	1e-05	1e-05	1e-05	1e-05	1e-05	1e-05	1e-05	1e-05	1e-05	0.99992	1e-05	1e-05	1e-05	1e-05	1e-05	1.1e-05
TN207	HtinPray	0.99999	1e-05	0.884002	1e-05	0.115988	1e-05	0.195671	1e-05	0.804309	0.013424	0.863054	1e-05	1e-05	0.123502	0.019487	1e-05	0.971739	1e-05	1e-05	0.008743	0.999939	1e-05	1e-05	1e-05	1.1e-05	1e-05	1e-05	1e-05	1e-05	1e-05	0.99993	1e-05	1e-05	1e-05	1e-05	0.003566	1e-05	1e-05	1e-05	1e-05	1e-05	0.996363	1e-05	1e-05	1e-05	1e-05	1e-05	1e-05
TN209	HtinPray	0.99999	1e-05	0.894272	1e-05	0.105718	1e-05	0.210159	1e-05	0.789821	0.008881	0.850167	1e-05	1e-05	0.140932	0.019496	1e-05	0.975311	1e-05	1e-05	0.005163	0.981152	1e-05	1e-05	1e-05	1e-05	0.018798	1e-05	1e-05	1e-05	1e-05	0.975261	1e-05	1.2e-05	0.024677	1e-05	0.022954	1e-05	1e-05	1e-05	1e-05	1e-05	0.939171	0.037815	1e-05	0.022037	1e-05	1e-05	0.003997
TN213	HtinPray	0.992301	0.007699	0.832708	1e-05	0.167282	1e-05	0.14569	1e-05	0.85429	0.014963	0.915117	1.6e-05	1e-05	0.069894	0.073071	1e-05	0.920791	1e-05	1e-05	0.006108	0.987937	1e-05	1e-05	1e-05	0.012013	1e-05	1e-05	0.062396	1e-05	1e-05	0.937544	1e-05	1e-05	1e-05	1e-05	1e-05	1e-05	0.061744	1e-05	1e-05	1e-05	0.938186	1e-05	1e-05	1e-05	1e-05	1e-05	1e-05
TN219	HtinPray	0.993173	0.006827	0.836224	1e-05	0.163766	1e-05	0.139208	1e-05	0.860772	0.012329	0.922531	1e-05	1e-05	0.065119	0.071241	1e-05	0.925084	1e-05	1e-05	0.003645	0.990765	1e-05	1e-05	1e-05	0.009185	1e-05	1e-05	0.051728	1e-05	1e-05	0.948212	1e-05	1e-05	1e-05	1e-05	1e-05	1e-05	0.048024	1e-05	1e-05	1e-05	0.951906	1e-05	1e-05	1e-05	1e-05	1e-05	1e-05
TN223	HtinPray	0.99999	1e-05	0.883988	1e-05	0.116002	1e-05	0.179942	1e-05	0.820038	0.018077	0.877375	1e-05	1e-05	0.104528	0.006527	1e-05	0.980939	1e-05	1e-05	0.012503	0.99994	1e-05	1e-05	1e-05	1e-05	1e-05	1e-05	1e-05	1e-05	1e-05	0.99993	1e-05	1e-05	1e-05	1e-05	1e-05	1e-05	1e-05	1e-05	1e-05	1e-05	0.99992	1e-05	1e-05	1e-05	1e-05	1e-05	1e-05
TN227	HtinPray	0.99999	1e-05	0.888879	1e-05	0.111111	1e-05	0.213059	1e-05	0.786921	0.014399	0.840681	1e-05	1e-05	0.1449	0.016055	1e-05	0.973011	1e-05	1e-05	0.010904	0.99994	1e-05	1e-05	1e-05	1e-05	1e-05	1e-05	1e-05	0.0005	1e-05	0.999436	1e-05	1e-05	1.4e-05	1e-05	0.027138	1e-05	1e-05	1e-05	1e-05	1e-05	0.958401	0.014401	1e-05	0.001517	1e-05	1e-05	0.028188
TN229	HtinPray	0.99999	1e-05	0.879451	1e-05	0.120539	1e-05	0.207827	1e-05	0.792153	0.020861	0.840254	1e-05	1e-05	0.138865	0.014915	1e-05	0.967826	1e-05	1e-05	0.017229	0.999939	1e-05	1e-05	1e-05	1.1e-05	1e-05	1e-05	1e-05	0.000279	1e-05	0.999654	1e-05	1.7e-05	1e-05	1e-05	0.019241	1e-05	1e-05	0.000462	1e-05	1e-05	0.976274	0.003973	1e-05	1e-05	1e-05	1e-05	0.006286
TN231	HtinPray	0.998263	0.001737	0.878625	1e-05	0.121365	1e-05	0.23431	1e-05	0.76567	0.016706	0.820483	1e-05	1e-05	0.162791	0.030402	1.4e-05	0.955519	1e-05	1e-05	0.014044	0.928669	1.1e-05	1e-05	1e-05	1e-05	0.07128	1e-05	0.010663	1e-05	1.4e-05	0.919065	1e-05	1.4e-05	0.070215	1e-05	0.008678	1e-05	0.008609	1e-05	1e-05	1e-05	0.890811	0.091852	1e-05	0.085051	1e-05	1e-05	1e-05
TN234	HtinPray	0.99999	1e-05	0.885987	1e-05	0.114003	1e-05	0.177684	1e-05	0.822296	0.014618	0.887448	1e-05	1e-05	0.097914	1e-05	1e-05	0.991059	1e-05	1e-05	0.008901	0.99994	1e-05	1e-05	1e-05	1e-05	1e-05	1e-05	1e-05	1e-05	1e-05	0.99993	1e-05	1e-05	1e-05	1e-05	1e-05	1e-05	1e-05	1e-05	1e-05	1e-05	0.99992	1e-05	1e-05	1e-05	1e-05	1e-05	1e-05
TN236	HtinPray	0.99999	1e-05	0.905463	1e-05	0.094527	1e-05	0.303377	1e-05	0.696603	0.01423	0.747893	1e-05	1e-05	0.237857	0.000354	1e-05	0.951491	1e-05	0.032785	0.015351	0.863346	1.1e-05	1e-05	0.033001	1e-05	0.103612	1e-05	1e-05	0.048146	1e-05	0.853575	1e-05	1e-05	0.098229	1e-05	0.055378	1e-05	1e-05	0.035432	1e-05	1e-05	0.80972	0.099421	1e-05	0.095442	1e-05	1e-05	0.066039
TN301	HtinPray	0.99999	1e-05	0.893932	1e-05	0.106058	1e-05	0.202547	1e-05	0.797433	0.010223	0.858328	1e-05	1e-05	0.131428	0.022639	1e-05	0.970128	1e-05	1e-05	0.007202	0.99994	1e-05	1e-05	1e-05	1e-05	1e-05	1e-05	1e-05	1e-05	1e-05	0.999334	1e-05	1e-05	0.000606	1e-05	0.051378	1e-05	1e-05	1e-05	1e-05	1e-05	0.948552	1e-05	1e-05	1e-05	1e-05	1e-05	0.037965
TN303	HtinPray	0.99999	1e-05	0.97021	1e-05	0.02978	1e-05	0.58882	1e-05	0.41116	1e-05	0.452698	1e-05	0.001098	0.546184	1e-05	1e-05	0.639948	1e-05	0.360012	1e-05	0.342892	1e-05	1e-05	0.096643	1e-05	0.558355	0.00208	1e-05	0.112908	1e-05	0.346198	1.1e-05	1e-05	0.540843	1e-05	0.042225	1e-05	1e-05	0.115353	1e-05	1e-05	0.293317	0.549056	1e-05	0.506695	1e-05	0.01439	0.040998
TN307	HtinPray	0.99999	1e-05	0.899506	1e-05	0.100484	1e-05	0.259162	1e-05	0.740818	0.008075	0.801635	1e-05	1e-05	0.190269	0.017122	1e-05	0.973283	1e-05	1e-05	0.009564	0.928543	1e-05	1e-05	0.005837	1e-05	0.06558	1e-05	1e-05	0.019478	1e-05	0.919267	1e-05	1.3e-05	0.061203	1e-05	0.039593	1e-05	1e-05	0.012768	1e-05	1e-05	0.884442	0.063146	1e-05	0.04829	1e-05	1.8e-05	0.044354
TN313	HtinPray	0.99999	1e-05	0.898461	1e-05	0.101529	1e-05	0.281328	1e-05	0.718652	0.019433	0.765191	1e-05	1e-05	0.215356	0.024573	1e-05	0.941666	1e-05	0.011952	0.021789	0.856946	0.002	1e-05	0.007275	1e-05	0.133749	1e-05	1e-05	0.021894	1e-05	0.849254	1e-05	1e-05	0.128802	1e-05	0.052551	1.7e-05	1e-05	0.01	1e-05	1e-05	0.804689	0.132702	1e-05	0.109517	1e-05	1e-05	0.053617
SOA101	Soa	0.992678	0.007322	0.88859	1e-05	0.1114	1e-05	0.294349	0.005923	0.699719	0.020971	0.748325	1e-05	0.001679	0.229015	0.023263	1e-05	0.950403	0.003637	0.001112	0.021575	0.742983	0.005334	1e-05	1e-05	1.5e-05	0.251638	1e-05	1e-05	1e-05	0.003581	0.742865	1e-05	1e-05	0.253505	1e-05	1e-05	1e-05	1e-05	1e-05	0.003093	1e-05	0.697533	0.299314	1e-05	0.22338	1e-05	1e-05	1e-05
SOA105	Soa	0.988339	0.011661	0.895567	1e-05	0.104423	1e-05	0.329769	0.013374	0.656848	0.023427	0.701554	1e-05	0.007689	0.26732	0.004247	1e-05	0.917285	0.008736	0.045324	0.024397	0.691607	0.011161	1e-05	1e-05	1e-05	0.29578	0.001422	1e-05	1e-05	0.010084	0.693604	1e-05	1e-05	0.296261	1e-05	1e-05	1e-05	1e-05	1e-05	0.009887	1e-05	0.651289	0.338763	1e-05	0.26574	1e-05	1e-05	1e-05
SOA107	Soa	0.998959	0.001041	0.89653	1e-05	0.10346	1e-05	0.388797	0.003446	0.607747	0.01402	0.653159	1e-05	0.001281	0.331531	0.029099	1e-05	0.835384	0.003152	0.118463	0.013892	0.652386	0.004325	1e-05	0.004094	0.001193	0.337981	1e-05	0.074134	0.002764	0.003052	0.612979	1e-05	1e-05	0.307041	1e-05	0.018559	1e-05	0.056087	0.00537	0.003289	1e-05	0.585924	0.330741	1e-05	0.279733	1e-05	0.01533	0.014971
SOA109	Soa	0.990768	0.009232	0.880185	1e-05	0.119805	1e-05	0.296283	0.00705	0.696657	0.028886	0.735075	1e-05	1e-05	0.236019	0.018928	1e-05	0.933452	0.003649	0.015171	0.02879	0.741598	0.013461	1e-05	1e-05	1.1e-05	0.2449	1e-05	0.021714	1e-05	0.011864	0.727749	1e-05	1e-05	0.238633	1e-05	0.009016	1e-05	0.005278	1e-05	0.011809	1e-05	0.693333	0.280524	1e-05	0.219669	1e-05	1e-05	0.004002
SOA111	Soa	0.989398	0.010602	0.90073	1e-05	0.09926	1e-05	0.333229	0.015924	0.650837	0.014296	0.699111	1e-05	0.014009	0.272574	0.015535	1e-05	0.89987	0.01627	0.054598	0.013717	0.686535	0.002585	1e-05	1e-05	1e-05	0.301169	0.009681	0.002064	1e-05	0.001516	0.686935	0.008478	1.8e-05	0.300969	1e-05	0.001379	1e-05	1e-05	1e-05	0.002138	0.007899	0.641725	0.346819	1e-05	0.282134	1e-05	1e-05	1.6e-05
SOA113	Soa	0.980456	0.019544	0.856779	1e-05	0.143211	1e-05	0.291898	0.020618	0.687474	0.022571	0.731098	1e-05	0.015421	0.230899	0.059744	1e-05	0.886308	0.017604	0.014437	0.021897	0.729888	0.008863	1e-05	1e-05	0.017713	0.233504	0.010013	0.13155	1e-05	0.008262	0.667131	0.008074	1e-05	0.184954	1e-05	0.01452	1e-05	0.087649	1e-05	0.008117	0.007827	0.66012	0.221738	1e-05	0.193301	1e-05	0.0033	0.015881
SOA115	Soa	0.990151	0.009849	0.882738	1e-05	0.117252	1e-05	0.298984	0.012589	0.688417	0.031231	0.72907	1e-05	0.004674	0.235014	1.2e-05	1e-05	0.951856	0.006597	0.009637	0.031888	0.747258	0.015992	1e-05	1e-05	1e-05	0.23671	1e-05	0.001822	1e-05	0.015354	0.744468	1e-05	1e-05	0.238316	1e-05	0.010379	1e-05	1e-05	1e-05	0.014602	1e-05	0.700367	0.274601	1e-05	0.195176	1e-05	1e-05	0.003769
SOA117	Soa	0.984493	0.015507	0.853764	1e-05	0.146226	1e-05	0.30927	0.015947	0.674774	0.025514	0.715519	1e-05	0.009251	0.249706	0.056789	1e-05	0.874126	0.01123	0.031988	0.025857	0.692975	0.012123	1e-05	1e-05	0.017548	0.27333	0.004004	0.119027	1e-05	0.011033	0.638081	0.002816	1e-05	0.229014	1e-05	0.005044	1e-05	0.082729	1e-05	0.011706	0.001875	0.626456	0.27216	1e-05	0.246905	1e-05	0.000603	0.006116
SOA119	Soa	0.99091	0.00909	0.889413	1e-05	0.110577	1e-05	0.288238	0.009651	0.702101	0.018347	0.751312	1e-05	0.007032	0.223298	0.011123	1e-05	0.962445	0.008469	1e-05	0.017944	0.738296	0.003453	1e-05	1e-05	1e-05	0.258212	1e-05	0.004173	1e-05	0.002575	0.734265	1e-05	1e-05	0.258947	1e-05	1e-05	1e-05	0.002168	1e-05	0.002656	1e-05	0.691246	0.30388	1e-05	0.219528	1e-05	1e-05	1e-05
SOA121	Soa	0.955748	0.044252	0.811862	1e-05	0.188128	0.005796	0.272274	0.030805	0.691124	0.034013	0.726707	0.005852	0.019232	0.214196	0.103226	1e-05	0.814395	0.023921	0.022463	0.035985	0.666295	0.022232	1e-05	1e-05	0.061105	0.233293	0.017054	0.212255	1e-05	0.021985	0.592331	0.013939	1e-05	0.15946	1e-05	0.007685	1e-05	0.15979	1e-05	0.023009	0.012856	0.604441	0.19219	1e-05	0.180386	1e-05	0.024505	0.008748
SOA123	Soa	0.99999	1e-05	0.898681	1e-05	0.101309	1e-05	0.339376	1e-05	0.660604	0.020515	0.703419	1e-05	1e-05	0.276045	0.007164	1e-05	0.919185	1e-05	0.051316	0.022315	0.675338	0.008738	1e-05	1e-05	1e-05	0.315884	1e-05	0.001829	1e-05	0.007608	0.67402	1e-05	1e-05	0.316502	1e-05	0.010786	1e-05	1e-05	1e-05	0.006816	1e-05	0.627147	0.3552	1e-05	0.288516	1e-05	1e-05	0.01318
SOA125	Soa	0.97996	0.02004	0.845773	1e-05	0.154217	1e-05	0.308706	0.01849	0.672794	0.021853	0.715526	1e-05	0.012895	0.249716	0.082943	1e-05	0.839304	0.013713	0.040794	0.023236	0.659	0.011163	1.2e-05	1e-05	0.03853	0.282868	0.008417	0.179861	1e-05	0.01086	0.58404	0.006471	1e-05	0.218739	1e-05	0.026344	1e-05	0.11428	1e-05	0.011508	0.005771	0.582964	0.259104	1e-05	0.242922	1e-05	0.002416	0.028233
SOA127	Soa	0.986525	0.013475	0.853121	1e-05	0.146869	1e-05	0.336736	0.005764	0.65749	0.021145	0.698327	1e-05	0.001262	0.279255	0.081537	1e-05	0.817851	0.001195	0.077555	0.021852	0.632544	0.010242	1e-05	1e-05	0.045168	0.312016	1e-05	0.150502	1e-05	0.008842	0.584723	1e-05	1e-05	0.255892	1e-05	1e-05	1.3e-05	0.118345	1e-05	0.010048	1e-05	0.580467	0.291087	1e-05	0.272071	1e-05	0.013964	1e-05
SOA129	Soa	0.985488	0.014512	0.879881	1e-05	0.120109	1e-05	0.288792	0.016337	0.694861	0.031857	0.734053	1e-05	0.008405	0.225675	0.005379	1e-05	0.950408	0.01258	1e-05	0.031612	0.735587	0.016089	1e-05	1e-05	1e-05	0.24369	0.004604	1e-05	1e-05	0.014483	0.734827	0.003716	1.4e-05	0.24693	1e-05	1e-05	1e-05	1e-05	1e-05	0.01381	0.003697	0.685442	0.297001	1e-05	0.224512	1e-05	1e-05	1e-05
SOA137	Soa	0.989391	0.010609	0.853961	1e-05	0.146029	1e-05	0.307101	0.006216	0.686673	0.028456	0.725039	1e-05	1e-05	0.246485	0.058005	1e-05	0.87686	0.003024	0.033595	0.028505	0.727746	0.012313	1e-05	1e-05	0.0167	0.243211	1e-05	0.15258	1e-05	0.011002	0.652162	1e-05	1e-05	0.184216	1e-05	0.032972	1e-05	0.101352	1e-05	0.011485	1e-05	0.643342	0.210809	1e-05	0.182632	1e-05	0.013935	0.035461
BRU101	Bru	0.988144	0.011856	0.849853	1e-05	0.150137	1e-05	0.250724	0.008417	0.740849	0.017138	0.79137	1e-05	0.007344	0.184138	0.06613	1e-05	0.910967	0.007755	1e-05	0.015129	0.797423	1e-05	1e-05	1e-05	0.020808	0.181728	1e-05	0.116173	1e-05	1e-05	0.745297	1e-05	1e-05	0.138479	1e-05	1e-05	1e-05	0.095943	1e-05	1e-05	1e-05	0.728593	0.175404	1e-05	0.108293	1e-05	0.010414	1e-05
BRU103	Bru	0.99999	1e-05	0.887103	1e-05	0.112887	1e-05	0.249097	1e-05	0.750883	0.017055	0.803694	1e-05	1e-05	0.179232	1e-05	1e-05	0.985944	1e-05	1e-05	0.014016	0.841345	1.3e-05	1e-05	1e-05	1e-05	0.158601	1e-05	1e-05	1e-05	1e-05	0.841242	1e-05	1e-05	0.158698	1e-05	1e-05	1e-05	1e-05	1e-05	1e-05	1e-05	0.785641	0.214289	1e-05	0.085577	1e-05	1e-05	1e-05
BRU105	Bru	0.99999	1e-05	0.882147	1e-05	0.117843	1e-05	0.223557	1e-05	0.776423	0.01663	0.835199	1e-05	1e-05	0.148152	1e-05	1e-05	0.98919	1e-05	1e-05	0.01077	0.890977	1.2e-05	1e-05	1e-05	1e-05	0.108971	1e-05	1e-05	1e-05	1e-05	0.890732	1e-05	1e-05	0.109208	1e-05	1e-05	1e-05	1e-05	1e-05	1e-05	1e-05	0.821791	0.178139	1e-05	0.015334	1e-05	1e-05	1e-05
BRU107	Bru	0.994359	0.005641	0.863201	1e-05	0.136789	1e-05	0.253238	0.000962	0.74579	0.024888	0.793018	1e-05	1e-05	0.182074	0.036673	1e-05	0.941169	1e-05	1e-05	0.022128	0.825781	0.004041	1e-05	1e-05	1e-05	0.170138	1e-05	0.067012	1e-05	0.001889	0.785155	1e-05	1e-05	0.145903	1e-05	1e-05	1e-05	0.053374	1e-05	0.001734	1e-05	0.756681	0.188161	1e-05	0.10464	1e-05	1e-05	1e-05
BRU109	Bru	0.995978	0.004022	0.881384	1e-05	0.118606	1e-05	0.251628	1e-05	0.748352	0.023845	0.796563	1e-05	1e-05	0.179571	1e-05	1e-05	0.97976	1e-05	1e-05	0.0202	0.862324	0.001209	1e-05	1e-05	1e-05	0.136427	1e-05	1e-05	1e-05	1e-05	0.862471	1e-05	1e-05	0.137469	1e-05	1e-05	1e-05	1e-05	1e-05	1e-05	1e-05	0.808382	0.191548	1e-05	0.062589	1e-05	1e-05	1e-05
BRU111	Bru	0.998154	0.001846	0.879005	1e-05	0.120985	1e-05	0.224309	1e-05	0.775671	0.017486	0.831525	1e-05	1e-05	0.150969	0.005353	1e-05	0.982343	1.4e-05	1e-05	0.012269	0.900277	1.1e-05	1e-05	1e-05	1e-05	0.099672	1e-05	1e-05	1e-05	1e-05	0.898292	1e-05	1e-05	0.101648	1e-05	1e-05	1e-05	1e-05	1e-05	1e-05	1e-05	0.829175	0.170755	1e-05	0.016695	1e-05	1e-05	1e-05
BRU113	Bru	0.99999	1e-05	0.857746	1e-05	0.142244	1e-05	0.230806	1e-05	0.769174	0.013448	0.827456	1e-05	1e-05	0.159076	0.044975	1e-05	0.946511	1e-05	1e-05	0.008484	0.888992	1e-05	1e-05	1e-05	0.004118	0.106849	1e-05	0.061014	1e-05	1e-05	0.854383	1e-05	1e-05	0.084553	1e-05	1e-05	1e-05	0.053224	1e-05	1e-05	1e-05	0.805171	0.141544	1e-05	0.007685	1e-05	1e-05	1e-05
BRU115	Bru	0.984503	0.015497	0.847033	1e-05	0.152957	1e-05	0.257883	0.013933	0.728174	0.029862	0.770602	1e-05	0.006468	0.193058	0.061253	1e-05	0.903722	0.007195	1e-05	0.02781	0.777923	0.011909	1e-05	1e-05	0.017466	0.192671	1e-05	0.104911	1e-05	0.009672	0.729274	1e-05	1e-05	0.156103	1e-05	1e-05	1e-05	0.085264	1e-05	0.009893	1e-05	0.706836	0.197957	1e-05	0.148501	1e-05	1e-05	1e-05
BRU117	Bru	0.98456	0.01544	0.887053	1e-05	0.112937	1e-05	0.299388	0.017298	0.683304	0.024686	0.728994	1e-05	0.011566	0.234745	0.00585	1e-05	0.941726	0.013678	0.013516	0.02522	0.729029	0.010061	1e-05	1e-05	1e-05	0.255587	0.005294	1e-05	1e-05	0.008464	0.730624	0.003112	1e-05	0.25776	1e-05	1e-05	1e-05	1e-05	1e-05	0.00886	0.002479	0.68943	0.299181	1e-05	0.218405	1e-05	1e-05	1e-05
BRU119	Bru	0.981596	0.018404	0.876924	1e-05	0.123066	1e-05	0.280482	0.024006	0.695502	0.032364	0.737018	1e-05	0.014481	0.216127	1e-05	1e-05	0.950421	0.016274	1e-05	0.033274	0.74504	0.018158	1e-05	1e-05	1e-05	0.231001	0.005771	1e-05	1e-05	0.017018	0.74508	0.003992	1e-05	0.23387	1e-05	1e-05	1.9e-05	1e-05	1e-05	0.016813	0.003787	0.694761	0.28458	1e-05	0.189701	1e-05	1e-05	1e-05
BRU121	Bru	0.988763	0.011237	0.877072	1e-05	0.122918	1e-05	0.285459	0.011737	0.702794	0.017916	0.753559	1e-05	0.009404	0.21911	0.018656	1e-05	0.953316	0.010416	1e-05	0.017592	0.753143	0.001907	1e-05	1e-05	1e-05	0.243513	0.001407	0.015203	1e-05	1e-05	0.747111	1e-05	1e-05	0.237636	1e-05	1e-05	1e-05	0.018959	1e-05	1e-05	1e-05	0.700796	0.280184	1e-05	0.192252	1e-05	1e-05	1e-05
BRU123	Bru	0.992645	0.007355	0.874436	1e-05	0.125554	1e-05	0.272074	0.007356	0.72056	0.034122	0.760787	1e-05	1e-05	0.205071	1e-05	1e-05	0.965586	1e-05	1e-05	0.034374	0.79554	0.014208	1e-05	1e-05	1e-05	0.190212	1e-05	1e-05	1e-05	0.011281	0.796813	1e-05	1e-05	0.191856	1e-05	1e-05	1.7e-05	1e-05	1e-05	0.011494	1e-05	0.74745	0.240989	1e-05	0.138922	1e-05	1e-05	1e-05
BRU125	Bru	0.9918	0.0082	0.845373	1e-05	0.154617	1e-05	0.269081	0.001608	0.729301	0.028091	0.768453	1e-05	1e-05	0.203436	0.065778	1e-05	0.906619	1e-05	1e-05	0.027574	0.775526	0.011238	1e-05	1e-05	0.020637	0.19257	1e-05	0.109995	1e-05	0.009674	0.727646	1e-05	1.9e-05	0.152636	1e-05	1e-05	1.3e-05	0.075079	1e-05	0.010125	1e-05	0.712076	0.202668	1e-05	0.157574	1e-05	1e-05	1e-05
BRU127	Bru	0.991193	0.008807	0.867672	1e-05	0.132318	1e-05	0.251569	0.003673	0.744748	0.032415	0.785033	1e-05	1e-05	0.182532	0.015502	1e-05	0.954607	1.8e-05	1e-05	0.029854	0.825314	0.011408	1e-05	1e-05	1e-05	0.163239	1e-05	1e-05	1e-05	0.008799	0.823825	1e-05	1.2e-05	0.167323	1e-05	1e-05	1e-05	0.011492	1e-05	0.008169	1e-05	0.777907	0.202382	1e-05	0.097493	1e-05	1e-05	1e-05
BRU129	Bru	0.99206	0.00794	0.887789	1e-05	0.112201	1e-05	0.311831	0.011104	0.677056	0.028085	0.718626	1e-05	0.004313	0.248966	1e-05	1e-05	0.936789	0.009476	0.025403	0.028311	0.724038	0.014411	1e-05	1e-05	1e-05	0.26151	1e-05	0.002089	1e-05	0.012936	0.721787	1e-05	1e-05	0.263147	1e-05	0.012205	1e-05	1.5e-05	1e-05	0.012582	1e-05	0.678098	0.297059	1e-05	0.213811	1e-05	1.4e-05	0.00658
MO103	Mon	0.934575	0.065425	0.871761	0.048729	0.07951	1e-05	0.442778	0.08973	0.467482	0.022124	0.50042	1e-05	0.080384	0.397062	1e-05	1e-05	0.677494	0.080871	0.219872	0.021743	0.499897	0.013403	1e-05	0.09669	1e-05	0.313369	0.076621	0.010792	0.11011	0.012624	0.493689	0.074532	1e-05	0.298233	1e-05	0.033777	1e-05	1e-05	0.106317	0.012411	0.074142	0.454699	0.318623	1e-05	0.273189	1e-05	1e-05	0.029274
MO105	Mon	0.942945	0.057055	0.866204	0.037701	0.096096	1e-05	0.464952	0.082429	0.452609	0.023877	0.480943	1e-05	0.071319	0.423851	0.0228	1e-05	0.618161	0.072008	0.263716	0.023306	0.483931	0.013992	1e-05	0.143872	0.000196	0.290992	0.067007	0.056562	0.142935	0.01308	0.454438	0.06577	1e-05	0.267196	1e-05	0.0287	1e-05	0.03434	0.143727	0.013144	0.065693	0.434419	0.279957	1e-05	0.254266	1e-05	0.003557	0.027721
MO109	Mon	0.927003	0.072997	0.875215	0.059644	0.06514	1e-05	0.49242	0.102845	0.404725	0.02198	0.434583	1e-05	0.091989	0.451438	1e-05	1e-05	0.600968	0.091649	0.28602	0.021344	0.420431	0.014109	1e-05	0.140154	1e-05	0.336461	0.088824	1e-05	0.154405	0.012397	0.42235	0.087315	1e-05	0.323503	1e-05	0.021976	1e-05	1e-05	0.155224	0.01235	0.087157	0.388716	0.334547	1e-05	0.296955	1e-05	1e-05	0.01884
MO113	Mon	0.923189	0.076811	0.835747	0.050531	0.113722	1e-05	0.445119	0.106559	0.448312	0.037461	0.467571	1e-05	0.088529	0.406429	0.031561	1e-05	0.588863	0.08897	0.253257	0.03734	0.467965	0.028275	1e-05	0.133195	0.004379	0.281822	0.084355	0.101533	0.122897	0.028005	0.416366	0.084183	1.1e-05	0.246994	1e-05	0.049664	1e-05	0.068399	0.122945	0.028074	0.083934	0.407101	0.239862	1e-05	0.219052	1e-05	0.021782	0.044832
MO115	Mon	0.897269	0.102731	0.802214	0.067105	0.13068	0.01333	0.431604	0.106567	0.448499	0.026571	0.473502	0.012237	0.095559	0.39213	0.081718	0.001898	0.529674	0.101784	0.255989	0.028938	0.430502	0.019938	0.003186	0.15029	0.055971	0.244826	0.095287	0.166124	0.126103	0.020018	0.380079	0.09464	0.015999	0.192786	0.004251	0.034646	0.014593	0.12706	0.124679	0.020879	0.096964	0.387735	0.192307	0.001139	0.191464	0.002004	0.027512	0.030362
MO117	Mon	0.930823	0.069177	0.851084	0.043465	0.105451	1e-05	0.457028	0.097501	0.445461	0.044695	0.462841	1e-05	0.076093	0.41636	0.011266	1e-05	0.611691	0.076812	0.256648	0.043574	0.455477	0.035217	1e-05	0.123908	1e-05	0.311932	0.073446	0.030997	0.129213	0.033917	0.44075	0.071884	1e-05	0.29322	1e-05	0.025489	1e-05	0.015981	0.12933	0.033973	0.071814	0.412072	0.311321	1e-05	0.279679	1e-05	0.001826	0.024761
MO119	Mon	0.910441	0.089559	0.846322	0.06868	0.084997	1e-05	0.461631	0.12308	0.415278	0.03576	0.436483	1e-05	0.105131	0.422616	1e-05	1e-05	0.592891	0.105351	0.265979	0.03576	0.431137	0.027245	1e-05	0.138208	1e-05	0.302014	0.101376	0.010214	0.1495	0.025841	0.428619	0.099076	1e-05	0.28673	1e-05	0.033593	1e-05	1e-05	0.143973	0.025867	0.099151	0.391081	0.306305	1e-05	0.267901	1e-05	1e-05	0.03071
MO121	Mon	0.924747	0.075253	0.861334	0.057989	0.080677	1e-05	0.43279	0.102996	0.464205	0.023205	0.494963	1e-05	0.092426	0.389396	1e-05	1e-05	0.661801	0.093838	0.220583	0.023758	0.474835	0.015495	1e-05	0.084425	1e-05	0.334547	0.090677	1e-05	0.09998	0.013685	0.475225	0.089151	1e-05	0.321928	1e-05	0.028853	1e-05	1e-05	0.095832	0.013832	0.08881	0.436063	0.336579	1e-05	0.300497	1e-05	1e-05	0.028512
MO125	Mon	0.898532	0.101468	0.814919	0.073082	0.112	1e-05	0.452687	0.137802	0.409501	0.04154	0.424924	1e-05	0.115627	0.4179	0.029262	1e-05	0.53757	0.115693	0.276164	0.041301	0.415071	0.033373	1e-05	0.145491	0.003667	0.290271	0.112117	0.077517	0.138736	0.032937	0.375715	0.111566	1e-05	0.263508	1e-05	0.024433	1e-05	0.06434	0.142419	0.033153	0.111157	0.365405	0.259074	1e-05	0.229366	1e-05	0.024286	0.019856
MO127	Mon	0.910778	0.089222	0.843494	0.065825	0.090681	1e-05	0.476938	0.124823	0.398229	0.044176	0.412878	1e-05	0.102042	0.440894	1e-05	1e-05	0.565443	0.102087	0.288891	0.043558	0.417049	0.034857	1e-05	0.172494	1e-05	0.278822	0.096759	0.009219	0.183041	0.033924	0.413468	0.095252	1.8e-05	0.265069	1e-05	0.051512	1.1e-05	1e-05	0.170693	0.033805	0.095415	0.371564	0.276978	1e-05	0.243251	1e-05	1e-05	0.050191
MO129	Mon	0.946689	0.053311	0.872957	0.033756	0.093287	1e-05	0.413072	0.073571	0.513347	0.033603	0.542229	1e-05	0.059068	0.365091	1e-05	1e-05	0.717746	0.060344	0.187747	0.034143	0.518919	0.026124	1e-05	0.053091	1e-05	0.34382	0.058026	0.00604	0.068392	0.024741	0.514896	0.056674	1e-05	0.329236	1e-05	0.037218	1e-05	0.005794	0.068446	0.024646	0.056263	0.476448	0.331166	1e-05	0.287069	1e-05	0.018136	0.034432
MO135	Mon	0.907989	0.092011	0.838276	0.068595	0.093129	1e-05	0.473323	0.128934	0.397733	0.035138	0.416839	1e-05	0.110668	0.437345	0.012791	1e-05	0.549111	0.110774	0.29237	0.034944	0.412986	0.026884	1e-05	0.165307	1e-05	0.288844	0.105958	0.020038	0.171753	0.025358	0.40659	0.10413	1.2e-05	0.272109	1e-05	0.011176	1e-05	0.014284	0.173662	0.025484	0.104	0.382722	0.288653	1e-05	0.260064	1e-05	1e-05	0.008712
MO139	Mon	0.90482	0.09518	0.819247	0.066306	0.114447	1e-05	0.461425	0.129263	0.409302	0.035479	0.43038	1e-05	0.110282	0.423849	0.041149	1e-05	0.533736	0.109468	0.280077	0.03556	0.419366	0.027336	1e-05	0.152524	0.011616	0.283437	0.105711	0.117756	0.139444	0.02782	0.361945	0.104775	1.1e-05	0.24824	1e-05	0.045862	1e-05	0.076718	0.139113	0.028016	0.105266	0.355013	0.249993	1e-05	0.226189	1e-05	0.01528	0.039624
MO141	Mon	0.934559	0.065441	0.878131	0.050002	0.071867	1e-05	0.492986	0.093635	0.413369	0.027708	0.440598	1e-05	0.08005	0.451634	1e-05	1e-05	0.601423	0.08049	0.2906	0.027467	0.414582	0.020633	1e-05	0.137484	1e-05	0.349549	0.077732	1e-05	0.150997	0.019226	0.416479	0.076213	1.2e-05	0.337053	1e-05	0.02935	1e-05	1e-05	0.147563	0.01912	0.07615	0.376557	0.351231	1e-05	0.310406	1e-05	1e-05	0.025432
MO143	Mon	0.927379	0.072621	0.867764	0.05839	0.073846	1e-05	0.491567	0.097972	0.410451	0.016879	0.440598	1e-05	0.09043	0.452083	0.01826	1e-05	0.578773	0.090046	0.296461	0.01645	0.406359	0.010475	1e-05	0.136489	0.002185	0.356724	0.087759	0.069402	0.13257	0.009959	0.374239	0.086868	1e-05	0.326942	1e-05	0.076835	1e-05	0.020609	0.128712	0.009927	0.086972	0.343015	0.333911	1e-05	0.303673	1e-05	0.004957	0.074359
MO301	Mon	0.868815	0.131185	0.770527	0.095865	0.133608	1e-05	0.434157	0.170596	0.395237	0.040792	0.409404	1e-05	0.147361	0.402433	0.068871	1e-05	0.456726	0.146002	0.28622	0.04217	0.393828	0.032473	1e-05	0.18342	0.032219	0.217243	0.140807	0.15391	0.161599	0.033468	0.330962	0.140907	1e-05	0.179135	1e-05	0.029239	1.4e-05	0.124154	0.165514	0.034491	0.140226	0.343284	0.163068	1e-05	0.149586	1e-05	0.041416	0.026046
MO303	Mon	0.868496	0.131504	0.807503	0.108377	0.08412	1e-05	0.526143	0.17786	0.295987	0.038907	0.307906	1e-05	0.154146	0.499031	0.010854	1e-05	0.417532	0.153454	0.379746	0.038404	0.325831	0.030191	1e-05	0.268872	1e-05	0.228773	0.146313	0.059391	0.264591	0.029866	0.29617	0.145491	1e-05	0.20447	1e-05	0.046232	1e-05	0.024358	0.26073	0.0298	0.145626	0.282355	0.210879	1e-05	0.189857	1e-05	0.003258	0.043608
MO305	Mon	0.90111	0.09889	0.839256	0.077766	0.082978	1e-05	0.502399	0.135992	0.361599	0.036035	0.378097	1e-05	0.116647	0.46921	0.007558	1e-05	0.505185	0.116463	0.335012	0.035772	0.374358	0.02731	1e-05	0.209757	1e-05	0.277386	0.111168	0.008874	0.217675	0.026104	0.372959	0.109529	1e-05	0.26484	1e-05	0.030897	1e-05	1e-05	0.21152	0.026157	0.109581	0.341419	0.280395	1e-05	0.241013	1.1e-05	1e-05	0.02633
MO307	Mon	0.906757	0.093243	0.843465	0.073978	0.082557	1e-05	0.504093	0.128498	0.3674	0.028965	0.389984	1e-05	0.112786	0.468255	0.005108	1e-05	0.53954	0.112658	0.314852	0.027831	0.382824	0.020669	1e-05	0.172808	1e-05	0.314519	0.10916	0.032003	0.178386	0.019506	0.369856	0.107618	1e-05	0.29261	1e-05	0.029793	1e-05	0.024902	0.178534	0.019663	0.107542	0.34491	0.294636	1e-05	0.25821	1e-05	0.01474	0.026465
MO309	Mon	0.899162	0.100838	0.816542	0.074474	0.108984	1e-05	0.488469	0.135494	0.376027	0.030982	0.395971	1e-05	0.118035	0.455002	0.043802	1e-05	0.482128	0.117362	0.325481	0.031216	0.386182	0.02239	1e-05	0.198374	0.015602	0.264901	0.11254	0.109515	0.183553	0.022799	0.339037	0.111758	1e-05	0.233318	1e-05	0.024173	1e-05	0.092977	0.189058	0.023213	0.111765	0.339499	0.219295	1e-05	0.20642	1e-05	0.037798	0.021976
MO311	Mon	0.86619	0.13381	0.799254	0.106078	0.094668	1e-05	0.480702	0.175624	0.343664	0.050083	0.351299	1e-05	0.147821	0.450786	0.012531	1e-05	0.463201	0.147789	0.326565	0.049905	0.360286	0.040743	1e-05	0.222133	1e-05	0.235251	0.141567	0.027392	0.224183	0.039718	0.348937	0.14027	1.9e-05	0.219471	1e-05	0.041023	1e-05	1e-05	0.219672	0.039538	0.140355	0.323512	0.23587	1e-05	0.199957	1e-05	1e-05	0.03605
MO313	Mon	0.919599	0.080401	0.856264	0.064956	0.07878	1e-05	0.487381	0.107923	0.404685	0.014594	0.435146	1e-05	0.101014	0.449237	0.021461	1e-05	0.568527	0.100713	0.295107	0.014182	0.425194	0.006236	1e-05	0.15791	0.004305	0.310534	0.095812	0.068555	0.154816	0.005495	0.396125	0.09463	1e-05	0.280359	1e-05	0.051252	1e-05	0.044091	0.152965	0.005727	0.094558	0.373722	0.277665	1e-05	0.245833	1e-05	0.02292	0.048547
MO315	Mon	0.875511	0.124489	0.811952	0.098549	0.089499	1e-05	0.521063	0.165936	0.312991	0.054505	0.314971	1e-05	0.135822	0.494693	1e-05	1e-05	0.437221	0.135496	0.373054	0.054209	0.324901	0.045096	1e-05	0.25982	1e-05	0.241334	0.12883	0.002969	0.267778	0.044086	0.326186	0.127559	1e-05	0.231403	1e-05	0.036026	1.4e-05	1e-05	0.264032	0.044076	0.127566	0.299375	0.228892	1e-05	0.19332	1e-05	0.004705	0.029966
MO317	Mon	0.890061	0.109939	0.825907	0.086824	0.087269	1e-05	0.502366	0.14915	0.348474	0.039255	0.362282	1e-05	0.1272	0.471254	0.014883	1e-05	0.472975	0.12698	0.346114	0.039038	0.369035	0.030167	1e-05	0.231605	1e-05	0.248594	0.120579	0.03724	0.232036	0.02934	0.352917	0.119256	2e-05	0.22918	1e-05	0.033728	1e-05	0.018495	0.231003	0.029337	0.119042	0.334956	0.233419	1e-05	0.207928	1e-05	0.005651	0.029904
MO319	Mon	0.904092	0.095908	0.821857	0.069894	0.108249	1e-05	0.488228	0.126969	0.384792	0.031789	0.40504	1e-05	0.109013	0.454148	0.045357	1e-05	0.490914	0.107886	0.323647	0.032186	0.396235	0.023348	1e-05	0.201444	0.016283	0.259808	0.102873	0.122477	0.185752	0.024065	0.341127	0.102064	1.2e-05	0.224492	1e-05	0.043809	1e-05	0.081835	0.184552	0.024159	0.102246	0.339102	0.224278	1e-05	0.202704	1.1e-05	0.02166	0.038192
MO701	Mon	0.916033	0.083967	0.848703	0.063656	0.087641	1e-05	0.47425	0.115633	0.410106	0.030519	0.434567	1e-05	0.100392	0.434513	0.011816	1e-05	0.585953	0.100581	0.271752	0.029889	0.409708	0.023222	1e-05	0.120449	1e-05	0.34742	0.099181	0.050228	0.122146	0.022369	0.383745	0.09774	1.6e-05	0.323747	1e-05	0.035137	1e-05	0.015739	0.12356	0.022461	0.097231	0.361559	0.344293	1e-05	0.310063	1e-05	1e-05	0.029235
MO703	Mon	0.87354	0.12646	0.810603	0.102798	0.086599	1e-05	0.504916	0.169674	0.325399	0.03975	0.33871	1e-05	0.147052	0.474477	0.01337	1e-05	0.450336	0.146821	0.350234	0.039229	0.328948	0.032165	1e-05	0.212041	1e-05	0.284278	0.142547	0.048682	0.20954	0.031507	0.30516	0.141696	1e-05	0.263395	1e-05	0.044141	1e-05	0.013526	0.208189	0.031324	0.141706	0.286104	0.27499	1e-05	0.258515	1e-05	1e-05	0.04431
MO705	Mon	0.905861	0.094139	0.831525	0.069445	0.09903	0.003647	0.511253	0.118132	0.366968	0.03162	0.386105	0.003464	0.101071	0.477739	0.051655	0.000852	0.464622	0.100953	0.34925	0.032667	0.321676	0.026626	0.00326	0.176983	0.027775	0.346149	0.09753	0.109163	0.163689	0.02696	0.287595	0.097754	1e-05	0.312252	0.002577	0.028603	1e-05	0.092498	0.167986	0.027221	0.098675	0.285645	0.298016	0.001346	0.277983	0.002386	0.036949	0.024918
MO707	Mon	0.886488	0.113512	0.821512	0.093567	0.084921	1e-05	0.501572	0.150521	0.347897	0.025428	0.369095	1e-05	0.13542	0.470047	0.031105	1e-05	0.461566	0.13509	0.346962	0.025267	0.373754	0.016436	1e-05	0.2348	0.005742	0.240817	0.128442	0.081114	0.224595	0.016256	0.3342	0.128152	1e-05	0.215663	1e-05	0.043393	1e-05	0.038568	0.221327	0.016341	0.128444	0.323558	0.228349	1e-05	0.211087	1e-05	1e-05	0.040023
MO709	Mon	0.900352	0.099648	0.845941	0.081579	0.07248	1e-05	0.557034	0.142467	0.300489	0.035815	0.314108	1e-05	0.121541	0.528526	0.007382	1e-05	0.433047	0.120992	0.403366	0.035203	0.295624	0.028673	1e-05	0.243113	1e-05	0.315034	0.117536	0.03217	0.244655	0.027877	0.281747	0.116539	1e-05	0.296992	1e-05	0.041732	1.1e-05	0.016037	0.246731	0.027797	0.116404	0.261544	0.289733	1e-05	0.255057	1e-05	0.014746	0.036357
MO711	Mon	0.898152	0.101848	0.833079	0.079255	0.087667	1e-05	0.524686	0.142505	0.332798	0.03612	0.347591	1e-05	0.121794	0.494485	0.025035	1e-05	0.448811	0.121129	0.369188	0.035826	0.335059	0.028076	1e-05	0.234259	0.006145	0.280073	0.116377	0.062896	0.228569	0.027615	0.307236	0.115971	1.5e-05	0.257688	1e-05	0.039358	1.7e-05	0.028698	0.228768	0.027524	0.115727	0.296023	0.263876	1e-05	0.236632	1e-05	1e-05	0.032028
MO713	Mon	0.888542	0.111458	0.813579	0.086529	0.099892	0.000985	0.481535	0.146271	0.371209	0.027191	0.393783	2.4e-05	0.131888	0.447114	0.044116	1e-05	0.479775	0.131332	0.317342	0.027424	0.356161	0.020533	0.000377	0.168327	0.019514	0.306975	0.128112	0.13134	0.15125	0.021557	0.299533	0.127291	1e-05	0.269009	1e-05	0.062514	1e-05	0.084668	0.1507	0.021365	0.127453	0.295825	0.257454	1e-05	0.243002	1.6e-05	0.025849	0.060587
MO715	Mon	0.876649	0.123351	0.806796	0.099583	0.09362	1e-05	0.476285	0.16628	0.357425	0.027375	0.380156	1e-05	0.149918	0.442541	0.023567	1e-05	0.495711	0.149847	0.303891	0.026975	0.387562	0.018772	1e-05	0.179165	0.000101	0.269289	0.145101	0.093581	0.169394	0.019317	0.329805	0.1451	1.2e-05	0.242782	1e-05	0.035403	1e-05	0.074069	0.177196	0.018908	0.144093	0.331931	0.21838	1e-05	0.175951	1.2e-05	0.040708	0.025591
MO717	Mon	0.876901	0.123099	0.812764	0.100846	0.086389	1e-05	0.483315	0.166678	0.349998	0.028336	0.372166	1e-05	0.149921	0.449567	0.017318	1e-05	0.494849	0.149711	0.31028	0.027832	0.377209	0.019856	1e-05	0.183764	1e-05	0.274037	0.145114	0.076428	0.176943	0.019987	0.331614	0.144922	1e-05	0.250086	1e-05	0.036393	1e-05	0.060304	0.184141	0.019512	0.143927	0.329542	0.226162	1e-05	0.181174	1e-05	0.038103	0.026821
MO719	Mon	0.873678	0.126322	0.809374	0.102321	0.088305	1e-05	0.480801	0.165626	0.353563	0.038841	0.368966	1e-05	0.143895	0.448288	0.022504	1e-05	0.477108	0.143658	0.318168	0.038551	0.363686	0.030557	1e-05	0.1908	0.003247	0.272522	0.139179	0.070595	0.18326	0.030259	0.329016	0.138541	1.1e-05	0.248309	1e-05	0.064352	1e-05	0.033993	0.181631	0.030122	0.138415	0.312342	0.239125	1e-05	0.216022	1e-05	0.0177	0.060443
RM101	Mon	0.886648	0.113352	0.834374	0.095873	0.069753	1e-05	0.516749	0.151817	0.331424	0.031494	0.351434	1e-05	0.133866	0.483196	1e-05	1e-05	0.487931	0.133671	0.347253	0.031125	0.348492	0.02357	1e-05	0.217316	1e-05	0.281921	0.12868	0.022608	0.222666	0.022648	0.339033	0.127556	1e-05	0.265468	1e-05	0.054437	1.8e-05	1e-05	0.21734	0.022405	0.12758	0.309166	0.269034	1e-05	0.240522	1e-05	1e-05	0.05253
RM103	Mon	0.872964	0.127036	0.773563	0.094106	0.132331	0.004671	0.440351	0.155918	0.399059	0.028654	0.42106	0.004157	0.14006	0.406068	0.072062	1e-05	0.466594	0.142518	0.288101	0.030715	0.406454	0.02075	0.001517	0.192017	0.038949	0.206204	0.134109	0.195555	0.160936	0.022387	0.325413	0.136518	1e-05	0.159171	1e-05	0.056229	1e-05	0.136799	0.158858	0.02332	0.136744	0.338747	0.149284	1e-05	0.145726	0.000499	0.038652	0.052346
RM105	Mon	0.885632	0.114368	0.827996	0.092997	0.079006	1e-05	0.507983	0.158022	0.333984	0.038532	0.349324	1e-05	0.13601	0.476124	1e-05	1e-05	0.486034	0.135691	0.340389	0.037866	0.349928	0.030029	1e-05	0.215964	1e-05	0.273857	0.130201	1e-05	0.226132	0.028776	0.35216	0.128729	1e-05	0.264172	1e-05	0.023265	1.2e-05	1e-05	0.221409	0.028724	0.128791	0.32173	0.276049	1e-05	0.238189	1e-05	1e-05	0.018507
RM107	Mon	0.878842	0.121158	0.820383	0.100497	0.079121	1e-05	0.499576	0.165102	0.335313	0.035075	0.352065	1e-05	0.145375	0.467476	0.001069	1e-05	0.488415	0.144868	0.330954	0.034683	0.345046	0.027163	1e-05	0.19882	1e-05	0.288323	0.140627	0.025919	0.204103	0.026245	0.333695	0.139362	1e-05	0.270656	1e-05	0.044039	1e-05	0.008489	0.203345	0.026037	0.139261	0.309584	0.269225	1e-05	0.232271	1e-05	0.007637	0.038603
RM109	Mon	0.916963	0.083037	0.86863	0.069013	0.062357	1e-05	0.560906	0.119335	0.319749	0.03165	0.338211	1e-05	0.101629	0.528499	1e-05	1e-05	0.481335	0.100812	0.387116	0.030718	0.31656	0.024446	1e-05	0.225535	1e-05	0.335609	0.09783	0.01392	0.233323	0.023574	0.312461	0.096834	1e-05	0.319867	1e-05	0.06418	1e-05	1e-05	0.221674	0.023436	0.097316	0.270776	0.322587	1e-05	0.293377	1e-05	1e-05	0.063061
RM110	Mon	0.907716	0.092284	0.834434	0.068647	0.096918	1e-05	0.479158	0.12877	0.392062	0.037812	0.408563	1e-05	0.108736	0.444879	0.025487	1e-05	0.516846	0.108651	0.311366	0.03764	0.423194	0.02827	1e-05	0.211277	0.001391	0.234045	0.101814	0.066729	0.205528	0.027671	0.39011	0.101162	1e-05	0.208781	1e-05	0.053008	1e-05	0.031939	0.201834	0.027806	0.100884	0.372829	0.211681	1e-05	0.196699	1e-05	0.008532	0.051601
RM111	Mon	0.899946	0.100054	0.80544	0.070518	0.124042	1e-05	0.476807	0.131498	0.391686	0.030648	0.412104	1e-05	0.114566	0.442672	0.063661	1e-05	0.472971	0.113128	0.318346	0.031884	0.363747	0.024514	1e-05	0.170669	0.033452	0.298031	0.109578	0.16367	0.148159	0.026114	0.293555	0.110827	1e-05	0.257655	1e-05	0.036045	1e-05	0.117387	0.150686	0.026877	0.110403	0.300173	0.258408	1e-05	0.240157	1e-05	0.02892	0.03139
RM112	Mon	0.892379	0.107621	0.829902	0.085331	0.084768	1e-05	0.484716	0.147586	0.367688	0.037541	0.385229	1e-05	0.127122	0.450098	0.012045	1e-05	0.504043	0.12701	0.319448	0.037444	0.388018	0.028565	1e-05	0.210495	1e-05	0.251931	0.120971	0.030535	0.212353	0.027494	0.374873	0.1198	1e-05	0.234925	1e-05	0.044119	1e-05	0.004609	0.209472	0.027418	0.119722	0.350903	0.243737	1e-05	0.215091	1e-05	1e-05	0.040436
RM115	Mon	0.881222	0.118778	0.825685	0.099744	0.074571	1e-05	0.518009	0.159251	0.32273	0.03362	0.338581	1e-05	0.140278	0.48751	1e-05	1e-05	0.47393	0.139965	0.353286	0.032799	0.324954	0.026306	1e-05	0.208056	1e-05	0.30457	0.136094	1e-05	0.218941	0.024903	0.328265	0.134868	1e-05	0.292993	1e-05	0.016726	1e-05	0.003476	0.222479	0.024935	0.134648	0.304158	0.293559	1e-05	0.258593	1e-05	0.008634	0.012379
RM117	Mon	0.903681	0.096319	0.85079	0.080422	0.068788	1e-05	0.526067	0.132412	0.341511	0.027193	0.364155	1e-05	0.117145	0.491496	1e-05	1e-05	0.507189	0.116822	0.349672	0.026297	0.356001	0.018956	1e-05	0.21281	1e-05	0.300264	0.11195	0.010295	0.220873	0.017506	0.353448	0.110618	1e-05	0.287241	1e-05	0.032122	1e-05	1e-05	0.216527	0.017378	0.110755	0.323334	0.299855	1e-05	0.267539	1e-05	1e-05	0.029649
RM119	Mon	0.872537	0.127463	0.777124	0.094826	0.12805	1e-05	0.436611	0.164666	0.398713	0.034378	0.41769	1e-05	0.145154	0.402768	0.064677	1e-05	0.473574	0.144276	0.282032	0.03543	0.393476	0.026433	1e-05	0.166245	0.0299	0.244167	0.139768	0.171005	0.141516	0.028261	0.319404	0.13975	1e-05	0.200043	1e-05	0.051667	1e-05	0.119565	0.1416	0.028399	0.139876	0.328005	0.190868	1e-05	0.175227	1e-05	0.035892	0.047238
RM121	Mon	0.874708	0.125292	0.803782	0.09741	0.098808	1e-05	0.503932	0.168972	0.327086	0.047944	0.335908	1e-05	0.141648	0.47449	0.01517	1e-05	0.449209	0.141346	0.346719	0.047545	0.34127	0.039331	1e-05	0.221483	1e-05	0.261782	0.136114	0.066809	0.216191	0.03904	0.306036	0.135698	1e-05	0.236206	1e-05	0.055017	1e-05	0.035528	0.213275	0.039057	0.135728	0.290552	0.230823	1e-05	0.200064	1e-05	0.015859	0.048437
RM123	Mon	0.861646	0.138354	0.769371	0.106516	0.124114	1e-05	0.40732	0.177951	0.414719	0.027117	0.438829	1e-05	0.162363	0.371681	0.065659	1e-05	0.499342	0.162019	0.244968	0.028003	0.40596	0.020155	1e-05	0.127865	0.030748	0.25693	0.158331	0.144143	0.109765	0.021422	0.347167	0.157709	1e-05	0.219773	1e-05	0.014678	1.1e-05	0.106859	0.112755	0.022048	0.158093	0.353661	0.231885	1e-05	0.215549	1e-05	0.017162	0.00782
RM127	Mon	0.876011	0.123989	0.801132	0.096298	0.10257	1e-05	0.458336	0.167854	0.3738	0.039238	0.389538	1e-05	0.145906	0.425308	0.027969	1e-05	0.494834	0.145768	0.292466	0.038953	0.403456	0.029471	1e-05	0.194968	0.005825	0.226616	0.139653	0.060988	0.190995	0.028659	0.377212	0.138901	1.7e-05	0.203217	1e-05	0.017913	1e-05	0.044178	0.191386	0.028906	0.139039	0.366845	0.211712	1e-05	0.189114	1e-05	0.007828	0.013433
RM129	Mon	0.884037	0.115963	0.835454	0.100074	0.064473	1e-05	0.513815	0.155897	0.330278	0.031669	0.347272	1e-05	0.138347	0.482703	1e-05	1e-05	0.485953	0.137755	0.345403	0.030868	0.33166	0.024061	1e-05	0.20322	1e-05	0.307027	0.134012	1e-05	0.213741	0.023205	0.333748	0.132768	1e-05	0.296508	1e-05	0.042441	1e-05	1e-05	0.205976	0.022881	0.132724	0.296874	0.299073	1e-05	0.266831	1e-05	1e-05	0.04016
RY112	Yuan	0.987237	0.012763	0.938927	0.00829	0.052783	1e-05	0.556645	0.024397	0.418948	0.015494	0.452359	1e-05	0.018724	0.513414	1e-05	1e-05	0.634308	0.018912	0.332376	0.014383	0.375014	0.011578	1e-05	0.108882	1e-05	0.484291	0.020216	1e-05	0.123953	0.009888	0.379883	0.019097	1e-05	0.467149	1e-05	0.021876	1.9e-05	1e-05	0.131112	0.010133	0.018868	0.338516	0.479456	1e-05	0.423108	1e-05	0.015294	0.01732
RY130	Yuan	0.980463	0.019537	0.910609	0.008526	0.080865	1e-05	0.459012	0.031822	0.509156	0.028867	0.538694	1e-05	0.021713	0.410716	1e-05	1e-05	0.723665	0.022776	0.224767	0.028772	0.486487	0.02235	1e-05	0.052361	1e-05	0.415616	0.023165	1e-05	0.068618	0.021157	0.486517	0.02155	1e-05	0.402128	1e-05	0.031486	1e-05	1e-05	0.065557	0.021045	0.021388	0.43795	0.422543	1e-05	0.378915	1e-05	1e-05	0.030414
RY132	Yuan	0.99999	1e-05	0.963602	1e-05	0.036388	1e-05	0.593919	1e-05	0.406061	0.008813	0.439404	1e-05	1e-05	0.551763	1e-05	1e-05	0.620884	1e-05	0.3717	0.007386	0.348087	0.006544	1e-05	0.119236	1e-05	0.526103	1e-05	0.001634	0.135765	0.005123	0.348824	1e-05	1e-05	0.508624	1e-05	0.064715	1e-05	1e-05	0.134889	0.005047	1e-05	0.294533	0.500776	1e-05	0.453598	1e-05	0.020821	0.064491
RY136	Yuan	0.991515	0.008485	0.939873	0.0039	0.056228	1e-05	0.524887	0.015459	0.459644	0.0118	0.4974	1e-05	0.011914	0.478876	0.001815	1e-05	0.680292	0.012041	0.294612	0.011229	0.412683	0.007752	1e-05	0.069656	1e-05	0.496283	0.013606	0.023364	0.08049	0.006539	0.403208	0.012298	2e-05	0.474071	1e-05	0.054857	1.7e-05	0.006537	0.082903	0.00635	0.012488	0.358753	0.478085	1e-05	0.432018	1e-05	0.020673	0.053377
RY137	Yuan	0.99999	1e-05	0.970557	1e-05	0.029433	1e-05	0.578216	1e-05	0.421764	1e-05	0.465634	1e-05	1e-05	0.534336	1e-05	1e-05	0.655658	1e-05	0.344302	1e-05	0.348809	1e-05	1e-05	0.068689	1e-05	0.582462	1e-05	1e-05	0.086127	1e-05	0.35093	1e-05	1e-05	0.562893	1e-05	0.03863	1e-05	1e-05	0.095675	1e-05	1e-05	0.307905	0.55774	1e-05	0.5082	1e-05	0.028473	0.03757
RY139	Yuan	0.99999	1e-05	0.957879	1e-05	0.042111	1e-05	0.565598	1e-05	0.434382	0.008703	0.471767	1e-05	1e-05	0.51951	1e-05	1e-05	0.6577	1e-05	0.334822	0.007448	0.366374	0.006836	1e-05	0.071277	1e-05	0.555483	1e-05	1e-05	0.089098	0.004761	0.368649	1e-05	1e-05	0.537452	1e-05	0.048051	1.5e-05	1e-05	0.091635	0.00487	1e-05	0.315111	0.540287	1e-05	0.488431	1e-05	0.021757	0.045995
RY141	Yuan	0.989974	0.010026	0.938046	0.004504	0.057449	1e-05	0.535136	0.020338	0.444516	0.013958	0.480533	1e-05	0.016249	0.489249	1e-05	1e-05	0.669437	0.016182	0.301082	0.013278	0.404745	0.009424	1e-05	0.078743	1e-05	0.488791	0.018276	1e-05	0.096819	0.008116	0.40639	0.016939	1e-05	0.471707	1e-05	0.047218	1e-05	1e-05	0.097465	0.008187	0.016282	0.35562	0.475199	1e-05	0.418031	1e-05	0.018894	0.044884
RY143	Yuan	0.99999	1e-05	0.96146	1e-05	0.03853	1e-05	0.588894	1e-05	0.411086	0.008978	0.446037	1e-05	1e-05	0.544965	1e-05	1e-05	0.627811	1e-05	0.363637	0.008523	0.319344	0.009723	1e-05	0.082262	1e-05	0.587739	0.000911	0.012987	0.096308	0.008782	0.315374	1e-05	1e-05	0.566519	1e-05	0.075313	1e-05	1e-05	0.098811	0.008893	1e-05	0.259338	0.557605	1e-05	0.495123	1e-05	0.030391	0.0705
TK102	Khuen	0.99999	1e-05	0.968871	1e-05	0.031119	1e-05	0.588317	1e-05	0.411663	1e-05	0.45399	1e-05	1e-05	0.54598	1e-05	1e-05	0.642184	1e-05	0.357776	1e-05	0.345621	1e-05	1e-05	0.094258	1e-05	0.560082	1e-05	0.036794	0.101796	1e-05	0.329333	1e-05	1e-05	0.532037	1e-05	0.067951	1e-05	0.014339	0.102727	1e-05	1e-05	0.285393	0.52955	1e-05	0.479008	1e-05	0.02774	0.06356
TK104	Khuen	0.99999	1e-05	0.962244	1e-05	0.037746	1e-05	0.593962	1e-05	0.406018	0.001248	0.443736	1e-05	1e-05	0.554996	1e-05	1e-05	0.629925	1e-05	0.369634	0.000412	0.305646	0.003107	1e-05	0.067002	1e-05	0.624214	1e-05	0.019314	0.080422	0.00203	0.298828	1e-05	1e-05	0.599376	1e-05	0.044208	1.2e-05	0.01645	0.088554	0.001988	1e-05	0.255751	0.593016	1e-05	0.54713	1e-05	0.036095	0.040379
TK112	Khuen	0.99999	1e-05	0.905821	1e-05	0.094169	1.4e-05	0.554782	1e-05	0.445194	1e-05	0.487754	1e-05	1e-05	0.512216	0.064447	1.7e-05	0.589988	1e-05	0.345529	1e-05	0.299052	1e-05	1e-05	0.018604	0.043146	0.639168	1e-05	0.163409	0.008968	1e-05	0.239208	1e-05	1e-05	0.588375	1e-05	0.00523	1.9e-05	0.141957	0.024857	1e-05	1e-05	0.234609	0.593298	1e-05	0.550304	1.2e-05	0.058868	1e-05
TK114	Khuen	0.99999	1e-05	0.959815	1e-05	0.040175	1e-05	0.591591	1e-05	0.408389	0.001661	0.445903	1e-05	1e-05	0.552417	1e-05	1e-05	0.6256	1e-05	0.37317	0.0012	0.280007	0.005047	1e-05	0.041065	1e-05	0.67385	1e-05	0.008249	0.057634	0.003214	0.279497	1e-05	1e-05	0.651376	1e-05	0.009979	1.7e-05	0.018441	0.068917	0.003798	1e-05	0.238234	0.660594	1e-05	0.61052	1e-05	0.026827	0.003744
TK118	Khuen	0.99999	1e-05	0.971394	1e-05	0.028596	1e-05	0.619634	1e-05	0.380346	1e-05	0.4243	1e-05	1e-05	0.57567	0.001537	1e-05	0.602985	1e-05	0.395448	1e-05	0.286309	1e-05	1e-05	0.08352	1e-05	0.63013	1e-05	0.05197	0.088389	1e-05	0.262779	1e-05	1e-05	0.596821	1e-05	0.061159	1e-05	0.033936	0.091845	1e-05	1e-05	0.222498	0.590522	1e-05	0.544573	1e-05	0.040202	0.055766
TK119	Khuen	0.984671	0.015329	0.884624	1e-05	0.115366	0.002671	0.541781	0.013144	0.442405	0.007227	0.477844	0.002517	0.011091	0.50132	0.077659	1e-05	0.547262	0.01152	0.355343	0.008206	0.357842	0.004451	1e-05	0.127092	0.049584	0.448534	0.012486	0.19351	0.105797	0.005669	0.289492	0.011855	1e-05	0.393657	1e-05	0.026006	1.5e-05	0.170465	0.116632	0.00673	0.009561	0.299854	0.370727	1e-05	0.340807	1e-05	0.078968	0.016367
TK120	Khuen	0.99999	1e-05	0.961806	1e-05	0.038184	1e-05	0.620589	1e-05	0.379391	0.004644	0.414023	1e-05	1e-05	0.581313	1e-05	1e-05	0.584477	1e-05	0.411401	0.004093	0.328388	0.001683	1e-05	0.161122	1e-05	0.508776	1e-05	0.018533	0.170936	0.000576	0.321294	1e-05	1e-05	0.488631	1e-05	0.050701	1e-05	1e-05	0.173426	1.2e-05	1e-05	0.281935	0.493886	1e-05	0.456435	1e-05	0.010108	0.048523
TK121	Khuen	0.99999	1e-05	0.972098	1e-05	0.027892	1e-05	0.606919	1e-05	0.393061	1e-05	0.436924	1e-05	1e-05	0.563046	0.004332	1e-05	0.609537	1e-05	0.386101	1e-05	0.294352	1e-05	1e-05	0.079297	1e-05	0.626311	1e-05	0.026843	0.088503	1e-05	0.284391	1e-05	1.1e-05	0.600222	1e-05	0.034623	1e-05	0.016064	0.094641	1e-05	1e-05	0.240516	0.614117	1e-05	0.567509	1e-05	0.018232	0.029081
TK127	Khuen	0.99999	1e-05	0.974531	1e-05	0.025459	1e-05	0.608743	1e-05	0.391237	1e-05	0.435114	1e-05	1e-05	0.564856	0.001402	1e-05	0.615581	1e-05	0.382987	1e-05	0.318013	1e-05	1e-05	0.094209	1e-05	0.587738	1e-05	0.057052	0.098275	1e-05	0.291703	1e-05	1e-05	0.552929	1e-05	0.07891	1.4e-05	0.021279	0.100416	1e-05	1e-05	0.249747	0.549604	1e-05	0.507364	1e-05	0.03177	0.07435
TK139	Khuen	0.99999	1e-05	0.954863	1e-05	0.045127	1e-05	0.602606	1e-05	0.397374	0.008332	0.43123	1e-05	1e-05	0.560418	0.005085	1e-05	0.601891	1e-05	0.385874	0.00713	0.332939	0.006099	1e-05	0.125072	1.2e-05	0.535857	1e-05	0.046263	0.129892	0.005182	0.31347	1e-05	1e-05	0.505163	1e-05	0.062598	1.4e-05	0.030791	0.131991	0.00508	1e-05	0.275395	0.49411	1e-05	0.450514	1e-05	0.039553	0.056538
STP101	Phuan	0.99999	1e-05	0.951427	1e-05	0.048563	1e-05	0.538216	1e-05	0.461764	1e-05	0.50804	1e-05	1e-05	0.49193	0.004358	1e-05	0.703344	1e-05	0.292268	1e-05	0.394314	1e-05	1e-05	0.025364	1e-05	0.580282	1e-05	0.05405	0.031472	1e-05	0.367147	1e-05	1e-05	0.547291	1e-05	0.053929	1.6e-05	0.024703	0.035426	1e-05	1e-05	0.326427	0.559468	1e-05	0.516487	1e-05	0.020139	0.050141
STP103	Phuan	0.997068	0.002932	0.947923	1e-05	0.052067	1e-05	0.563415	0.009035	0.42754	0.01157	0.465591	1e-05	0.005559	0.51727	1e-05	1e-05	0.654246	0.005311	0.329767	0.010655	0.368707	0.008233	1e-05	0.073894	1e-05	0.54198	0.007166	0.003485	0.089605	0.007252	0.370116	0.005818	1e-05	0.523705	1e-05	0.033999	1e-05	0.011712	0.094866	0.007533	0.00521	0.32509	0.52157	1e-05	0.470175	1e-05	0.02946	0.030414
STP106	Phuan	0.99999	1e-05	0.959888	1e-05	0.040102	1e-05	0.567981	1e-05	0.431999	0.006665	0.468758	1e-05	1e-05	0.524556	1e-05	1e-05	0.654466	1e-05	0.339272	0.006232	0.361184	0.00599	1e-05	0.076777	1e-05	0.556019	1e-05	0.021304	0.088974	0.005332	0.352102	1e-05	1e-05	0.532258	1e-05	0.065358	1.3e-05	0.000313	0.092524	0.004986	1e-05	0.303826	0.532961	1e-05	0.48689	1e-05	0.022638	0.063259
STP107	Phuan	0.99999	1e-05	0.940255	1e-05	0.059735	1e-05	0.543963	1e-05	0.456017	0.00384	0.498227	1e-05	1e-05	0.497913	0.005966	1e-05	0.688187	1e-05	0.302798	0.003028	0.402409	0.00117	1e-05	0.04871	1e-05	0.54458	0.003111	0.059003	0.053231	0.000596	0.37269	0.002318	1e-05	0.512143	1e-05	0.052132	1e-05	0.033771	0.059734	0.000602	0.001516	0.336534	0.515691	1e-05	0.47476	1e-05	0.026045	0.048578
STP111	Phuan	0.995959	0.004041	0.951368	1e-05	0.048622	1e-05	0.555691	0.01161	0.432688	0.007625	0.472981	1e-05	0.009885	0.509498	1e-05	1e-05	0.664392	0.00981	0.318569	0.00721	0.363033	0.006638	1e-05	0.060651	1e-05	0.557756	0.011902	0.026608	0.071575	0.005477	0.352437	0.011224	1e-05	0.532658	1e-05	0.059378	1.2e-05	1e-05	0.076147	0.00517	0.010859	0.30789	0.540524	1e-05	0.492572	1e-05	0.016776	0.057081
STP113	Phuan	0.99999	1e-05	0.969124	1e-05	0.030866	1e-05	0.579576	1e-05	0.420404	1e-05	0.464233	1e-05	1e-05	0.535737	1e-05	1e-05	0.655782	1e-05	0.344178	1e-05	0.33259	1e-05	1e-05	0.055297	1e-05	0.612073	1e-05	1e-05	0.072502	1e-05	0.334141	1e-05	1e-05	0.593308	1e-05	0.04368	1e-05	1e-05	0.076264	1e-05	1e-05	0.282601	0.597404	1e-05	0.540202	1e-05	0.020057	0.03889
STP115	Phuan	0.99999	1e-05	0.961757	1e-05	0.038233	1e-05	0.591943	1e-05	0.408037	1e-05	0.450576	1e-05	1e-05	0.549394	1e-05	1e-05	0.641043	1e-05	0.358917	1e-05	0.329987	1e-05	1e-05	0.069729	1e-05	0.600244	1e-05	0.049972	0.075943	1e-05	0.307037	1e-05	1e-05	0.567008	1e-05	0.07412	1e-05	0.016651	0.080317	1e-05	1e-05	0.263769	0.565103	1e-05	0.520038	1e-05	0.027937	0.070211
STP117	Phuan	0.99999	1e-05	0.959666	1e-05	0.040324	1e-05	0.585882	1e-05	0.414098	0.003777	0.453204	1e-05	1e-05	0.542999	1e-05	1e-05	0.635956	1e-05	0.361007	0.003007	0.342894	0.003034	1e-05	0.095638	1.4e-05	0.558401	1e-05	0.00498	0.11065	0.001155	0.342752	1e-05	1.3e-05	0.540431	1e-05	0.04988	1e-05	1e-05	0.104521	0.001492	1e-05	0.289561	0.554507	1e-05	0.518185	1e-05	1e-05	0.048498
STP121	Phuan	0.98968	0.01032	0.949103	0.009327	0.04157	1e-05	0.558658	0.020441	0.420891	1e-05	0.464685	1e-05	0.021987	0.513307	1e-05	1e-05	0.648281	0.02185	0.329839	1e-05	0.376908	1e-05	1e-05	0.094716	1e-05	0.505234	0.023113	1e-05	0.110763	1e-05	0.380775	0.021243	1e-05	0.487179	1e-05	0.022408	1.4e-05	1e-05	0.117622	1e-05	0.020802	0.33812	0.501004	1e-05	0.449316	1e-05	0.012856	0.017822
STP123	Phuan	0.99999	1e-05	0.953435	1e-05	0.046555	1e-05	0.54313	1e-05	0.45685	0.000377	0.499704	1e-05	1e-05	0.4999	1e-05	1e-05	0.68905	1e-05	0.31091	1e-05	0.374234	0.001229	1e-05	0.029925	1e-05	0.594581	1e-05	0.022761	0.043006	1e-05	0.364887	1e-05	1e-05	0.569305	1e-05	0.047235	1e-05	0.018127	0.048675	1e-05	1e-05	0.318505	0.567417	1e-05	0.512523	1e-05	0.03528	0.04259
YA102	Shan	0.995078	0.004922	0.930166	1e-05	0.069824	1e-05	0.58425	0.011621	0.404119	0.010021	0.435965	1e-05	0.008847	0.545157	0.023966	1e-05	0.568451	0.008735	0.389184	0.009654	0.404711	0.002934	1e-05	0.214835	0.00398	0.367394	0.006136	0.073431	0.210219	0.002158	0.371425	0.005711	1.1e-05	0.337035	1e-05	0.043185	1e-05	0.057041	0.211893	0.00241	0.005731	0.350973	0.328747	1e-05	0.29293	1e-05	0.030132	0.037335
YA107	Shan	0.970358	0.029642	0.89102	0.015509	0.093471	1e-05	0.543507	0.041464	0.415019	0.023577	0.437718	1e-05	0.031387	0.507308	0.045719	1e-05	0.527851	0.030701	0.371741	0.023978	0.476574	0.009948	1e-05	0.295555	0.014757	0.181751	0.021405	0.101979	0.279884	0.009569	0.434455	0.020961	1e-05	0.15313	1e-05	0.060335	1.4e-05	0.052403	0.274797	0.009096	0.020849	0.429535	0.152962	1e-05	0.138477	1e-05	0.007401	0.056823
YA108	Shan	0.985091	0.014909	0.895555	1e-05	0.104435	1e-05	0.507436	0.024185	0.468369	0.016814	0.500548	1e-05	0.017956	0.464673	0.045948	1e-05	0.611679	0.018154	0.307223	0.016986	0.586504	0.001809	1e-05	0.26986	0.007473	0.128952	0.005393	0.111012	0.25432	0.001759	0.528904	0.00507	1e-05	0.098914	1e-05	0.040013	1e-05	0.080081	0.253347	0.001402	0.003794	0.531874	0.089467	1e-05	0.063484	1e-05	0.018	0.028646
YA111	Shan	0.99999	1e-05	0.967685	1e-05	0.032305	1e-05	0.617959	1e-05	0.382021	1e-05	0.422108	1e-05	1e-05	0.577862	0.003396	1e-05	0.58974	1e-05	0.406834	1e-05	0.320958	1e-05	1e-05	0.136472	1e-05	0.54253	1e-05	0.043552	0.141374	1e-05	0.302277	1e-05	1e-05	0.512758	1e-05	0.058768	1e-05	0.038968	0.145264	1e-05	1e-05	0.266276	0.490683	1e-05	0.453858	1e-05	0.052029	0.057249
YA113	Shan	0.985026	0.014974	0.91938	0.006869	0.073751	1e-05	0.583102	0.02851	0.388378	0.024809	0.408865	1e-05	0.018653	0.547664	0.012684	1e-05	0.541085	0.01834	0.403215	0.024666	0.43322	0.013185	1e-05	0.29085	1e-05	0.2521	0.010625	0.024866	0.293488	0.011817	0.422861	0.009658	1e-05	0.237291	1e-05	0.048465	1e-05	0.007383	0.289869	0.01182	0.009513	0.395295	0.237635	1e-05	0.204791	1e-05	0.006144	0.045195
YA115	Shan	0.979448	0.020552	0.921092	0.012841	0.066067	1e-05	0.576765	0.035507	0.387717	0.021428	0.413531	1e-05	0.026716	0.538315	0.001245	1e-05	0.576432	0.026898	0.374967	0.020447	0.365945	0.014597	1e-05	0.180074	1e-05	0.413562	0.025802	0.025208	0.188467	0.013368	0.35796	0.024803	1e-05	0.390174	1e-05	0.045226	1e-05	0.011132	0.18744	0.013297	0.025222	0.322099	0.395564	1e-05	0.357616	1e-05	0.011709	0.042042
YA117	Shan	0.995499	0.004501	0.949735	0.00078	0.049485	1e-05	0.589953	0.011303	0.398734	0.007699	0.433968	1e-05	0.009026	0.549297	1e-05	1e-05	0.6024	0.0095	0.380561	0.007519	0.393837	0.001254	1e-05	0.189088	1e-05	0.407607	0.008195	0.008762	0.200983	0.000506	0.390985	0.007251	1e-05	0.391494	1e-05	0.0529	1e-05	0.0028	0.197726	0.000198	0.007385	0.349498	0.389472	1e-05	0.349263	1e-05	0.014484	0.050043
YA118	Shan	0.989975	0.010025	0.909154	1e-05	0.090836	1e-05	0.520071	0.019337	0.460582	0.016904	0.492218	1e-05	0.01375	0.477118	0.021745	1e-05	0.637455	0.013766	0.309992	0.017032	0.557554	0.002922	1e-05	0.239364	1e-05	0.19663	0.00351	0.087827	0.230734	0.002315	0.509695	0.002991	1e-05	0.166418	1e-05	0.052939	1e-05	0.05347	0.228614	0.001795	0.002235	0.499978	0.160949	1e-05	0.132158	1e-05	0.016603	0.045608
YA121	Shan	0.991274	0.008726	0.923541	0.000524	0.075935	1e-05	0.567582	0.019873	0.412535	0.020183	0.438617	1e-05	0.012386	0.528804	0.020523	1e-05	0.567324	0.012389	0.379696	0.020059	0.467471	0.007211	1e-05	0.272026	1e-05	0.247595	0.005677	0.059006	0.267485	0.006402	0.436799	0.004706	1e-05	0.225582	1e-05	0.068735	1e-05	0.01571	0.262316	0.005941	0.004887	0.415743	0.226648	1e-05	0.200775	1e-05	1e-05	0.065626
YA122	Shan	0.988872	0.011128	0.925594	0.002399	0.072007	1e-05	0.58264	0.023599	0.393751	0.021596	0.421741	1e-05	0.014548	0.542105	0.00372	1e-05	0.590387	0.013994	0.370856	0.021033	0.403622	0.013781	1e-05	0.198073	1e-05	0.372951	0.011554	0.052467	0.200031	0.012854	0.378648	0.010908	1e-05	0.345071	1e-05	0.062139	1e-05	0.028789	0.199311	0.012878	0.01076	0.350786	0.335317	1e-05	0.297549	1e-05	0.021452	0.057715
A1YU101	Khonmueang	0.99999	1e-05	0.917171	1e-05	0.082819	1.4e-05	0.55923	1e-05	0.440746	1.2e-05	0.480912	1e-05	1e-05	0.519057	0.049628	1e-05	0.604205	1e-05	0.346137	1e-05	0.343681	1e-05	1e-05	0.0721	0.026685	0.557504	1e-05	0.141864	0.062206	1e-05	0.288981	1e-05	1e-05	0.506908	1e-05	0.04161	1e-05	0.107849	0.068955	1e-05	1e-05	0.27388	0.507667	1e-05	0.475106	1.7e-05	0.047295	0.035883
A1YU105	Khonmueang	0.99999	1e-05	0.956794	1e-05	0.043196	1e-05	0.599321	1e-05	0.400659	1e-05	0.440676	1e-05	1e-05	0.559294	0.004181	1e-05	0.624026	1e-05	0.371762	1e-05	0.315407	1e-05	1e-05	0.076436	1e-05	0.608117	1e-05	0.061381	0.079536	1e-05	0.286374	1e-05	1e-05	0.57267	1e-05	0.054728	1e-05	0.032852	0.083935	1e-05	1e-05	0.250858	0.577586	1e-05	0.539241	1e-05	0.027583	0.051933
A1YU107	Khonmueang	0.99999	1e-05	0.973226	1e-05	0.026764	1e-05	0.59821	1e-05	0.40177	1e-05	0.443625	1e-05	1e-05	0.556345	1e-05	1e-05	0.625532	1e-05	0.374428	1e-05	0.330857	1e-05	1e-05	0.101656	1e-05	0.567447	1e-05	0.007028	0.116686	1e-05	0.327809	1e-05	1e-05	0.548437	1e-05	0.053893	1e-05	1e-05	0.119364	1e-05	1e-05	0.279963	0.546731	1e-05	0.495754	1e-05	0.022729	0.047679
A1YU111	Khonmueang	0.99999	1e-05	0.963048	1e-05	0.036942	1e-05	0.594683	1e-05	0.405297	1.2e-05	0.447186	1e-05	1e-05	0.552782	0.004442	1e-05	0.620282	1e-05	0.375247	1e-05	0.325594	1e-05	1e-05	0.097784	1.2e-05	0.57658	1e-05	0.035465	0.104844	1e-05	0.30993	1e-05	1e-05	0.54972	1e-05	0.044705	1e-05	0.016811	0.108747	1e-05	1e-05	0.270465	0.559231	1e-05	0.511422	1e-05	0.017219	0.038623
A1YU113	Khonmueang	0.99999	1e-05	0.91644	1e-05	0.08355	1e-05	0.555197	1e-05	0.444783	1e-05	0.492567	1e-05	1e-05	0.507403	0.062817	1e-05	0.599613	1e-05	0.33754	1e-05	0.331555	1e-05	1e-05	0.046823	0.040293	0.581299	1e-05	0.173051	0.033452	1e-05	0.268621	1e-05	1e-05	0.524836	1e-05	0.0295	1e-05	0.140979	0.046444	1e-05	1e-05	0.263035	0.520001	1e-05	0.485276	1e-05	0.061631	0.0193
A1YU115	Khonmueang	0.99999	1e-05	0.939783	1e-05	0.060207	1e-05	0.56967	1e-05	0.43031	0.006031	0.466744	1e-05	1e-05	0.527205	0.016629	1e-05	0.632937	1e-05	0.345284	0.00513	0.358281	0.003365	1e-05	0.081501	0.004396	0.552436	1e-05	0.069438	0.081866	0.0024	0.328789	1e-05	1e-05	0.517478	1e-05	0.044045	1e-05	0.04786	0.085737	0.002129	1e-05	0.296402	0.523798	1e-05	0.489554	1e-05	0.029231	0.040379
A1YU125	Khonmueang	0.996533	0.003467	0.909906	1e-05	0.090084	1e-05	0.532571	0.006567	0.460852	1e-05	0.503977	1e-05	0.008006	0.487996	0.056879	1e-05	0.619648	0.007198	0.316255	1e-05	0.393863	1e-05	1e-05	0.085297	0.030699	0.48145	0.00867	0.151431	0.071407	1e-05	0.336905	0.007947	1e-05	0.43228	1e-05	0.044004	1e-05	0.108602	0.076525	1e-05	0.006906	0.324669	0.439264	1e-05	0.411508	1e-05	0.0383	0.037627
A1YU129	Khonmueang	0.99999	1e-05	0.96658	1e-05	0.03341	1e-05	0.584298	1e-05	0.415682	1.2e-05	0.45686	1e-05	1e-05	0.543108	1e-05	1e-05	0.633558	1e-05	0.366402	1e-05	0.35101	1.1e-05	1e-05	0.1058	1e-05	0.543149	1e-05	1e-05	0.121292	1e-05	0.35133	1e-05	1e-05	0.527328	1e-05	0.049026	1e-05	1.1e-05	0.124361	1e-05	1e-05	0.302483	0.52408	1e-05	0.473086	1e-05	0.028236	0.045672
A1YU131	Khonmueang	0.99999	1e-05	0.958495	1e-05	0.041495	1e-05	0.570063	1e-05	0.429917	1e-05	0.474065	1e-05	1e-05	0.525905	0.005066	1e-05	0.653084	1e-05	0.34182	1e-05	0.368136	1e-05	1e-05	0.082455	1e-05	0.549368	1e-05	0.03653	0.08957	1e-05	0.350689	1e-05	1e-05	0.523171	1e-05	0.047495	1e-05	0.025746	0.095062	1e-05	1e-05	0.311119	0.520539	1e-05	0.471967	1e-05	0.030565	0.040888
A1YU132	Khonmueang	0.996024	0.003976	0.956374	0.002917	0.04071	1e-05	0.600141	0.010573	0.389276	0.004721	0.425036	1e-05	0.009802	0.560431	1e-05	1e-05	0.596293	0.010087	0.389881	0.00372	0.346159	0.001002	1e-05	0.153467	1e-05	0.488604	0.010747	0.026281	0.162514	8.5e-05	0.336176	0.009446	1e-05	0.465479	1e-05	0.06548	1e-05	0.011123	0.162908	1e-05	0.00962	0.295151	0.455688	1e-05	0.411762	1e-05	0.03018	0.062767
A2YU301	Khonmueang	0.987687	0.012313	0.898518	1e-05	0.101472	1e-05	0.541946	0.018552	0.439493	0.011483	0.473894	1e-05	0.014915	0.499698	0.052613	1e-05	0.586389	0.014571	0.334954	0.011462	0.347997	0.008953	1e-05	0.078823	0.027795	0.518618	0.017805	0.149507	0.065029	0.010476	0.290231	0.017607	1e-05	0.467129	1e-05	0.041605	1e-05	0.112121	0.072354	0.010848	0.016762	0.277922	0.468369	1e-05	0.442065	1.1e-05	0.043413	0.035592
A2YU303	Khonmueang	0.990811	0.009189	0.928892	0.004135	0.066973	1e-05	0.562898	0.01628	0.420813	0.012465	0.452549	1e-05	0.01246	0.522516	0.026257	1e-05	0.590659	0.012496	0.358484	0.012094	0.371523	0.007611	1e-05	0.138613	0.009705	0.459181	0.013357	0.068173	0.135886	0.006971	0.346727	0.012976	1e-05	0.429247	1e-05	0.050465	1.2e-05	0.036751	0.136817	0.007086	0.012934	0.317886	0.438039	1e-05	0.405131	1e-05	0.011912	0.045446
A2YU305	Khonmueang	0.991405	0.008595	0.934094	0.003192	0.062713	1e-05	0.578432	0.014317	0.407242	0.007465	0.442186	1e-05	0.01179	0.538549	0.013444	1e-05	0.59994	0.011407	0.368118	0.007082	0.369342	0.003398	1e-05	0.13814	0.001192	0.475589	0.012327	0.080459	0.135328	0.00313	0.331	0.011746	1.5e-05	0.438311	1e-05	0.077943	1e-05	0.036735	0.134312	0.003172	0.011789	0.298374	0.437655	1e-05	0.396292	1e-05	0.022675	0.072458
A2YU307	Khonmueang	0.976911	0.023089	0.905465	0.01458	0.079956	1e-05	0.535248	0.03383	0.430912	0.006196	0.467838	1e-05	0.031853	0.494104	0.044126	1e-05	0.58337	0.03192	0.334734	0.005839	0.368364	0.002423	1e-05	0.11193	0.022502	0.461455	0.033316	0.129911	0.097545	0.002438	0.321443	0.033072	1e-05	0.415572	1e-05	0.068742	1.1e-05	0.086275	0.099134	0.002864	0.032891	0.302587	0.407487	1e-05	0.377541	1e-05	0.041827	0.061515
A2YU313	Khonmueang	0.989061	0.010939	0.939798	0.00798	0.052222	1e-05	0.578853	0.020304	0.400833	0.004479	0.43894	1e-05	0.019181	0.537391	0.001756	1e-05	0.612966	0.018848	0.36268	0.00374	0.360345	6.3e-05	1e-05	0.134878	1e-05	0.484674	0.02002	0.024418	0.143116	1e-05	0.351196	0.018662	1e-05	0.462578	1e-05	0.028202	1e-05	0.013361	0.148035	1e-05	0.018353	0.317049	0.47497	1e-05	0.439614	1e-05	0.011375	0.024474
A2YU321	Khonmueang	0.995313	0.004687	0.93394	1e-05	0.06605	1e-05	0.565097	0.005615	0.429278	1e-05	0.473469	1e-05	0.00725	0.519261	0.039014	1e-05	0.608575	0.006649	0.345742	1e-05	0.35951	1e-05	1e-05	0.093052	0.018204	0.521073	0.008142	0.123899	0.082698	1e-05	0.312493	0.007256	1e-05	0.473623	1e-05	0.064185	1e-05	0.082282	0.085933	1e-05	0.007064	0.291288	0.469217	1e-05	0.438177	1e-05	0.034331	0.057831
A2YU329	Khonmueang	0.950111	0.049889	0.866358	0.03117	0.102473	1e-05	0.501416	0.070858	0.427716	0.018137	0.457792	1e-05	0.062295	0.461766	0.040894	1e-05	0.580291	0.062551	0.298508	0.017747	0.382271	0.013255	1e-05	0.091171	0.017367	0.432049	0.063878	0.11611	0.080583	0.013796	0.33373	0.063617	1e-05	0.392144	1e-05	0.021499	1e-05	0.09176	0.087129	0.014401	0.063208	0.321842	0.400141	1e-05	0.367895	1.1e-05	0.029822	0.013109
A2YU331	Khonmueang	0.98172	0.01828	0.902543	0.00782	0.089637	1e-05	0.559319	0.030205	0.410466	0.014148	0.441376	1e-05	0.024082	0.520383	0.034023	1e-05	0.572313	0.024167	0.356069	0.013418	0.343003	0.010687	1e-05	0.106601	0.014027	0.499063	0.02661	0.108642	0.100135	0.010548	0.298577	0.026486	1e-05	0.455593	1e-05	0.023258	1e-05	0.099543	0.110007	0.011366	0.025507	0.284476	0.445823	1e-05	0.410949	1e-05	0.059504	0.015857
A2YU337	Khonmueang	0.970885	0.029115	0.905968	0.020031	0.074001	1e-05	0.51724	0.043784	0.438966	0.005477	0.480431	1e-05	0.042342	0.47174	0.025611	1e-05	0.626543	0.042609	0.299967	0.005259	0.422115	0.000793	1e-05	0.111822	0.004634	0.417757	0.042869	0.093463	0.105769	0.000613	0.375808	0.042387	1e-05	0.38194	1e-05	0.044613	1e-05	0.057437	0.107999	0.000779	0.04239	0.35481	0.391952	1e-05	0.367237	1e-05	0.014444	0.040582
A2YU353	Khonmueang	0.99999	1e-05	0.951876	1e-05	0.048114	1e-05	0.561532	0.001009	0.437449	0.002171	0.481231	1e-05	0.002282	0.514306	1.1e-05	1e-05	0.67275	0.001663	0.324301	0.001265	0.390983	1e-05	1e-05	0.082569	1e-05	0.522826	0.003592	0.02495	0.093813	1e-05	0.380969	0.002489	1.3e-05	0.497746	1e-05	0.033217	1e-05	0.026628	0.097906	1e-05	0.002266	0.341492	0.498461	1e-05	0.459794	1e-05	0.028392	0.031486
BTA101	BlackTai	0.99999	1e-05	0.951214	1e-05	0.048776	1e-05	0.535774	1e-05	0.464206	1e-05	0.50989	1e-05	1e-05	0.49008	0.011797	1e-05	0.682226	1e-05	0.305948	1e-05	0.41886	1e-05	1e-05	0.067389	1.9e-05	0.513702	1e-05	0.046369	0.071962	1e-05	0.396475	1e-05	1e-05	0.485154	1e-05	0.043689	1e-05	0.026367	0.077201	1e-05	1e-05	0.359957	0.492746	1e-05	0.452661	1e-05	0.019794	0.040192
BTA103	BlackTai	0.99999	1e-05	0.944717	1e-05	0.055273	1e-05	0.551716	1e-05	0.448264	1.2e-05	0.494345	1e-05	1e-05	0.505623	0.006513	1e-05	0.689518	1e-05	0.303939	1e-05	0.372047	1e-05	1e-05	0.021058	1.1e-05	0.606854	1e-05	0.063805	0.024985	1e-05	0.339641	1e-05	1e-05	0.571529	1e-05	0.033954	1e-05	0.040044	0.034129	1e-05	1e-05	0.306042	0.585792	1e-05	0.540866	1e-05	0.022643	0.02881
BTA105	BlackTai	0.99999	1e-05	0.931892	1e-05	0.068098	1e-05	0.479532	0.002331	0.518127	0.013825	0.557551	1e-05	1e-05	0.428604	0.005709	1e-05	0.749023	1e-05	0.231481	0.013767	0.473678	0.010056	1e-05	0.015572	1e-05	0.497479	0.003196	0.027521	0.028237	0.008534	0.460221	0.001649	1.1e-05	0.473817	1e-05	0.043547	1e-05	0.003909	0.031138	0.008825	0.000912	0.413805	0.497843	1e-05	0.444479	1e-05	0.009644	0.040479
BTA107	BlackTai	0.99999	1e-05	0.963718	1e-05	0.036272	1e-05	0.538348	1e-05	0.461632	1e-05	0.507541	1e-05	1e-05	0.492429	0.012999	1e-05	0.677939	1e-05	0.309031	1e-05	0.368138	1e-05	1e-05	0.029587	0.005485	0.59676	1e-05	0.033009	0.037644	1e-05	0.357819	1e-05	1e-05	0.571488	1e-05	0.028081	1e-05	0.035326	0.04789	1e-05	1e-05	0.320487	0.568176	1e-05	0.52046	1e-05	0.038743	0.023697
BTA111	BlackTai	0.990037	0.009963	0.902722	1e-05	0.097268	0.006276	0.537825	1e-05	0.455889	1e-05	0.499365	0.006077	1e-05	0.494538	0.0768	1e-05	0.593306	1e-05	0.329864	1e-05	0.304515	1e-05	1e-05	0.040561	0.061668	0.587394	0.005843	0.19998	0.014507	1e-05	0.253951	0.005935	0.003585	0.522022	1e-05	0.060475	1e-05	0.138257	0.023565	1e-05	0.005872	0.249359	0.522443	1e-05	0.498944	1.5e-05	0.040374	0.052477
BTA113	BlackTai	0.99999	1e-05	0.93774	1e-05	0.06225	1.5e-05	0.555547	1e-05	0.444429	1e-05	0.488126	1e-05	1e-05	0.511844	0.043641	1e-05	0.620097	1e-05	0.336233	1e-05	0.346724	1e-05	1e-05	0.061973	0.024878	0.566395	1e-05	0.118632	0.052943	1e-05	0.307802	1e-05	1e-05	0.520583	1e-05	0.047674	1.6e-05	0.083733	0.059899	1e-05	1.6e-05	0.289241	0.519401	1e-05	0.480626	1.2e-05	0.039917	0.041701
BTA115	BlackTai	0.962932	0.037068	0.862308	0.018028	0.119664	0.02916	0.514598	1e-05	0.456233	1e-05	0.500766	0.028839	1e-05	0.470375	0.106083	0.012405	0.557484	0.001097	0.32292	1e-05	0.281007	0.000955	0.012241	0.062424	0.092743	0.54078	0.00985	0.227632	0.032299	0.002184	0.220313	0.011927	0.026852	0.465901	0.012892	0.046487	0.021297	0.179745	0.040347	0.003025	0.010092	0.232219	0.455643	0.011145	0.447626	0.012621	0.063851	0.043104
BTA117	BlackTai	0.99999	1e-05	0.962133	1e-05	0.037857	1e-05	0.584979	1e-05	0.415001	1.4e-05	0.4571	1e-05	1e-05	0.542865	0.007747	1e-05	0.635356	1e-05	0.356867	1e-05	0.312845	1e-05	1e-05	0.050556	1e-05	0.63656	1e-05	0.066901	0.052967	1e-05	0.282044	1e-05	1e-05	0.598047	1e-05	0.063243	1e-05	0.031628	0.059336	1e-05	1e-05	0.243794	0.601959	1e-05	0.552308	1e-05	0.026916	0.055766
BTA119	BlackTai	0.99999	1e-05	0.949315	1e-05	0.050675	1e-05	0.550137	1e-05	0.449843	1e-05	0.498007	1e-05	1e-05	0.501963	0.022574	1e-05	0.667303	1e-05	0.310094	1e-05	0.348551	1e-05	1e-05	0.018562	0.010731	0.622126	1e-05	0.099113	0.013845	1e-05	0.309394	1e-05	1.9e-05	0.5776	1e-05	0.050268	1e-05	0.071928	0.021947	1e-05	1e-05	0.280492	0.575325	1e-05	0.530103	1e-05	0.045899	0.043298
LUA101	Laotian	0.99999	1e-05	0.899375	1e-05	0.100615	1e-05	0.419412	1e-05	0.580568	0.017738	0.618	1e-05	1e-05	0.364242	0.031417	1e-05	0.783901	1e-05	0.166803	0.017859	0.626809	0.006611	1e-05	0.055473	1e-05	0.311076	1e-05	0.113034	0.045379	0.005994	0.56502	1e-05	1e-05	0.270543	1e-05	0.084664	1.3e-05	0.045236	0.04239	0.00576	1e-05	0.540126	0.281791	1e-05	0.25766	1e-05	0.003799	0.083271
LUA105	Laotian	0.99999	1e-05	0.94994	1e-05	0.05005	1e-05	0.54975	1e-05	0.45023	0.007905	0.487832	1e-05	1e-05	0.504243	0.00367	1e-05	0.673669	1e-05	0.315011	0.007629	0.415891	0.004423	1e-05	0.090101	1e-05	0.489554	1e-05	0.050725	0.094208	0.003689	0.390913	1e-05	1e-05	0.460436	1e-05	0.079218	1.5e-05	0.013086	0.096455	0.00375	1e-05	0.34826	0.459196	1e-05	0.411955	1e-05	0.022721	0.07677
LUA107	Laotian	0.99999	1e-05	0.944427	1e-05	0.055563	1e-05	0.56537	1e-05	0.43461	0.004488	0.473715	1e-05	1e-05	0.521777	0.007924	1e-05	0.661332	1e-05	0.327051	0.003674	0.358424	0.004132	1e-05	0.050834	1e-05	0.586579	1e-05	0.040766	0.058666	0.002949	0.340314	1e-05	1e-05	0.557276	1e-05	0.026206	1e-05	0.028349	0.067116	0.003305	1e-05	0.305746	0.569249	1e-05	0.522633	1e-05	0.019566	0.021605
LUA109	Laotian	0.999648	0.000352	0.908243	1e-05	0.091747	1e-05	0.426536	0.004132	0.569322	0.020817	0.605216	1e-05	1e-05	0.373947	0.027072	1e-05	0.768331	1e-05	0.183719	0.020858	0.62204	0.008197	1e-05	0.084047	1e-05	0.285685	1e-05	0.068012	0.081947	0.006976	0.585469	1e-05	1e-05	0.257565	1e-05	0.075242	1e-05	0.001141	0.07749	0.006713	1e-05	0.549562	0.289823	1e-05	0.247212	1e-05	1e-05	0.07341
LUA111	Laotian	0.995999	0.004001	0.904604	1e-05	0.095386	1e-05	0.42688	0.005641	0.567469	0.015289	0.607456	1e-05	0.002256	0.374988	0.040116	1e-05	0.752896	0.003523	0.18835	0.015106	0.596628	0.004761	1e-05	0.073749	0.013566	0.311276	1e-05	0.083256	0.067951	0.003359	0.565107	1e-05	1e-05	0.280297	1e-05	0.058204	1e-05	0.033546	0.064058	0.003158	1e-05	0.536471	0.304533	1e-05	0.275068	1e-05	1e-05	0.055771
LUA113	Laotian	0.99999	1e-05	0.968746	1e-05	0.031244	1e-05	0.76736	1e-05	0.23262	1e-05	0.258865	1e-05	1e-05	0.741105	0.020268	1e-05	0.363478	1e-05	0.616224	1e-05	0.024643	0.000955	1e-05	0.114168	0.017594	0.842621	1e-05	0.091791	0.115162	0.001421	1e-05	1e-05	1e-05	0.791585	1e-05	0.035412	1e-05	0.589678	0.1222	1e-05	1e-05	1e-05	0.252659	1e-05	0.22623	1e-05	0.632488	0.028655
LUA115	Laotian	0.99999	1e-05	0.900097	1e-05	0.099893	1e-05	0.415451	1e-05	0.584529	0.010977	0.626798	1e-05	1e-05	0.362205	0.047796	1e-05	0.766803	1e-05	0.173626	0.011756	0.620314	0.000391	1e-05	0.065339	0.015134	0.298802	1e-05	0.105954	0.05572	1e-05	0.57621	1e-05	1e-05	0.262077	1e-05	0.061543	1e-05	0.056536	0.053808	1e-05	1e-05	0.554356	0.273716	1e-05	0.245135	1.1e-05	0.007476	0.061383
LUA117	Laotian	0.99999	1e-05	0.92596	1e-05	0.07403	1e-05	0.537736	1e-05	0.462244	0.002125	0.50334	1e-05	1e-05	0.494515	0.033599	1e-05	0.654733	1e-05	0.310013	0.001635	0.385009	0.000706	1e-05	0.046743	0.013584	0.553938	1e-05	0.116476	0.040252	0.000442	0.335203	1e-05	1e-05	0.507596	1e-05	0.039806	1e-05	0.092611	0.050176	0.000184	1e-05	0.319178	0.498015	1e-05	0.469884	1e-05	0.047941	0.037033
LUA119	Laotian	0.99999	1e-05	0.950618	1e-05	0.049372	1e-05	0.531935	1e-05	0.468045	1e-05	0.518469	1e-05	1e-05	0.481501	0.009501	1e-05	0.70779	1e-05	0.282678	1e-05	0.430687	1e-05	1e-05	0.043996	1e-05	0.525276	1e-05	0.079779	0.043783	1e-05	0.390282	1e-05	1e-05	0.486116	1e-05	0.067736	1e-05	0.037158	0.045911	1e-05	1e-05	0.355349	0.493806	1e-05	0.449224	1e-05	0.022888	0.062899
LUA121	Laotian	0.99999	1e-05	0.929321	1e-05	0.070669	1e-05	0.500107	1e-05	0.499873	1.3e-05	0.547991	1e-05	1e-05	0.451976	0.035168	1e-05	0.699809	1e-05	0.264993	1e-05	0.47761	1e-05	1e-05	0.063697	0.01026	0.448403	1e-05	0.0859	0.059942	1e-05	0.441248	1e-05	1e-05	0.412871	1e-05	0.04154	1e-05	0.054809	0.063247	1e-05	1e-05	0.416028	0.424336	1e-05	0.392866	1e-05	0.018404	0.037494
LUA123	Laotian	0.99999	1e-05	0.942795	1e-05	0.057195	1.4e-05	0.568333	1e-05	0.431644	0.000334	0.476005	1e-05	1e-05	0.523642	0.024345	1e-05	0.639174	1e-05	0.33645	1e-05	0.344209	1e-05	1e-05	0.055346	0.010174	0.590242	1e-05	0.103314	0.05049	1e-05	0.300133	1e-05	1.2e-05	0.546022	1e-05	0.061689	1.5e-05	0.074448	0.05636	1e-05	1e-05	0.271374	0.536085	1e-05	0.499912	1e-05	0.045672	0.058934
LUA125	Laotian	0.99999	1e-05	0.919343	1e-05	0.080647	1e-05	0.428538	1e-05	0.571442	0.010315	0.615073	1e-05	1e-05	0.374591	0.017346	1e-05	0.794552	1e-05	0.177206	0.010875	0.622201	1.3e-05	1e-05	0.062213	1.3e-05	0.31554	1e-05	0.068877	0.061753	1.1e-05	0.584253	1e-05	1e-05	0.285076	1e-05	0.076659	1e-05	0.029608	0.058269	1e-05	1e-05	0.549018	0.286405	1e-05	0.251707	1e-05	0.01774	0.077728
LUA127	Laotian	0.99999	1e-05	0.945957	1e-05	0.054033	1e-05	0.548558	1e-05	0.451422	0.003631	0.492269	1e-05	1e-05	0.50408	0.008125	1e-05	0.672056	1e-05	0.316847	0.002953	0.403733	0.000748	1e-05	0.078181	1e-05	0.517308	1e-05	0.053071	0.081633	1e-05	0.377683	1e-05	1e-05	0.487573	1e-05	0.05067	1e-05	0.027515	0.086206	1e-05	1e-05	0.342547	0.493022	1e-05	0.453188	1e-05	0.020157	0.046715
LUA129	Laotian	0.99999	1e-05	0.91318	1e-05	0.08681	1e-05	0.46223	1e-05	0.53775	0.011592	0.575212	1e-05	1e-05	0.413176	0.024533	1e-05	0.733375	1e-05	0.230112	0.01196	0.60635	1.2e-05	1e-05	0.138346	1e-05	0.255262	1e-05	0.086075	0.130046	1e-05	0.559221	1e-05	1e-05	0.224618	1e-05	0.082009	1e-05	0.016261	0.123653	1e-05	1e-05	0.531185	0.246852	1e-05	0.215989	1e-05	1e-05	0.080161
LUA131	Laotian	0.99999	1e-05	0.931794	1e-05	0.068196	1e-05	0.537933	1e-05	0.462047	1e-05	0.506534	1e-05	1e-05	0.493436	0.023855	1e-05	0.674576	1e-05	0.301539	1e-05	0.400496	1e-05	1e-05	0.04799	0.006527	0.544957	1e-05	0.105862	0.043404	1e-05	0.34935	1e-05	1e-05	0.501344	1e-05	0.042408	1e-05	0.071047	0.05144	1e-05	1e-05	0.327692	0.507373	1e-05	0.481689	1e-05	0.030094	0.040402
VIE126	Laotian	0.986684	0.013316	0.910236	0.003929	0.085835	1e-05	0.530111	0.019565	0.450314	0.020268	0.480773	1e-05	0.01308	0.485869	0.031333	1e-05	0.621536	0.013111	0.314032	0.019978	0.418796	0.01461	1e-05	0.119081	0.014156	0.420688	0.012659	0.094812	0.111507	0.0143	0.381933	0.012147	1e-05	0.385281	1e-05	0.050735	1e-05	0.06485	0.11411	0.014476	0.011838	0.362263	0.381707	1e-05	0.352983	1e-05	0.026521	0.046325
VIE128	Laotian	0.99999	1e-05	0.946112	1e-05	0.053878	1.2e-05	0.518953	1e-05	0.481024	1.9e-05	0.525393	1.7e-05	1e-05	0.47456	0.018035	1e-05	0.692221	1e-05	0.289302	0.000422	0.408787	1e-05	1e-05	0.035789	0.002801	0.552592	1e-05	0.064343	0.03641	1e-05	0.378912	1e-05	1e-05	0.520295	1e-05	0.064211	1e-05	0.030602	0.040305	1e-05	1e-05	0.340116	0.524726	1e-05	0.486064	1e-05	0.026024	0.062026
VIE136	Laotian	0.995785	0.004215	0.904197	1e-05	0.095793	1e-05	0.471438	1e-05	0.528542	0.009387	0.568773	1e-05	1e-05	0.42182	0.043321	1e-05	0.719242	1e-05	0.22851	0.008906	0.498719	0.004473	1e-05	0.02714	0.014708	0.454834	0.000116	0.133744	0.016319	0.004344	0.434193	1.1e-05	1.3e-05	0.411366	1e-05	0.04855	1e-05	0.092817	0.022008	0.004214	1e-05	0.421603	0.410779	1e-05	0.374082	1e-05	0.034498	0.044817
VIE138	Laotian	0.999036	0.000964	0.933153	1e-05	0.066837	1e-05	0.506915	0.004112	0.488963	0.004251	0.533218	1e-05	0.004582	0.457939	0.014249	1e-05	0.714849	0.004892	0.262001	0.003999	0.450431	0.000218	1e-05	0.036211	1e-05	0.506447	0.006674	0.074633	0.036207	1e-05	0.410607	0.006108	1e-05	0.472415	1e-05	0.0637	1e-05	0.02771	0.039653	3.7e-05	0.005831	0.373989	0.48906	1e-05	0.447548	1e-05	0.008965	0.059646
VIE140	Laotian	0.990092	0.009908	0.884045	1e-05	0.115945	1e-05	0.340262	0.013544	0.646183	0.025921	0.686183	1e-05	0.007467	0.280418	0.022934	1e-05	0.872212	0.008698	0.070379	0.025767	0.673556	0.013414	1e-05	1e-05	1e-05	0.310833	0.002167	0.059101	1e-05	0.01226	0.641627	0.000817	1e-05	0.286164	1e-05	0.032134	1e-05	0.02186	1e-05	0.012856	0.000648	0.609005	0.323467	1e-05	0.274196	1e-05	1e-05	0.030275
VIE142	Laotian	0.99999	1e-05	0.963037	1e-05	0.036953	1e-05	0.56472	1e-05	0.43526	1e-05	0.477538	1e-05	1e-05	0.522432	0.003989	1e-05	0.658618	1e-05	0.337363	1e-05	0.365409	1e-05	1e-05	0.070535	1e-05	0.564016	1e-05	0.047141	0.076004	1e-05	0.34222	1e-05	1e-05	0.534595	1e-05	0.063497	1e-05	0.021245	0.081662	1e-05	1e-05	0.300739	0.532816	1e-05	0.481583	1e-05	0.032374	0.058594
VIE150	Laotian	0.981103	0.018897	0.904102	0.006836	0.089062	1e-05	0.438371	0.022325	0.539294	0.015429	0.580477	1e-05	0.017899	0.386185	0.02168	1e-05	0.754859	0.018746	0.189571	0.015134	0.530812	0.009375	1e-05	0.023005	0.000825	0.417166	0.018806	0.079016	0.02174	0.008541	0.489605	0.017906	1e-05	0.383172	1e-05	0.037303	1e-05	0.037077	0.024028	0.008712	0.017381	0.462674	0.412805	1e-05	0.379714	1e-05	1e-05	0.036219
VIE152	Laotian	0.99999	1e-05	0.945934	1e-05	0.054056	1.2e-05	0.551275	1e-05	0.448703	1e-05	0.492285	1e-05	1e-05	0.507685	0.025742	1e-05	0.650078	1e-05	0.324151	1e-05	0.361372	1e-05	1e-05	0.048066	0.010379	0.580153	1e-05	0.093477	0.04415	1e-05	0.32173	1e-05	1e-05	0.540603	1e-05	0.062717	1e-05	0.065483	0.050732	1e-05	1e-05	0.29289	0.528139	1e-05	0.479911	1e-05	0.046942	0.056197
VIE154	Laotian	0.99999	1e-05	0.95197	1e-05	0.04802	1e-05	0.552692	1e-05	0.447288	1e-05	0.495768	1e-05	1e-05	0.504201	0.026166	1e-05	0.651621	1e-05	0.322183	1e-05	0.371451	1e-05	1e-05	0.049857	0.008523	0.570139	1e-05	0.089386	0.047249	1e-05	0.331011	1e-05	1.1e-05	0.532313	1e-05	0.056053	1e-05	0.045996	0.050609	1e-05	1e-05	0.300955	0.546348	1e-05	0.513803	1e-05	0.017726	0.051206
VIE156	Laotian	0.99999	1e-05	0.94717	1e-05	0.05282	1e-05	0.542066	1e-05	0.457914	1e-05	0.501443	1e-05	1e-05	0.498527	0.023571	1e-05	0.660042	1e-05	0.316357	1e-05	0.400666	1e-05	1e-05	0.076144	0.005585	0.517575	1e-05	0.110612	0.06726	1e-05	0.348537	1e-05	1e-05	0.473551	1e-05	0.110922	1e-05	0.033769	0.067129	1e-05	1e-05	0.313673	0.474467	1e-05	0.439392	1e-05	0.020294	0.103696
VIE158	Laotian	0.995307	0.004693	0.939514	1e-05	0.060476	1e-05	0.519647	0.007949	0.472394	0.005357	0.516056	1e-05	0.00755	0.471027	0.01156	1e-05	0.697366	0.008087	0.278104	0.004873	0.428036	0.003103	1e-05	0.043443	1e-05	0.515916	0.009483	0.07204	0.044688	0.002644	0.391502	0.00886	1e-05	0.480246	1e-05	0.064961	1e-05	0.036749	0.048511	0.003089	0.00833	0.358445	0.479896	1e-05	0.435056	1e-05	0.030653	0.061431
VIE162	Laotian	0.99999	1e-05	0.943371	1e-05	0.056619	1e-05	0.492476	1e-05	0.507504	0.000771	0.556459	1e-05	1e-05	0.442749	0.005471	1e-05	0.75711	1e-05	0.236737	0.000662	0.462355	1.1e-05	1e-05	0.000883	1e-05	0.536721	1e-05	0.035966	0.010398	1e-05	0.444757	1e-05	1e-05	0.508838	1e-05	0.030036	1.4e-05	0.029945	0.01902	1e-05	1e-05	0.407012	0.513944	1e-05	0.470657	1e-05	0.029883	0.028666
VIE164	Laotian	0.99999	1e-05	0.938358	1e-05	0.061632	1e-05	0.550569	1e-05	0.449411	0.011851	0.482899	1e-05	1e-05	0.50523	0.010677	1e-05	0.654647	1e-05	0.323217	0.011439	0.391653	0.009673	1e-05	0.081872	1e-05	0.516772	1e-05	0.057949	0.083833	0.008796	0.362905	1e-05	1.2e-05	0.486485	1e-05	0.060327	1e-05	0.022372	0.08794	0.008993	1e-05	0.328133	0.492204	1e-05	0.457602	1.6e-05	0.01955	0.057668
VIE168	Laotian	0.99999	1e-05	0.918103	1e-05	0.081887	1e-05	0.480656	1e-05	0.519324	0.013229	0.554898	1e-05	1e-05	0.431853	0.028871	1.5e-05	0.711155	1e-05	0.246659	0.013289	0.509155	0.006089	1e-05	0.078062	0.007319	0.399355	1e-05	0.072671	0.075846	0.005101	0.478286	1e-05	1e-05	0.368066	1e-05	0.052247	1.4e-05	0.040688	0.077354	0.005034	1e-05	0.449836	0.374805	1e-05	0.33539	1e-05	0.017069	0.046742
VIE170	Laotian	0.99999	1e-05	0.927473	1e-05	0.072517	1e-05	0.547873	1e-05	0.452107	0.006323	0.490793	1e-05	1e-05	0.502864	0.027382	1e-05	0.645372	1e-05	0.3215	0.005725	0.382523	0.004445	1e-05	0.067136	0.007864	0.538012	1e-05	0.105449	0.060455	0.004456	0.331497	1e-05	1e-05	0.498113	1e-05	0.059331	1e-05	0.056039	0.064077	0.004616	1e-05	0.304876	0.511032	1e-05	0.47391	1e-05	0.017947	0.054187
LAO101	LaoIsan	0.980852	0.019148	0.908946	0.007004	0.08405	1e-05	0.444993	0.029135	0.525862	0.019516	0.564766	1e-05	0.022217	0.393492	0.01033	1e-05	0.747088	0.023238	0.200137	0.019196	0.528878	0.012121	1e-05	0.039342	1e-05	0.39704	0.022599	0.04301	0.045649	0.010977	0.506865	0.021391	1e-05	0.372088	1e-05	0.04054	1e-05	0.01345	0.046049	0.010949	0.021297	0.470723	0.396973	1e-05	0.35265	1e-05	0.00317	0.036538
LAO103	LaoIsan	0.971033	0.028967	0.889064	0.015786	0.09515	1e-05	0.368939	0.040955	0.590096	0.016736	0.630807	1e-05	0.036725	0.315721	0.023676	1e-05	0.802493	0.038202	0.118612	0.017007	0.626705	0.006821	1e-05	0.007114	1e-05	0.323479	0.035861	0.046147	0.012623	0.005268	0.6013	0.034778	1.2e-05	0.299861	1e-05	0.041378	1e-05	0.012403	0.012189	0.005509	0.034493	0.563555	0.330453	1e-05	0.288765	1e-05	1e-05	0.039031
LAO105	LaoIsan	0.971108	0.028892	0.892479	0.013424	0.094097	1e-05	0.42775	0.043394	0.528845	0.027569	0.562709	1e-05	0.032945	0.376768	0.008852	1e-05	0.744759	0.034405	0.184008	0.027968	0.523319	0.021213	1e-05	0.024387	1e-05	0.397185	0.033876	0.051911	0.029426	0.019929	0.497542	0.032654	1e-05	0.368519	1e-05	0.059379	1e-05	0.011936	0.029734	0.019906	0.03285	0.459059	0.387116	1e-05	0.335934	1e-05	0.006899	0.056054
LAO107	LaoIsan	0.99066	0.00934	0.919755	1e-05	0.080235	1e-05	0.472256	0.018527	0.509207	0.021327	0.542852	1e-05	0.012702	0.423108	0.00501	1e-05	0.731211	0.01352	0.229548	0.020701	0.486626	0.014924	1e-05	0.039941	1e-05	0.444356	0.014132	0.024191	0.051384	0.013702	0.474682	0.012945	1.1e-05	0.423076	1e-05	0.038126	1e-05	1e-05	0.054214	0.013899	0.012543	0.432506	0.448683	1e-05	0.404832	1e-05	1e-05	0.034446
LAO109	LaoIsan	0.98653	0.01347	0.908451	0.000432	0.091117	1e-05	0.45951	0.02356	0.51692	0.026041	0.548762	1e-05	0.015264	0.409922	0.002875	1e-05	0.739207	0.01614	0.21572	0.026047	0.506892	0.019046	1e-05	0.042795	1e-05	0.414733	0.016515	0.026884	0.054478	0.017763	0.493501	0.015205	1e-05	0.392149	1e-05	0.047511	1.5e-05	1e-05	0.054406	0.017662	0.015066	0.451194	0.414126	1e-05	0.364131	1e-05	0.000627	0.04538
LAO111	LaoIsan	0.983158	0.016842	0.89874	0.00471	0.09655	1e-05	0.452622	0.022974	0.524394	0.011304	0.566227	1e-05	0.02025	0.402209	0.02904	1e-05	0.736326	0.020895	0.202831	0.010898	0.502577	0.005718	1e-05	0.019804	0.00936	0.440409	0.022121	0.105826	0.013214	0.005439	0.454809	0.021185	1.8e-05	0.399498	1e-05	0.050104	1.3e-05	0.054668	0.015368	0.005404	0.02096	0.431499	0.421974	1e-05	0.388071	1e-05	0.006444	0.046239
LAO113	LaoIsan	0.980761	0.019239	0.906169	0.008374	0.085457	1e-05	0.445866	0.030003	0.52412	0.019151	0.560694	1e-05	0.023878	0.396268	0.011639	1e-05	0.736041	0.025172	0.207285	0.019854	0.498829	0.015227	1e-05	0.036278	1e-05	0.422594	0.027052	0.03497	0.044632	0.013849	0.481723	0.02557	1e-05	0.399236	1e-05	0.044143	1e-05	1e-05	0.03933	0.014126	0.025719	0.436279	0.440373	1e-05	0.394587	1e-05	1e-05	0.040669
LAO115	LaoIsan	0.970898	0.029102	0.893541	0.01439	0.092069	1e-05	0.406384	0.041993	0.551614	0.02295	0.588509	1e-05	0.034525	0.354005	0.009698	1e-05	0.77134	0.03624	0.15963	0.023082	0.573966	0.014583	1e-05	0.035429	1e-05	0.342362	0.03364	0.025385	0.046282	0.013165	0.56036	0.032051	1e-05	0.322737	1e-05	0.040402	1e-05	1e-05	0.038094	0.012776	0.032395	0.511832	0.364471	1e-05	0.320403	1e-05	1e-05	0.041158
LAO117	LaoIsan	0.983091	0.016909	0.912048	0.008358	0.079594	1e-05	0.451036	0.025389	0.523565	0.015237	0.56204	1e-05	0.020731	0.401981	0.016075	1e-05	0.738865	0.021615	0.208696	0.014739	0.496838	0.009459	1e-05	0.014674	1e-05	0.45558	0.023429	0.044283	0.022179	0.008356	0.474374	0.022104	1e-05	0.428685	1e-05	0.040275	1e-05	0.015484	0.023921	0.008655	0.021927	0.434194	0.455525	1e-05	0.409337	1e-05	0.002346	0.036496
LAO119	LaoIsan	0.985745	0.014255	0.912035	0.002903	0.085061	1e-05	0.460796	0.022368	0.516826	0.022554	0.551358	1e-05	0.015473	0.410606	0.002571	1e-05	0.751234	0.015684	0.208055	0.022447	0.501349	0.017145	1e-05	0.022901	1e-05	0.442224	0.016361	0.041408	0.031572	0.016158	0.480189	0.015535	1e-05	0.415119	1e-05	0.061187	1.3e-05	0.006368	0.033944	0.015925	0.015383	0.438028	0.429141	1e-05	0.379579	1e-05	0.010666	0.058432
LAO401	LaoIsan	0.969679	0.030321	0.898617	0.017696	0.083687	1e-05	0.412471	0.044797	0.542722	0.01394	0.58363	1e-05	0.040712	0.361708	0.015632	1e-05	0.750514	0.042349	0.177292	0.014202	0.543557	0.007105	1e-05	0.034523	1e-05	0.373055	0.041741	0.024125	0.044434	0.005782	0.530297	0.040055	1e-05	0.355287	1e-05	0.035847	1e-05	1e-05	0.044638	0.005758	0.040148	0.488546	0.385033	1e-05	0.33077	1e-05	1e-05	0.030282
LAO403	LaoIsan	0.987373	0.012627	0.924236	0.006581	0.069182	1e-05	0.454608	0.020779	0.524602	0.008507	0.568027	1e-05	0.019706	0.40375	0.011537	1e-05	0.748606	0.020773	0.210257	0.008818	0.507563	0.003583	1e-05	0.023169	1e-05	0.443876	0.021789	0.016537	0.036434	0.001946	0.501085	0.02027	1e-05	0.423708	1e-05	0.031095	1e-05	0.001077	0.040625	0.002329	0.020509	0.456443	0.447902	1e-05	0.395795	1e-05	0.003589	0.025389
LAO405	LaoIsan	0.960396	0.039604	0.875793	0.020499	0.103708	1e-05	0.438404	0.053804	0.507781	0.029299	0.537351	1e-05	0.041877	0.391464	0.02308	1e-05	0.699617	0.042691	0.205966	0.028636	0.51016	0.020964	1e-05	0.056208	0.004561	0.366954	0.041144	0.076584	0.054984	0.020105	0.474153	0.040263	1e-05	0.333892	1e-05	0.036772	1e-05	0.046402	0.05685	0.020166	0.040266	0.450166	0.349358	1e-05	0.31122	1e-05	0.013255	0.032481
LAO407	LaoIsan	0.983064	0.016936	0.916036	0.008027	0.075937	1e-05	0.473109	0.025878	0.501002	0.017066	0.53882	1e-05	0.020313	0.423791	0.012577	1e-05	0.712477	0.02104	0.236887	0.017009	0.479054	0.012626	1e-05	0.049248	1e-05	0.437375	0.021678	0.038818	0.056506	0.011513	0.460497	0.020427	1e-05	0.412219	1e-05	0.043927	1e-05	0.018445	0.058577	0.011375	0.020298	0.423357	0.424001	1e-05	0.379392	1e-05	0.013374	0.041152
LAO409	LaoIsan	0.986722	0.013278	0.907291	0.001687	0.091022	1e-05	0.451519	0.018138	0.530333	0.014658	0.570159	1e-05	0.013901	0.401271	0.019374	1e-05	0.746763	0.014547	0.204697	0.014608	0.531708	0.008439	1e-05	0.035924	1e-05	0.409464	0.014446	0.061054	0.038877	0.007521	0.500319	0.01337	1e-05	0.378839	1e-05	0.021562	1e-05	0.047401	0.044365	0.007608	0.013106	0.474802	0.391137	1e-05	0.354317	1e-05	0.021282	0.019308
LAO411	LaoIsan	0.986545	0.013455	0.899023	0.00092	0.100057	1e-05	0.445534	0.015362	0.539094	0.010986	0.581737	1e-05	0.013225	0.394041	0.04504	1e-05	0.732386	0.01391	0.197891	0.010764	0.518386	0.004319	1e-05	0.020689	0.021666	0.420862	0.014069	0.114772	0.010392	0.00358	0.477974	0.013664	1e-05	0.379596	1e-05	0.042755	1e-05	0.086096	0.014247	0.003879	0.012849	0.459256	0.380898	1e-05	0.348084	1e-05	0.032319	0.04099
LAO413	LaoIsan	0.987697	0.012303	0.910465	0.00192	0.087614	1e-05	0.450941	0.018443	0.530605	0.015629	0.568082	1e-05	0.014728	0.401551	0.014107	1e-05	0.746465	0.016426	0.207701	0.01529	0.524107	0.008908	1e-05	0.03652	1e-05	0.414131	0.016313	0.038826	0.044164	0.007554	0.505248	0.014634	1e-05	0.389555	1e-05	0.021248	1e-05	0.023407	0.048353	0.007694	0.014684	0.471301	0.413293	1e-05	0.364027	1e-05	0.005758	0.015615
LAO417	LaoIsan	0.982098	0.017902	0.912549	0.007092	0.080359	1e-05	0.456351	0.029319	0.51432	0.02082	0.551492	1e-05	0.021872	0.405805	0.005327	1e-05	0.730775	0.023593	0.219136	0.02116	0.517115	0.014093	1e-05	0.064439	1e-05	0.382534	0.021799	0.029914	0.073546	0.013124	0.500942	0.020458	1e-05	0.361996	1e-05	0.053805	1.6e-05	1e-05	0.076087	0.012804	0.020941	0.460605	0.375722	1e-05	0.33174	1e-05	0.006786	0.052986
LAO421	LaoIsan	0.950771	0.049229	0.857297	0.026917	0.115785	1e-05	0.389121	0.06495	0.545919	0.032423	0.575523	1e-05	0.051554	0.34049	0.039943	1e-05	0.716652	0.052456	0.158421	0.032517	0.564725	0.023269	1e-05	0.04744	0.012301	0.303251	0.049005	0.102575	0.039102	0.022565	0.520813	0.048535	1e-05	0.266389	1e-05	0.060013	1e-05	0.055078	0.037536	0.02262	0.048369	0.500629	0.275736	1e-05	0.251112	1e-05	0.011079	0.057754
LAO423	LaoIsan	0.976823	0.023177	0.900807	0.010211	0.088983	1e-05	0.458601	0.032647	0.508742	0.020285	0.545495	1e-05	0.025496	0.408715	0.020451	1e-05	0.715423	0.025955	0.21763	0.020532	0.475171	0.01621	1e-05	0.018146	0.004053	0.458646	0.027764	0.049854	0.023664	0.015001	0.454787	0.026348	1e-05	0.430325	1e-05	0.020968	1e-05	0.031002	0.030166	0.015367	0.026021	0.424007	0.452448	1e-05	0.416918	1e-05	0.007111	0.018438
PUT101	Phutai	0.92075	0.07925	0.797916	0.049658	0.152426	0.047113	0.40602	0.021375	0.525491	1e-05	0.570816	0.046584	0.024023	0.358567	0.127796	0.026918	0.60844	0.030861	0.202451	0.003534	0.396588	1.9e-05	0.028233	1e-05	0.103114	0.43802	0.034016	0.262373	1e-05	1e-05	0.310574	0.031412	0.028282	0.339154	0.028186	0.041221	0.026193	0.200177	1e-05	0.001902	0.031503	0.329524	0.342582	0.026888	0.349149	0.027598	0.049127	0.044654
PUT102	Phutai	0.99999	1e-05	0.919607	1e-05	0.080383	1e-05	0.515722	0.000362	0.483907	0.009425	0.523972	1e-05	1e-05	0.466584	0.023361	1e-05	0.692411	1e-05	0.275558	0.00865	0.450788	0.004531	1e-05	0.061297	0.003801	0.479057	0.000516	0.105599	0.056291	0.004207	0.397463	1e-05	1e-05	0.436411	1e-05	0.04564	1e-05	0.068326	0.060281	0.004219	1e-05	0.375587	0.445916	1e-05	0.411898	1e-05	0.024852	0.042349
PUT103	Phutai	0.995195	0.004805	0.920096	1e-05	0.079894	1e-05	0.463415	0.0061	0.530475	0.006971	0.576946	1e-05	0.005467	0.410607	0.037081	1e-05	0.732189	0.005995	0.217886	0.006839	0.473654	0.002035	1e-05	0.008646	0.018395	0.488534	0.008726	0.10978	0.007779	0.001519	0.433288	0.007289	1e-05	0.440325	1e-05	0.056424	1e-05	0.063931	0.008101	0.001498	0.0077	0.405641	0.456685	1e-05	0.423833	1e-05	0.021306	0.056391
PUT105	Phutai	0.99999	1e-05	0.932496	1e-05	0.067494	1e-05	0.466297	0.001428	0.532265	1e-05	0.582483	1e-05	0.005218	0.412278	0.015419	1e-05	0.770151	0.00523	0.208465	0.000726	0.512124	1.2e-05	1e-05	0.005467	1e-05	0.476912	0.005466	0.078767	0.004819	1e-05	0.471062	0.004844	1.8e-05	0.440471	1e-05	0.075357	1e-05	0.018662	0.004919	1e-05	0.004623	0.432192	0.464216	1e-05	0.419429	1e-05	0.002083	0.071133
PUT109	Phutai	0.99999	1e-05	0.935808	1e-05	0.064182	1e-05	0.471479	1e-05	0.528501	0.005009	0.574071	1e-05	1e-05	0.420899	0.004624	1e-05	0.773114	1e-05	0.217473	0.004769	0.489043	0.001549	1e-05	1e-05	1e-05	0.509368	1e-05	0.037449	0.007302	0.00024	0.471007	1e-05	1.2e-05	0.48397	1e-05	0.050048	1e-05	1e-05	0.009679	3.4e-05	1e-05	0.424018	0.516181	1e-05	0.465006	1e-05	1e-05	0.04857
PUT110	Phutai	0.979262	0.020738	0.885561	0.001408	0.113031	0.003431	0.4282	0.014235	0.554135	0.008917	0.599329	0.003168	0.013204	0.375382	0.062103	1e-05	0.732048	0.015238	0.180589	0.010012	0.488281	0.004571	0.001342	1e-05	0.039377	0.450476	0.015943	0.160602	1e-05	0.003549	0.433651	0.014737	1e-05	0.387432	1e-05	0.041215	1e-05	0.112004	1e-05	0.004563	0.014209	0.425573	0.402405	1e-05	0.382253	1.4e-05	0.026175	0.042015
PUT111	Phutai	0.966319	0.033681	0.858615	0.011995	0.12939	0.014294	0.445435	0.009056	0.531215	0.006673	0.574353	0.013934	0.008999	0.39604	0.084645	0.0074	0.67211	0.010994	0.216115	0.008735	0.431953	0.004961	0.009302	0.001188	0.060865	0.477978	0.013754	0.230279	1e-05	0.005302	0.353899	0.01128	1e-05	0.391451	0.007769	0.06558	1e-05	0.164812	1e-05	0.00688	0.011882	0.357124	0.387147	0.006554	0.386004	0.008787	0.050624	0.068897
PUT112	Phutai	0.989015	0.010985	0.895435	1e-05	0.104555	1e-05	0.418486	0.012671	0.568833	0.020001	0.608369	1e-05	0.006402	0.365218	0.048097	1e-05	0.752974	0.007185	0.171625	0.020109	0.521605	0.014616	1e-05	1e-05	0.02042	0.435815	0.007524	0.114457	1e-05	0.01398	0.476419	0.006528	1e-05	0.388586	1e-05	0.046639	1e-05	0.076094	1e-05	0.014377	0.006242	0.456674	0.399943	1e-05	0.366297	1e-05	0.025222	0.047435
PUT113	Phutai	0.99999	1e-05	0.941273	1e-05	0.058717	1e-05	0.489585	0.002438	0.507967	0.008182	0.552969	1e-05	0.000862	0.437977	1e-05	1e-05	0.762012	0.001558	0.22873	0.007681	0.487571	0.002889	1e-05	0.018434	1e-05	0.488013	0.003073	0.035698	0.030902	0.001708	0.471097	0.001434	1e-05	0.45914	1e-05	0.060325	1e-05	0.011092	0.03244	0.002149	0.000643	0.424191	0.46914	1e-05	0.41114	1e-05	0.018115	0.057042
PUT114	Phutai	0.965215	0.034785	0.861232	0.012426	0.126342	0.009249	0.404997	0.019409	0.566345	0.005195	0.613234	0.008846	0.020085	0.35264	0.089324	1e-05	0.708108	0.025106	0.169706	0.007745	0.503445	0.001124	0.003716	1e-05	0.060795	0.40639	0.024521	0.214557	1e-05	0.000845	0.437016	0.02323	1e-05	0.322954	0.001378	0.061602	1e-05	0.145307	1e-05	0.001194	0.023985	0.436878	0.331004	1e-05	0.32923	0.002149	0.032535	0.065339
YOH103	Nyaw	0.994956	0.005044	0.897619	1e-05	0.102371	1e-05	0.445155	0.006748	0.548087	0.026318	0.580625	1e-05	1e-05	0.393037	0.031344	1e-05	0.742448	1e-05	0.199845	0.026342	0.523441	0.020219	1e-05	0.018064	0.009559	0.428697	1e-05	0.099939	0.012752	0.019478	0.478622	1.3e-05	1.8e-05	0.38917	1e-05	0.060435	1.1e-05	0.049769	0.012594	0.019692	1e-05	0.449183	0.408296	1e-05	0.373093	1e-05	0.01092	0.057089
YOH105	Nyaw	0.994387	0.005613	0.914564	1e-05	0.085426	1e-05	0.450261	0.009576	0.540153	0.016723	0.578644	1e-05	0.005968	0.398655	0.01649	1e-05	0.755209	0.007163	0.204533	0.016595	0.51911	0.010222	1e-05	0.021412	1e-05	0.441228	0.008007	0.036117	0.030411	0.008805	0.502674	0.006397	1e-05	0.415576	1e-05	0.018444	1e-05	0.029248	0.036642	0.009375	0.00559	0.469235	0.431446	1e-05	0.386884	1e-05	0.017322	0.015091
YOH107	Nyaw	0.99999	1e-05	0.906604	1e-05	0.093386	1e-05	0.435147	0.000445	0.564398	0.016946	0.603787	1e-05	1e-05	0.379247	0.017653	1e-05	0.787831	1e-05	0.177366	0.017131	0.564356	0.009708	1e-05	0.010203	1.5e-05	0.415698	1e-05	0.070962	0.011562	0.008433	0.526181	1e-05	1e-05	0.382832	1e-05	0.052036	1e-05	0.026563	0.013401	0.008513	1e-05	0.49276	0.406697	1e-05	0.358697	1e-05	0.002668	0.045497
YOH109	Nyaw	0.999191	0.000809	0.915695	1e-05	0.084295	1e-05	0.451884	0.003555	0.54455	0.019833	0.582237	1e-05	1e-05	0.39791	0.017727	1e-05	0.759998	1e-05	0.202025	0.02023	0.521541	0.014958	1e-05	0.013864	1e-05	0.449607	1e-05	0.037749	0.021726	0.013502	0.502209	1e-05	1e-05	0.424783	1e-05	0.03284	1e-05	0.030715	0.025656	0.013614	1e-05	0.465052	0.432093	1e-05	0.385474	1e-05	0.023496	0.029619
YOH111	Nyaw	0.99999	1e-05	0.924164	1e-05	0.075826	1e-05	0.457343	0.001516	0.541131	0.016497	0.580197	1e-05	1e-05	0.403287	0.005936	1e-05	0.771613	1e-05	0.205463	0.016968	0.516351	0.012455	1e-05	0.020646	1e-05	0.450517	1e-05	0.016006	0.034355	0.010465	0.508302	1e-05	1e-05	0.430843	1e-05	0.031386	1e-05	1e-05	0.03658	0.010846	1e-05	0.461262	0.459886	1e-05	0.405156	1e-05	1e-05	0.027091
YOH113	Nyaw	0.98237	0.01763	0.887597	1e-05	0.112393	1e-05	0.416906	0.022276	0.560808	0.027528	0.595027	1e-05	0.013142	0.364293	0.035889	1e-05	0.752476	0.014635	0.169563	0.027427	0.527773	0.021415	1e-05	1e-05	0.013001	0.422324	0.015467	0.088945	1e-05	0.020459	0.493229	0.014338	1e-05	0.383	1e-05	0.035445	1.3e-05	0.055707	1e-05	0.021221	0.014434	0.466144	0.407016	1e-05	0.369362	1e-05	0.009451	0.031297
YOH115	Nyaw	0.954767	0.045233	0.835557	0.013559	0.150884	0.01992	0.376026	0.010718	0.593336	0.016728	0.632933	0.019558	0.007207	0.323575	0.105306	0.009824	0.709106	0.010542	0.145541	0.01968	0.488714	0.01315	0.011745	1e-05	0.078582	0.398113	0.009686	0.219902	1e-05	0.012331	0.415809	0.008036	0.01587	0.316166	0.011876	0.049405	0.011234	0.164798	1e-05	0.014289	0.006312	0.426104	0.31731	0.010538	0.316245	0.01079	0.044531	0.052034
YOH117	Nyaw	0.996038	0.003962	0.912681	1e-05	0.087309	1e-05	0.438277	0.006408	0.555305	0.019896	0.594232	1e-05	0.001198	0.384664	0.01458	1e-05	0.780525	0.002048	0.182807	0.02003	0.532892	0.015292	1e-05	0.002356	1e-05	0.446818	0.002622	0.049266	0.00997	0.013968	0.508461	0.000779	1e-05	0.417535	1e-05	0.041097	1e-05	0.020007	0.015434	0.014115	0.000164	0.473085	0.436078	1e-05	0.386634	1e-05	0.006288	0.036787
YOH121	Nyaw	0.990263	0.009737	0.912877	1e-05	0.087113	1e-05	0.458228	0.012498	0.529264	0.013043	0.5686	1e-05	0.009958	0.408389	0.020398	1e-05	0.739816	0.010725	0.216204	0.012847	0.505289	0.007676	1e-05	0.025626	1e-05	0.450045	0.011344	0.086434	0.023048	0.007023	0.458729	0.010802	1e-05	0.413945	1e-05	0.063057	1e-05	0.040478	0.025371	0.007241	0.01035	0.427096	0.426386	1e-05	0.391444	1e-05	0.016593	0.060896
YOH123	Nyaw	0.999921	7.9e-05	0.922533	1e-05	0.077457	1e-05	0.45037	0.006089	0.543531	0.016118	0.583162	1e-05	0.002025	0.398685	0.001542	1e-05	0.775401	0.003858	0.202346	0.016843	0.523242	0.010926	1e-05	0.024331	1e-05	0.437699	0.003782	0.011573	0.0389	0.009756	0.517846	0.001114	1.1e-05	0.420791	1e-05	0.032412	1e-05	1e-05	0.042892	0.009868	0.002427	0.469308	0.443062	1e-05	0.394727	1e-05	0.005746	0.031427
SAK104	Saek	0.99999	1e-05	0.929756	1e-05	0.070234	1e-05	0.468773	1e-05	0.531207	0.002609	0.58063	1e-05	1e-05	0.416742	0.008655	1e-05	0.79003	1e-05	0.19987	0.001424	0.490887	1e-05	1e-05	1e-05	1e-05	0.509063	1e-05	0.039996	1e-05	1e-05	0.472282	1e-05	1e-05	0.487672	1e-05	0.014774	1e-05	0.013889	1e-05	1e-05	1e-05	0.433405	0.537882	1e-05	0.490666	1e-05	1e-05	0.008318
SAK105	Saek	0.99999	1e-05	0.945694	1e-05	0.054296	1e-05	0.503327	1e-05	0.496653	4.1e-05	0.545776	1e-05	1e-05	0.454164	0.001629	1e-05	0.759061	1e-05	0.23928	1e-05	0.432312	1.8e-05	1e-05	1e-05	1e-05	0.56763	1e-05	0.035393	1e-05	1e-05	0.417777	1e-05	1e-05	0.546779	1e-05	0.031622	1e-05	0.004827	0.000905	1e-05	1e-05	0.371407	0.5912	1e-05	0.544759	1e-05	1e-05	0.025714
SAK108	Saek	0.99999	1e-05	0.938579	1e-05	0.061411	1e-05	0.508238	1e-05	0.491742	0.000994	0.539133	1e-05	1e-05	0.459854	0.011116	1e-05	0.734095	1e-05	0.254609	0.00016	0.426769	0.000524	1e-05	1e-05	1e-05	0.572667	1e-05	0.08554	1e-05	1e-05	0.38196	1e-05	1e-05	0.532451	1e-05	0.058683	1e-05	0.036664	0.00072	1e-05	1e-05	0.34605	0.557842	1e-05	0.51676	1e-05	0.012643	0.051652
SAK110	Saek	0.99999	1e-05	0.922971	1e-05	0.077019	1e-05	0.460222	1e-05	0.539758	0.006983	0.5842	1e-05	1e-05	0.408797	0.007629	1e-05	0.792126	1e-05	0.194712	0.005513	0.469733	0.001868	1e-05	1e-05	1e-05	0.528359	1e-05	0.042556	1e-05	0.001024	0.450085	1e-05	1e-05	0.506296	1e-05	0.004277	1.4e-05	0.051628	1e-05	0.002365	1e-05	0.419501	0.522185	1e-05	0.479752	1e-05	0.03289	0.000802
SAK111	Saek	0.99999	1e-05	0.939892	1e-05	0.060098	1e-05	0.487685	1e-05	0.512295	0.006122	0.555949	1.1e-05	1e-05	0.437907	1e-05	1e-05	0.775973	1e-05	0.220181	0.003816	0.460935	0.001431	1e-05	1e-05	1e-05	0.537594	1e-05	0.01228	1e-05	0.001323	0.458538	1e-05	1e-05	0.527819	1e-05	0.020147	1e-05	1e-05	0.004354	0.001731	1e-05	0.411982	0.561745	1e-05	0.506271	1e-05	0.002331	0.012467
SAK112	Saek	0.99999	1e-05	0.933745	1e-05	0.066245	1.7e-05	0.498014	1e-05	0.501958	1.4e-05	0.553087	1e-05	1e-05	0.446879	0.025088	1e-05	0.737011	1e-05	0.237872	1e-05	0.434864	1e-05	1e-05	1e-05	0.01166	0.553437	1e-05	0.106925	1e-05	1e-05	0.389422	1e-05	1e-05	0.503603	1e-05	0.057245	1.1e-05	0.055381	1e-05	1e-05	1e-05	0.355023	0.532299	1e-05	0.492303	1e-05	0.017684	0.052641
SAK114	Saek	0.999569	0.000431	0.913742	1e-05	0.086248	1e-05	0.46989	0.002628	0.527472	0.003565	0.573071	1e-05	0.004618	0.418736	0.029727	1e-05	0.739727	0.004995	0.222298	0.003243	0.488048	1e-05	1e-05	0.010224	0.007049	0.487976	0.006683	0.108044	0.005515	1.5e-05	0.434739	0.006047	1e-05	0.44562	1e-05	0.044504	1e-05	0.083342	0.009256	0.000247	0.004792	0.411062	0.446776	1e-05	0.413162	1e-05	0.041381	0.041637
SAK116	Saek	0.991224	0.008776	0.873587	1e-05	0.126403	1e-05	0.439372	0.004023	0.556595	0.005537	0.601908	1e-05	0.004006	0.38854	0.077608	1e-05	0.711424	0.003558	0.2016	0.0058	0.461927	0.00212	1e-05	1e-05	0.047116	0.482833	0.005985	0.194405	1e-05	0.002906	0.381311	0.004007	1e-05	0.417341	1e-05	0.023696	1.2e-05	0.146118	1e-05	0.003472	0.003654	0.382643	0.440384	1e-05	0.428897	1e-05	0.034147	0.02244
SAK118	Saek	0.997056	0.002944	0.933573	1e-05	0.066417	1e-05	0.474594	0.00637	0.519027	0.00977	0.563279	1e-05	0.004784	0.422157	0.002634	1e-05	0.760317	0.005475	0.221971	0.009594	0.500175	0.00463	1e-05	0.027204	1e-05	0.46161	0.006362	0.013758	0.043465	0.003206	0.493212	0.004523	1e-05	0.441816	1e-05	0.03442	1.3e-05	0.003241	0.045926	0.003147	0.004446	0.448852	0.459946	1e-05	0.410089	1e-05	0.010407	0.034664
SAK120	Saek	0.99999	1e-05	0.905288	1e-05	0.094702	1e-05	0.448066	1e-05	0.551914	0.010511	0.596406	1e-05	1e-05	0.393062	0.033399	1e-05	0.769847	1e-05	0.186234	0.0105	0.526334	0.005832	1e-05	1e-05	0.007925	0.459879	1e-05	0.114405	1e-05	0.005007	0.466597	1e-05	1e-05	0.413951	1e-05	0.03794	1e-05	0.068423	1e-05	0.005653	1e-05	0.445417	0.442528	1e-05	0.41737	1e-05	0.008427	0.037683
SAK126	Saek	0.99999	1e-05	0.907385	1e-05	0.092605	1e-05	0.456952	1e-05	0.543028	0.00703	0.588755	1e-05	1e-05	0.404196	0.031769	1e-05	0.765366	1e-05	0.196661	0.006185	0.481335	0.002624	1e-05	1e-05	0.010556	0.505456	1e-05	0.092356	1e-05	0.002119	0.438206	1e-05	1e-05	0.467278	1e-05	0.002003	1e-05	0.066831	1e-05	0.00262	1e-05	0.41405	0.514456	1e-05	0.482134	1e-05	0.005844	1e-05
SAK128	Saek	0.99999	1e-05	0.939876	1e-05	0.060114	1e-05	0.495318	1e-05	0.504662	0.008024	0.548025	1e-05	1e-05	0.443931	1e-05	1e-05	0.752808	1e-05	0.239838	0.007324	0.475223	0.003839	1e-05	0.03064	1e-05	0.490268	1e-05	0.005881	0.048988	0.001899	0.470877	1e-05	1e-05	0.472325	1e-05	0.038553	1e-05	1e-05	0.044918	0.002405	1e-05	0.415099	0.498985	1e-05	0.448625	1e-05	1e-05	0.036796
SAK130	Saek	0.99999	1e-05	0.917855	1e-05	0.082135	1e-05	0.492898	1e-05	0.507082	0.004611	0.551164	1e-05	1e-05	0.444205	0.029117	1e-05	0.726418	1e-05	0.240125	0.004319	0.41204	0.004333	1e-05	1e-05	0.017542	0.566054	1e-05	0.088913	1e-05	0.003323	0.381697	1e-05	0.002823	0.523214	1e-05	0.034082	0.002504	0.064264	1e-05	0.003848	1e-05	0.350274	0.544998	1e-05	0.509458	1e-05	0.022787	0.030267
SAK136	Saek	0.99999	1e-05	0.910576	1e-05	0.089414	1e-05	0.460411	1e-05	0.539569	0.013848	0.578636	1e-05	1e-05	0.407496	0.013993	1e-05	0.780057	1e-05	0.193011	0.012919	0.467997	0.010092	1e-05	1e-05	1e-05	0.521871	1e-05	0.077389	1e-05	0.009472	0.425039	1e-05	1e-05	0.488059	1e-05	0.020603	1e-05	0.046392	1e-05	0.010093	1e-05	0.397955	0.524917	1e-05	0.491704	1e-05	0.008867	0.01754
SAK138	Saek	0.99999	1e-05	0.930357	1e-05	0.069633	1e-05	0.474492	0.001271	0.524227	0.013523	0.564453	1e-05	1e-05	0.422004	1e-05	1e-05	0.777088	1e-05	0.210183	0.012699	0.46553	0.009202	1e-05	1e-05	1e-05	0.52267	0.002569	0.025994	0.000752	0.008355	0.457275	0.002221	1e-05	0.505384	1e-05	0.047376	1e-05	1e-05	1e-05	0.008534	0.001399	0.399228	0.543423	1e-05	0.485581	1e-05	1e-05	0.043578
KAL101	Kalueang	0.9999	0.0001	0.902365	1e-05	0.097625	1e-05	0.396702	0.001469	0.601819	0.017616	0.643333	1e-05	1e-05	0.339031	0.019811	1e-05	0.829862	1e-05	0.132088	0.018219	0.610563	0.009125	1e-05	1e-05	1e-05	0.380272	1e-05	0.065571	1e-05	0.00799	0.574723	1e-05	1.1e-05	0.351675	1e-05	0.049879	1e-05	0.017985	1e-05	0.008213	1e-05	0.537507	0.386376	1e-05	0.342877	1e-05	1e-05	0.04551
KAL102	Kalueang	0.984244	0.015756	0.892236	1e-05	0.107754	1e-05	0.368378	0.02127	0.610342	0.016154	0.654743	1e-05	0.017791	0.311302	0.028636	1e-05	0.833788	0.019579	0.101272	0.016715	0.628009	0.007772	1e-05	1e-05	0.003822	0.344237	0.016139	0.073018	1e-05	0.006728	0.592443	0.01486	1e-05	0.312921	1e-05	0.034576	1e-05	0.029514	1e-05	0.00691	0.015049	0.562636	0.351285	1e-05	0.314402	1e-05	1.3e-05	0.03434
KAL105	Kalueang	0.99999	1e-05	0.931711	1e-05	0.068279	1e-05	0.500131	1e-05	0.499849	0.01134	0.536693	1e-05	1e-05	0.451947	0.001153	1e-05	0.738637	1e-05	0.249544	0.010646	0.465353	0.007337	1e-05	0.03242	1e-05	0.49486	1e-05	0.033694	0.042527	0.005687	0.448998	1e-05	1e-05	0.469064	1e-05	0.043838	1.7e-05	0.016904	0.046266	0.005892	1e-05	0.405787	0.481276	1e-05	0.429241	1e-05	0.016182	0.041019
KAL107	Kalueang	0.999369	0.000631	0.905158	1e-05	0.094832	1e-05	0.425173	1e-05	0.574807	0.020972	0.611026	1e-05	1e-05	0.367982	0.021766	1e-05	0.793668	1e-05	0.163124	0.021423	0.552859	0.014058	1e-05	1e-05	0.000153	0.432899	1e-05	0.062114	1e-05	0.01275	0.520807	1e-05	1e-05	0.40429	1e-05	0.036467	1e-05	0.036855	1e-05	0.013058	1e-05	0.489018	0.424562	1e-05	0.381046	1e-05	0.01254	0.034547
KAL110	Kalueang	0.989102	0.010898	0.897974	1e-05	0.102016	1e-05	0.364664	0.015134	0.620192	0.027202	0.657321	1e-05	0.00747	0.307997	0.009291	1e-05	0.855941	0.008891	0.09868	0.027187	0.63359	0.016735	1e-05	1e-05	1e-05	0.344551	0.005093	0.000148	1e-05	0.01586	0.636674	0.002913	1.1e-05	0.344374	1e-05	0.008472	1e-05	1e-05	1e-05	0.015481	0.002725	0.587459	0.385823	1e-05	0.33438	1e-05	1e-05	0.007099
KAL112	Kalueang	0.992535	0.007465	0.909687	1e-05	0.090303	1e-05	0.442453	0.010815	0.546723	0.020384	0.585689	1e-05	0.004717	0.3892	0.013044	1e-05	0.772102	0.005573	0.188995	0.020277	0.53022	0.013867	1e-05	0.009241	1e-05	0.439972	0.006679	0.057439	0.013685	0.01298	0.500463	0.005882	1e-05	0.409531	1e-05	0.039253	1e-05	0.034531	0.01713	0.013148	0.005831	0.466681	0.423406	1e-05	0.376537	1e-05	0.01886	0.034642
KAL113	Kalueang	0.958656	0.041344	0.876195	0.022986	0.100819	1e-05	0.389581	0.055989	0.55442	0.020327	0.593143	1e-05	0.049076	0.337445	0.024979	1e-05	0.763552	0.05101	0.140111	0.020337	0.544073	0.012929	1e-05	1e-05	0.001237	0.391353	0.050387	0.070367	1e-05	0.01214	0.508078	0.049228	1e-05	0.360157	1e-05	0.037963	1e-05	0.043899	1e-05	0.012434	0.049096	0.480587	0.375991	1e-05	0.33187	1e-05	0.017411	0.035135
KAL115	Kalueang	0.996064	0.003936	0.896577	1e-05	0.103413	1e-05	0.43071	0.006195	0.563084	0.020046	0.602047	1e-05	0.000725	0.377172	0.027397	1e-05	0.781289	0.002058	0.169763	0.019483	0.546655	0.011795	1e-05	1e-05	0.006481	0.432165	0.002885	0.084996	1e-05	0.010862	0.50693	0.001974	1e-05	0.395208	1e-05	0.029349	1e-05	0.061821	1e-05	0.011525	0.002064	0.483278	0.411933	1e-05	0.376678	1e-05	0.023838	0.028256
KAL116	Kalueang	0.991879	0.008121	0.897824	1e-05	0.102166	1e-05	0.397583	0.007113	0.595294	0.017923	0.637908	1e-05	0.002702	0.341456	0.032358	1e-05	0.814838	0.004507	0.130922	0.017366	0.582433	0.008841	1e-05	1e-05	0.00641	0.399573	0.002724	0.080745	1e-05	0.007882	0.54448	0.001618	1.5e-05	0.365241	1e-05	0.033079	1e-05	0.065043	1e-05	0.008368	0.001029	0.521061	0.371391	1e-05	0.333251	1e-05	0.030192	0.032265
KAL118	Kalueang	0.989171	0.010829	0.908052	1e-05	0.091938	1e-05	0.409902	0.012262	0.577826	0.01377	0.622855	1e-05	0.010055	0.353311	0.02012	1e-05	0.805208	0.011609	0.149293	0.013759	0.598615	0.006564	1e-05	0.008303	1e-05	0.377057	0.009442	0.074523	0.008245	0.00562	0.559075	0.00834	1.2e-05	0.344175	1e-05	0.055736	1e-05	0.015817	0.005171	0.005667	0.008629	0.523419	0.385542	1e-05	0.340542	1e-05	1e-05	0.052418
CT201	CentralThai	0.975751	0.024249	0.904221	0.013106	0.082672	1e-05	0.487816	0.039844	0.47233	0.023671	0.503367	1e-05	0.030625	0.442327	0.00606	1e-05	0.677433	0.030865	0.262355	0.023277	0.463702	0.017161	1e-05	0.09329	1e-05	0.395716	0.030111	0.039562	0.099129	0.016115	0.44489	0.029201	1e-05	0.371084	1e-05	0.041403	1e-05	0.018313	0.099018	0.016186	0.029246	0.408673	0.387141	1e-05	0.346471	1e-05	0.006186	0.039566
CT203	CentralThai	0.925172	0.074828	0.828657	0.049558	0.121785	1e-05	0.445917	0.097751	0.456321	0.021712	0.485678	1e-05	0.087187	0.405413	0.058349	1e-05	0.581594	0.087457	0.250519	0.022071	0.4455	0.014483	1e-05	0.107054	0.029158	0.31896	0.084836	0.160101	0.088063	0.015396	0.380605	0.085268	1e-05	0.270547	1e-05	0.037422	1.5e-05	0.10249	0.087717	0.015568	0.085256	0.379014	0.292508	1e-05	0.277365	1e-05	0.011513	0.037075
CT205	CentralThai	0.931212	0.068788	0.862804	0.051367	0.085829	1e-05	0.503016	0.092126	0.404848	0.025123	0.429326	1e-05	0.07964	0.465901	0.025133	1e-05	0.551461	0.07953	0.318913	0.024953	0.396916	0.018518	1e-05	0.157392	0.004834	0.345391	0.076939	0.056254	0.156287	0.017537	0.374133	0.075839	1e-05	0.31993	1e-05	0.0213	1e-05	0.051866	0.160938	0.017842	0.075559	0.356723	0.315752	1e-05	0.288826	1e-05	0.028754	0.018437
CT207	CentralThai	0.972912	0.027088	0.896774	0.013529	0.089697	1e-05	0.443988	0.039756	0.516246	0.025859	0.547506	1e-05	0.030447	0.396178	0.00385	1e-05	0.729494	0.031545	0.208995	0.026106	0.511853	0.019337	1e-05	0.056178	1e-05	0.38258	0.030031	0.046909	0.062142	0.017982	0.489114	0.029002	1.1e-05	0.35483	1e-05	0.06273	1.7e-05	0.011002	0.061437	0.017989	0.028954	0.451155	0.366704	1e-05	0.324162	1e-05	0.008574	0.061591
CT209	CentralThai	0.979087	0.020913	0.879597	0.006242	0.114161	1e-05	0.489713	0.024423	0.485854	0.014256	0.519728	1e-05	0.019846	0.44616	0.066601	1e-05	0.615908	0.019109	0.28332	0.015053	0.428733	0.008966	1e-05	0.092108	0.038909	0.411591	0.019682	0.145887	0.077261	0.009015	0.383878	0.019258	1e-05	0.364681	1e-05	0.016884	1.8e-05	0.120155	0.085405	0.009959	0.018292	0.380949	0.368327	1e-05	0.35281	1e-05	0.042162	0.015453
CT211	CentralThai	0.930806	0.069194	0.863378	0.05179	0.084832	1e-05	0.472745	0.094667	0.432578	0.023412	0.46222	1e-05	0.083263	0.431095	0.010908	1e-05	0.620648	0.083751	0.262247	0.022436	0.429113	0.016125	1e-05	0.100345	1e-05	0.371604	0.082793	0.042011	0.104924	0.014922	0.409203	0.081634	1.7e-05	0.347279	1e-05	0.023096	1.5e-05	0.031969	0.108176	0.015036	0.081463	0.383751	0.356484	1e-05	0.320866	1e-05	0.015427	0.020858
CT213	CentralThai	0.895752	0.104248	0.79408	0.073738	0.132182	0.005306	0.426802	0.124372	0.44352	0.023037	0.470795	0.004868	0.112655	0.388645	0.078473	1e-05	0.527621	0.115359	0.253276	0.025261	0.408058	0.017511	0.002718	0.108498	0.044839	0.307711	0.110664	0.178049	0.08326	0.018838	0.346064	0.112849	1e-05	0.259558	0.001372	0.022801	1.1e-05	0.144522	0.093155	0.019577	0.113663	0.356461	0.249799	1e-05	0.237561	0.002104	0.048436	0.020302
CT215	CentralThai	0.963938	0.036062	0.895214	0.02478	0.080007	1e-05	0.512546	0.053977	0.433466	0.008019	0.46919	1e-05	0.050783	0.471998	0.037564	1e-05	0.584601	0.051014	0.318576	0.008234	0.417563	0.001164	1e-05	0.147324	0.013178	0.37164	0.049121	0.071379	0.142855	0.000529	0.393508	0.048515	1e-05	0.343193	1e-05	0.030779	1.6e-05	0.057319	0.146782	0.000682	0.048427	0.375835	0.34015	1e-05	0.306742	1e-05	0.024606	0.025826
CT217	CentralThai	0.901966	0.098034	0.827386	0.074774	0.09784	1e-05	0.465926	0.129712	0.404352	0.025024	0.43059	1e-05	0.116045	0.428331	0.036598	1e-05	0.53969	0.115904	0.282964	0.024835	0.406347	0.017619	1e-05	0.145283	0.011776	0.306173	0.112792	0.095833	0.136684	0.017318	0.367638	0.112334	1e-05	0.270174	1e-05	0.040403	1e-05	0.073763	0.136231	0.017837	0.111427	0.354281	0.266038	1e-05	0.245282	1e-05	0.031637	0.03694
CT219	CentralThai	0.918051	0.081949	0.830786	0.055589	0.113625	1e-05	0.430755	0.105765	0.46347	0.033751	0.486361	1e-05	0.089132	0.390745	0.044931	1e-05	0.594298	0.089583	0.237445	0.033732	0.437969	0.026663	1e-05	0.08865	0.017961	0.340296	0.088452	0.099401	0.079324	0.026366	0.400725	0.087716	1e-05	0.306448	1e-05	0.026152	1e-05	0.075438	0.081421	0.026754	0.088067	0.388101	0.314047	1e-05	0.286678	1e-05	0.023413	0.022786
CT301	CentralThai	0.909104	0.090896	0.846034	0.070824	0.083141	1e-05	0.470917	0.122918	0.406155	0.030426	0.428795	1e-05	0.107414	0.433355	0.004699	1e-05	0.576474	0.107764	0.281018	0.030035	0.383835	0.024141	1e-05	0.113921	1e-05	0.370973	0.10711	0.014615	0.121834	0.022768	0.379185	0.106041	1e-05	0.355537	1e-05	0.027224	1e-05	1e-05	0.120958	0.022847	0.106009	0.345309	0.377623	1e-05	0.33852	1e-05	1e-05	0.024489
CT303	CentralThai	0.917854	0.082146	0.807793	0.050965	0.141242	0.005527	0.434404	0.095387	0.464683	0.025459	0.491992	0.005361	0.08299	0.394198	0.086515	1e-05	0.541386	0.088224	0.256471	0.027394	0.410095	0.020682	1e-05	0.101728	0.054596	0.326846	0.086043	0.19715	0.075409	0.022116	0.344479	0.086606	1e-05	0.27422	1e-05	0.024205	1e-05	0.152292	0.081957	0.023384	0.086808	0.353692	0.277642	1e-05	0.264301	1e-05	0.043656	0.019391
CT305	CentralThai	0.939816	0.060184	0.883038	0.045443	0.071519	1e-05	0.548344	0.085068	0.366578	0.0322	0.38602	1e-05	0.068629	0.513141	1e-05	1e-05	0.53984	0.068225	0.360046	0.03187	0.345456	0.026408	1e-05	0.179835	1e-05	0.381092	0.06719	0.030226	0.185957	0.02557	0.333708	0.066033	1e-05	0.358487	1e-05	0.059933	1e-05	1.1e-05	0.18401	0.025343	0.066262	0.299133	0.365288	1e-05	0.321077	1e-05	0.008736	0.055366
CT307	CentralThai	0.920664	0.079336	0.812805	0.049692	0.137503	0.003425	0.409914	0.093733	0.492928	0.025301	0.5233	0.003244	0.081881	0.366274	0.073045	1e-05	0.604775	0.085498	0.210393	0.026279	0.469538	0.018238	0.001959	0.072085	0.039814	0.316694	0.081672	0.178269	0.050582	0.019572	0.40041	0.083954	1e-05	0.267193	1e-05	0.023445	1e-05	0.13144	0.054863	0.020527	0.083192	0.407093	0.279421	1e-05	0.266531	0.001016	0.027253	0.019819
CT309	CentralThai	0.897952	0.102048	0.830256	0.077427	0.092316	1e-05	0.461018	0.138466	0.400506	0.040964	0.419361	1e-05	0.116746	0.422918	0.002314	1e-05	0.56917	0.117297	0.270518	0.040692	0.373083	0.03517	1e-05	0.103434	1e-05	0.371173	0.11712	0.014175	0.112979	0.033797	0.369749	0.11583	1e-05	0.353449	1e-05	0.019599	1.6e-05	0.024911	0.116283	0.033943	0.115337	0.340809	0.34909	1e-05	0.301706	1e-05	0.02769	0.014255
CT311	CentralThai	0.913417	0.086583	0.849853	0.066802	0.083345	1e-05	0.494028	0.120885	0.385078	0.031436	0.406803	1e-05	0.104315	0.457436	0.009348	1e-05	0.544312	0.104321	0.310697	0.031312	0.369371	0.025398	1e-05	0.147949	1e-05	0.354436	0.102825	0.021596	0.154317	0.024167	0.362131	0.101606	1e-05	0.336162	1e-05	0.03004	1e-05	0.011507	0.153239	0.024195	0.101362	0.331139	0.348499	1e-05	0.317158	1e-05	0.004639	0.027543
CT313	CentralThai	0.885461	0.114539	0.805737	0.085635	0.108628	1e-05	0.420419	0.149618	0.429952	0.034606	0.452332	1e-05	0.131425	0.381628	0.035754	1e-05	0.56196	0.131384	0.236197	0.034695	0.430103	0.026619	1e-05	0.11763	0.013405	0.284146	0.128086	0.087305	0.109056	0.025902	0.396834	0.12818	1.8e-05	0.252695	1e-05	0.043296	1.3e-05	0.052433	0.10648	0.026284	0.127857	0.37948	0.264147	1e-05	0.247985	1e-05	0.007327	0.0413
CT315	CentralThai	0.921606	0.078394	0.860637	0.059556	0.079807	1e-05	0.512412	0.111008	0.37657	0.037063	0.393714	1e-05	0.091746	0.477467	1e-05	1e-05	0.543615	0.091698	0.32794	0.036727	0.361696	0.030293	1e-05	0.165771	1e-05	0.352279	0.08994	0.000833	0.178166	0.0294	0.363364	0.088334	1e-05	0.339882	1e-05	0.038238	1e-05	1e-05	0.175702	0.029195	0.088431	0.326277	0.342127	1e-05	0.301778	1e-05	0.01069	0.034844
CT317	CentralThai	0.888224	0.111776	0.82894	0.091337	0.079723	1e-05	0.456527	0.14719	0.396274	0.034158	0.418293	1e-05	0.129017	0.418523	1e-05	1e-05	0.574481	0.129296	0.262526	0.033677	0.377033	0.028219	1e-05	0.097207	1e-05	0.368225	0.129296	1e-05	0.111506	0.026283	0.380652	0.127494	1e-05	0.354034	1e-05	0.019121	2e-05	1e-05	0.111966	0.026327	0.127603	0.345368	0.369575	1e-05	0.338845	1e-05	1e-05	0.018629
CT319	CentralThai	0.95329	0.04671	0.888291	0.03309	0.078619	1e-05	0.480187	0.066415	0.453388	0.019684	0.486847	1e-05	0.057834	0.435625	0.012842	1e-05	0.645598	0.058312	0.264117	0.01912	0.447722	0.012917	1e-05	0.095069	1e-05	0.386699	0.057572	0.043646	0.098581	0.011802	0.426623	0.056665	1e-05	0.362663	1e-05	0.0468	1e-05	0.01102	0.099555	0.011799	0.056559	0.394387	0.37986	1e-05	0.342589	1e-05	0.002403	0.045901
BST101	SouthernThai_TK	0.859108	0.140892	0.787488	0.112103	0.10041	1e-05	0.410153	0.185255	0.404582	0.041649	0.422991	1e-05	0.162915	0.372436	0.012681	1e-05	0.558973	0.163415	0.223435	0.041486	0.407098	0.03449	1e-05	0.089966	1e-05	0.306772	0.161654	0.042208	0.092337	0.033506	0.38723	0.16026	1e-05	0.284439	1e-05	0.023108	1e-05	0.017019	0.093131	0.033602	0.160227	0.364604	0.308289	1e-05	0.285425	1e-05	1.1e-05	0.022502
BST103	SouthernThai_TK	0.89489	0.10511	0.833363	0.084443	0.082194	1e-05	0.492075	0.142783	0.365131	0.036603	0.382705	1e-05	0.122974	0.457708	0.004764	1e-05	0.525895	0.122899	0.310332	0.0361	0.34019	0.031157	1e-05	0.135007	1e-05	0.37118	0.122446	0.028721	0.140462	0.030039	0.327835	0.121415	1e-05	0.351507	1e-05	0.027589	1e-05	0.007268	0.142308	0.030266	0.121391	0.300901	0.370258	1e-05	0.335998	1e-05	1e-05	0.024205
BST105	SouthernThai_TK	0.849134	0.150866	0.769502	0.119565	0.110933	1e-05	0.368286	0.194446	0.437258	0.032873	0.463205	1e-05	0.176736	0.327176	0.036316	1e-05	0.578868	0.177149	0.174782	0.032875	0.45333	0.025362	1e-05	0.071757	0.01063	0.264763	0.174148	0.099102	0.06262	0.025073	0.407596	0.173633	1e-05	0.231957	1e-05	0.033875	1e-05	0.049756	0.058945	0.02517	0.173702	0.394563	0.263969	1e-05	0.234591	1e-05	1e-05	0.028418
BST107	SouthernThai_TK	0.875872	0.124128	0.796336	0.094721	0.108944	1e-05	0.412703	0.161735	0.425552	0.039652	0.445616	1e-05	0.140913	0.373809	0.028534	1e-05	0.571414	0.140999	0.219576	0.039467	0.40375	0.033881	1e-05	0.070242	0.008859	0.342505	0.140753	0.06065	0.069331	0.032886	0.382371	0.13974	1e-05	0.315002	1e-05	0.00352	1.1e-05	0.049229	0.074162	0.033363	0.139536	0.366504	0.333666	1e-05	0.303423	1e-05	0.00905	1e-05
BST109	SouthernThai_TK	0.821033	0.178967	0.719094	0.125947	0.154959	0.051386	0.358887	0.138858	0.450869	0.024913	0.477487	0.050445	0.127442	0.319713	0.114029	0.02939	0.498397	0.138215	0.191611	0.028358	0.356953	0.023291	0.02845	0.058136	0.095228	0.299374	0.138568	0.156881	0.033968	0.023051	0.31092	0.138062	0.059271	0.248291	0.029556	1e-05	0.057671	0.128367	0.040084	0.023975	0.139075	0.320575	0.261891	0.028353	0.259693	0.027739	0.018142	1e-05
BST111	SouthernThai_TK	0.893904	0.106096	0.804236	0.070747	0.125017	0.010538	0.472192	0.118779	0.39849	0.03349	0.418098	0.009712	0.102373	0.436327	0.072986	0.002363	0.477511	0.102954	0.308444	0.035742	0.322664	0.030779	0.004467	0.135366	0.051594	0.354309	0.100821	0.147245	0.113821	0.031081	0.280716	0.100937	0.015363	0.306175	0.004661	0.034845	0.01359	0.114552	0.118468	0.032158	0.101897	0.280855	0.300678	0.002956	0.289212	0.002981	0.033182	0.029899
BST113	SouthernThai_TK	0.946894	0.053106	0.872496	0.036014	0.09149	1e-05	0.558897	0.073244	0.367849	0.027674	0.388575	1e-05	0.059222	0.524518	0.036171	1e-05	0.496429	0.058824	0.38122	0.027347	0.309302	0.023365	1e-05	0.168096	0.017684	0.422294	0.05925	0.104799	0.157983	0.023195	0.2716	0.059077	1e-05	0.383326	1e-05	0.035968	1.3e-05	0.069428	0.162686	0.023692	0.058824	0.26073	0.388649	1e-05	0.371079	1e-05	0.016877	0.034146
BST115	SouthernThai_TK	0.89782	0.10218	0.831224	0.079679	0.089098	1e-05	0.475821	0.13498	0.389189	0.036101	0.408317	1e-05	0.115957	0.439615	0.01115	1e-05	0.550313	0.11612	0.286936	0.035471	0.382801	0.0291	1e-05	0.132175	1e-05	0.341305	0.114599	0.041158	0.134851	0.028153	0.363786	0.113272	1e-05	0.31876	1e-05	0.028869	1e-05	0.020858	0.136094	0.028215	0.113339	0.339131	0.333474	1e-05	0.310438	1e-05	0.000648	0.027784
BST117	SouthernThai_TK	0.899639	0.100361	0.837617	0.081198	0.081184	1e-05	0.487286	0.133733	0.378971	0.02715	0.402728	1e-05	0.118881	0.451232	0.016004	1e-05	0.534971	0.118945	0.303303	0.026768	0.362695	0.02122	1e-05	0.129908	0.001656	0.366264	0.118247	0.063198	0.1285	0.020573	0.333575	0.117345	1e-05	0.336789	1e-05	0.044783	1e-05	0.032822	0.130098	0.020565	0.117146	0.312136	0.342432	1e-05	0.315143	1e-05	0.012135	0.040715
BST119	SouthernThai_TK	0.849086	0.150914	0.774203	0.118183	0.107614	1e-05	0.393387	0.194937	0.411666	0.05233	0.424857	1e-05	0.167193	0.35561	0.008381	1e-05	0.567254	0.167863	0.204602	0.051889	0.409154	0.044477	1e-05	0.082559	1e-05	0.297868	0.165922	0.017921	0.090082	0.043049	0.402584	0.163727	1e-05	0.282617	1e-05	0.008061	1e-05	0.013344	0.093397	0.043225	0.163638	0.378328	0.299985	1e-05	0.271944	1e-05	0.000882	0.006468
BST121	SouthernThai_TK	0.864772	0.135228	0.788945	0.104281	0.106774	1e-05	0.394347	0.175717	0.429926	0.041189	0.450489	1e-05	0.153828	0.354484	0.017173	1e-05	0.589575	0.154506	0.198026	0.040711	0.440716	0.033533	1e-05	0.076729	1e-05	0.29666	0.152342	0.048517	0.077682	0.032502	0.41603	0.15089	1e-05	0.274361	1e-05	0.014071	1.3e-05	0.027249	0.080849	0.032531	0.150586	0.398603	0.296088	1e-05	0.266799	1e-05	1e-05	0.010869
BST123	SouthernThai_TK	0.900697	0.099303	0.838097	0.079374	0.082529	1e-05	0.506911	0.134745	0.358333	0.029675	0.380004	1e-05	0.118092	0.472218	0.014829	1e-05	0.51053	0.118022	0.327508	0.029101	0.342598	0.024055	1e-05	0.155063	1e-05	0.361379	0.116884	0.058167	0.153648	0.023494	0.313228	0.116095	1e-05	0.335348	1e-05	0.033751	1e-05	0.035078	0.155807	0.023482	0.116157	0.294621	0.341084	1e-05	0.31333	1e-05	0.01382	0.031951
BST125	SouthernThai_TK	0.866735	0.133265	0.795868	0.106089	0.098043	1e-05	0.43776	0.175995	0.386235	0.039356	0.405639	1e-05	0.154397	0.400599	0.014239	1e-05	0.541701	0.154676	0.250704	0.038671	0.374919	0.033062	1e-05	0.098153	0.00123	0.338627	0.153998	0.059495	0.097488	0.032505	0.345657	0.152929	1e-05	0.311906	1e-05	0.030324	1e-05	0.040755	0.102047	0.032467	0.152526	0.329887	0.311974	1e-05	0.28458	1e-05	0.020634	0.028285
BST129	SouthernThai_TK	0.900406	0.099594	0.818434	0.071735	0.109831	1e-05	0.429319	0.132262	0.438409	0.033501	0.462942	1e-05	0.115164	0.388383	0.032101	1e-05	0.593493	0.115047	0.226095	0.033255	0.398095	0.028861	1e-05	0.047136	0.011106	0.397747	0.117045	0.095041	0.039759	0.028615	0.354896	0.116757	1.5e-05	0.364907	1e-05	0.03185	1.2e-05	0.064997	0.043176	0.029058	0.115969	0.339483	0.375444	1e-05	0.353195	1e-05	0.013799	0.032009
BST131	SouthernThai_TK	0.892721	0.107279	0.828966	0.082744	0.088289	1e-05	0.455407	0.144236	0.400347	0.043499	0.417074	1e-05	0.121785	0.417632	1e-05	1e-05	0.565401	0.122338	0.26881	0.04343	0.377445	0.037781	1e-05	0.112547	1e-05	0.351231	0.120977	1e-05	0.123248	0.03611	0.382363	0.119195	1.2e-05	0.339052	1e-05	0.004173	1e-05	1e-05	0.130792	0.036202	0.11913	0.354149	0.355523	1e-05	0.327604	1e-05	0.000212	0.004479
Tianyuan	China_Tianyuan	0.671168	0.328832	0.578229	0.253429	0.168341	0.04051	0.395274	0.341696	0.222521	0.166948	0.164283	0.041505	0.237012	0.390252	1e-05	0.040237	0.231328	0.236127	0.324322	0.167976	0.225632	0.159287	0.036768	0.318374	1e-05	0.035981	0.223947	1e-05	0.314937	0.1587	0.234375	0.221479	1e-05	0.033799	0.03669	1e-05	1e-05	1e-05	0.3149	0.158665	0.221744	0.230003	0.038113	0.036545	0.009347	0.036231	1e-05	1e-05
I8974	Thailand_BA	0.920087	0.079913	0.816843	0.041908	0.141249	0.048904	0.261021	0.017741	0.672334	0.041087	0.706109	0.048982	0.002529	0.201293	0.001932	0.048807	0.894762	0.014279	0.003081	0.037139	0.799803	0.02817	0.026662	0.053588	0.037473	0.039586	0.014719	0.321585	1e-05	0.030016	0.570067	0.041188	0.037113	1e-05	1e-05	0.28405	0.026954	0.068406	1e-05	0.01739	0.027492	0.561772	1e-05	0.013915	1e-05	1e-05	0.021644	0.202889
I4458	Thailand_BA	0.851987	0.148013	0.742327	0.092588	0.165085	0.049139	0.225183	0.099402	0.626276	0.065628	0.636142	0.04939	0.068881	0.179959	0.071756	0.043326	0.733949	0.074651	0.009572	0.066746	0.627717	0.05622	0.022912	0.04357	0.093584	0.080422	0.075574	1e-05	0.05061	0.055098	0.627363	0.077966	0.092392	0.079683	0.016878	1e-05	0.087773	1e-05	0.043409	0.055002	0.080522	0.597853	0.117897	0.017523	0.061972	0.00039	1e-05	1e-05
Th519.SG	Thailand_IA.SG	0.924842	0.075158	0.836783	0.059416	0.103801	0.052536	0.450949	0.010392	0.486123	0.018163	0.520095	0.052651	0.003836	0.405255	0.014338	0.053098	0.66776	0.003622	0.241817	0.019364	0.561872	0.002819	1e-05	0.281603	0.101223	0.029074	0.023399	1e-05	0.28427	0.005132	0.556599	0.018499	0.109865	0.025615	1e-05	0.060475	0.111633	1e-05	0.26386	0.004073	0.017633	0.521352	0.020954	1e-05	1e-05	1e-05	1e-05	0.026518
Th521.SG	Thailand_IA.SG	0.928168	0.071832	0.852208	0.060677	0.087115	0.048313	0.504737	0.019264	0.427686	0.013788	0.458238	0.047877	0.016069	0.464028	0.020908	0.046658	0.582513	0.016733	0.319268	0.01392	0.522355	1e-05	0.009682	0.351112	0.079459	0.019432	0.017949	1e-05	0.345836	1e-05	0.517006	0.019433	0.09946	0.018234	1e-05	0.026764	0.100841	1e-05	0.347669	1e-05	0.018087	0.505296	0.001313	1e-05	1e-05	1e-05	1e-05	1e-05
Th530.SG	Thailand_IA.SG	0.934131	0.065869	0.89554	0.062098	0.042362	0.042646	0.516738	0.015267	0.425349	0.013761	0.456917	0.042524	0.011113	0.475684	1e-05	0.043312	0.601335	0.011275	0.329076	0.014992	0.476684	0.005447	1e-05	0.300918	0.084505	0.11105	0.021385	1e-05	0.304528	0.005462	0.469101	0.019144	0.093183	0.108562	1e-05	0.093229	0.094597	1e-05	0.288324	0.003355	0.01887	0.427025	0.074581	1e-05	0.02019	1e-05	0.015202	0.084272
Th703.WGC	Thailand_IA.WGC	0.920014	0.079986	0.874527	0.101735	0.023738	0.060405	0.485175	1e-05	0.454409	0.000658	0.501901	0.060737	1e-05	0.436694	0.000808	0.061504	0.661346	0.000225	0.275713	0.000404	0.578963	1e-05	0.019482	0.319702	0.080477	1e-05	0.001356	0.018703	0.311393	1e-05	0.545209	0.012335	0.112329	1e-05	1e-05	0.108777	0.113708	1e-05	0.274504	1e-05	0.013985	0.488986	1e-05	1e-05	1e-05	1e-05	1e-05	0.083916
91KLH11	WLR_BA	0.988242	0.011758	0.978478	0.021512	1e-05	1e-05	0.994713	0.005267	1e-05	0.005891	1e-05	1e-05	1e-05	0.994079	1e-05	1e-05	1e-05	1e-05	0.991866	0.008094	1e-05	1e-05	1e-05	0.81858	1e-05	0.18137	1e-05	1e-05	0.811522	1e-05	1e-05	1e-05	1e-05	0.188418	1e-05	1e-05	1e-05	1e-05	0.811834	1e-05	1e-05	1e-05	0.188096	1e-05	0.207829	1e-05	1e-05	1e-05
91KLH18	WLR_BA	0.99999	1e-05	0.992926	0.007064	1e-05	1e-05	0.995672	0.004308	1e-05	0.012854	1e-05	1.1e-05	1e-05	0.987116	1e-05	1e-05	1e-05	1e-05	0.986333	0.013627	1e-05	1e-05	1e-05	0.838315	1e-05	0.161635	1e-05	1e-05	0.832875	1e-05	1e-05	1e-05	1e-05	0.167065	1e-05	0.058992	1e-05	1e-05	0.806145	1e-05	1e-05	1e-05	0.134803	1e-05	0.152803	1e-05	1e-05	0.060413
BLSM27S	WLR_MN	0.944298	0.055702	0.936125	0.063865	1e-05	0.041156	0.958824	1e-05	1e-05	1e-05	1e-05	0.039374	1e-05	0.960596	1e-05	0.023324	1e-05	1e-05	0.976636	1e-05	1e-05	1e-05	1e-05	0.99994	1e-05	1e-05	1e-05	1e-05	0.957583	1e-05	1e-05	1e-05	0.042357	1e-05	1e-05	1e-05	0.042201	1e-05	0.957729	1e-05	1e-05	1e-05	1e-05	1e-05	1e-05	1e-05	1e-05	1e-05
BLSM41	WLR_MN	0.940952	0.059048	0.933969	0.066021	1e-05	0.043047	0.956933	1e-05	1e-05	1e-05	1e-05	0.041499	1e-05	0.958471	1e-05	0.02363	1e-05	1e-05	0.97633	1e-05	1e-05	1e-05	1e-05	0.991898	0.008052	1e-05	1e-05	1e-05	0.950163	1e-05	1e-05	1e-05	0.049777	1e-05	1e-05	1e-05	0.05122	1e-05	0.94871	1e-05	1e-05	1e-05	1e-05	1e-05	1e-05	1e-05	1e-05	1e-05
BLSM45	WLR_MN	0.974551	0.025449	0.966274	0.033716	1e-05	1e-05	0.984525	0.015455	1e-05	0.012212	1e-05	1e-05	1e-05	0.987758	1e-05	1e-05	1e-05	1e-05	0.990527	0.009433	1e-05	1e-05	1e-05	0.99994	1e-05	1e-05	1e-05	1e-05	0.99993	1e-05	1e-05	1e-05	1e-05	1e-05	1e-05	1e-05	1e-05	1e-05	0.99992	1e-05	1e-05	1e-05	1e-05	1e-05	1e-05	1e-05	1e-05	1e-05
DCZM17IV	Upper_YR_IA	0.99999	1e-05	0.99998	1e-05	1e-05	1e-05	0.988306	1e-05	0.011674	1e-05	0.021049	1e-05	1e-05	0.978921	1e-05	1e-05	0.074635	1e-05	0.925325	1e-05	1e-05	1e-05	1e-05	0.620036	1e-05	0.379914	1e-05	1e-05	0.61956	1e-05	1e-05	1e-05	1e-05	0.38038	1e-05	0.039585	1e-05	1e-05	0.618104	1e-05	1e-05	1e-05	0.342251	1e-05	0.338359	1e-05	0.012027	0.043718
DCZ-M21II	Upper_YR_IA	0.99999	1e-05	0.990425	0.009565	1e-05	1e-05	0.998318	0.001662	1e-05	0.008505	1e-05	1e-05	1e-05	0.991465	1e-05	1e-05	1e-05	1e-05	0.989321	0.010639	1e-05	1e-05	1e-05	0.761145	1e-05	0.238805	1e-05	1e-05	0.755148	1e-05	1e-05	1e-05	1e-05	0.244792	1e-05	1e-05	1e-05	1e-05	0.746154	1e-05	1e-05	1e-05	0.253776	1e-05	0.260681	1e-05	1e-05	1e-05
DCZ-M22IV	Upper_YR_IA	0.980833	0.019167	0.973011	0.026979	1e-05	1e-05	0.970533	0.029447	1e-05	0.014846	1e-05	1e-05	0.015738	0.969396	1e-05	1e-05	1e-05	0.011271	0.971801	0.016898	1e-05	0.002301	1e-05	0.832731	1e-05	0.164928	1e-05	1e-05	0.822936	0.001278	0.006947	1e-05	1e-05	0.168798	1e-05	1e-05	1e-05	1e-05	0.825458	0.001801	1e-05	0.007683	0.165007	1e-05	0.174144	1e-05	1e-05	1e-05
DCZ-M6	Upper_YR_IA	0.994308	0.005692	0.979846	0.020144	1e-05	1e-05	0.886895	0.015338	0.097757	1e-05	0.121934	1e-05	0.011334	0.866712	1e-05	1e-05	0.212515	0.005213	0.782243	1e-05	1e-05	1e-05	1e-05	0.489108	1e-05	0.503639	0.007213	1e-05	0.446571	1e-05	1e-05	0.002404	0.055984	0.495001	1e-05	0.06541	0.050125	1e-05	0.44711	1e-05	0.000691	1e-05	0.436625	1e-05	0.366782	1e-05	0.06291	0.050583
EDM124	WLR_LN	0.957097	0.042903	0.946606	0.053384	1e-05	0.038203	0.961777	1e-05	1e-05	1e-05	1e-05	0.037614	1e-05	0.962356	1e-05	0.026051	0.003174	1e-05	0.970744	1e-05	1e-05	1e-05	0.011838	0.731443	1e-05	0.256679	1e-05	1e-05	0.702365	1e-05	1e-05	1e-05	0.039949	0.251503	0.006143	1e-05	0.037337	1e-05	0.707719	1e-05	1e-05	1e-05	0.247948	0.006945	0.237337	0.006064	1e-05	1e-05
EDM139	WLR_LN	0.974759	0.025241	0.968104	0.031886	1e-05	0.018816	0.981164	1e-05	1e-05	1e-05	1e-05	0.017486	1e-05	0.982484	1e-05	0.011589	0.00549	1e-05	0.982543	0.000358	1e-05	1e-05	1e-05	0.760924	0.016184	0.222852	1e-05	1e-05	0.737955	1e-05	1e-05	1e-05	0.036109	0.225886	1e-05	1e-05	0.035573	1e-05	0.733429	1e-05	1e-05	1e-05	0.230938	1e-05	0.198164	1e-05	1e-05	1e-05
EDM176	WLR_LN	0.970021	0.029979	0.962641	0.037349	1e-05	0.020473	0.979507	1e-05	1e-05	0.00012	1e-05	0.019332	1e-05	0.980528	1e-05	0.011028	1e-05	1e-05	0.984744	0.004198	1e-05	1e-05	1e-05	0.82485	1e-05	0.1751	1e-05	1e-05	0.78822	1e-05	1e-05	1e-05	0.036722	0.175008	1e-05	1e-05	0.035151	1e-05	0.791899	1e-05	1e-05	1e-05	0.17289	1e-05	0.158966	1e-05	1e-05	1e-05
HJTM107	YR_LN	0.984938	0.015062	0.975134	0.024856	1e-05	0.014175	0.985805	1e-05	1e-05	1e-05	1e-05	0.012385	1e-05	0.987585	1e-05	1e-05	0.013619	1e-05	0.986341	1e-05	1e-05	1e-05	1e-05	0.77769	1e-05	0.22226	1e-05	1e-05	0.772993	1e-05	1e-05	1e-05	1e-05	0.226947	1e-05	1e-05	1e-05	1e-05	0.772627	1e-05	1e-05	1e-05	0.227303	1e-05	0.177814	1e-05	1e-05	1e-05
HJTM109	YR_LN	0.99954	0.00046	0.980596	0.019394	1e-05	0.008515	0.991465	1e-05	1e-05	0.003147	0.003145	1.1e-05	1e-05	0.993687	1e-05	1e-05	0.061456	1e-05	0.938504	1e-05	1e-05	1e-05	1e-05	0.693785	1e-05	0.306165	1e-05	1e-05	0.669421	1e-05	1e-05	1e-05	0.028268	0.302261	1e-05	0.035675	0.027977	1e-05	0.669382	1e-05	1e-05	1e-05	0.266917	1e-05	0.240536	1e-05	1e-05	0.019949
HJTM115	YR_LBIA	0.995339	0.004661	0.982281	0.017709	1e-05	0.010764	0.989216	1e-05	1e-05	1e-05	1e-05	0.009145	1e-05	0.990825	1e-05	1e-05	0.035454	1e-05	0.964506	1e-05	1e-05	1e-05	1e-05	0.723499	1e-05	0.276451	1e-05	1e-05	0.704353	1e-05	1e-05	1e-05	0.020613	0.274984	1e-05	1e-05	0.020529	1e-05	0.709806	1e-05	1e-05	1e-05	0.269605	1e-05	0.25379	1e-05	1e-05	1e-05
HJTW13	YR_LBIA	0.988808	0.011192	0.966407	0.023137	0.010456	1e-05	0.999686	0.000294	1e-05	0.016567	1e-05	1e-05	1e-05	0.983403	1e-05	1e-05	1e-05	1e-05	0.984123	0.015837	1e-05	1e-05	1e-05	0.705274	1e-05	0.294676	1e-05	1e-05	0.705338	1e-05	1e-05	1e-05	1e-05	0.294602	1e-05	1e-05	1e-05	1e-05	0.688636	1e-05	1e-05	1e-05	0.311294	1e-05	0.30224	1e-05	1e-05	1e-05
HMF32	HMMH_MN	0.925002	0.074998	0.901941	0.098049	1e-05	0.038651	0.929289	0.03205	1e-05	0.011897	1e-05	0.038294	0.01636	0.93344	1e-05	0.020187	1e-05	0.019821	0.947696	0.012275	1e-05	1e-05	1e-05	0.99994	1e-05	1e-05	1e-05	1e-05	0.968233	1e-05	1e-05	1e-05	0.031707	1e-05	1e-05	1e-05	0.031966	1e-05	0.967964	1e-05	1e-05	1e-05	1e-05	1e-05	1e-05	1e-05	1e-05	1e-05
JCKM1-1	Upper_YR_LN	0.992898	0.007102	0.982409	0.017581	1e-05	1e-05	0.999024	0.000956	1e-05	0.005995	1e-05	1e-05	1e-05	0.993974	1e-05	1e-05	1e-05	1e-05	0.995185	0.004775	1e-05	1e-05	1e-05	0.987796	1e-05	0.012154	1e-05	1e-05	0.971478	1e-05	1e-05	1e-05	1e-05	0.028462	1e-05	0.05918	1e-05	1e-05	0.94075	1e-05	1e-05	1e-05	1e-05	1e-05	0.016262	1e-05	1e-05	0.063391
JXNTM23	YR_LBIA	0.965382	0.034618	0.957023	0.042967	1e-05	0.035461	0.964519	1e-05	1e-05	1e-05	1e-05	0.034322	1e-05	0.965648	1e-05	0.02225	0.02357	1e-05	0.95415	1e-05	1e-05	1e-05	0.008297	0.734812	1e-05	0.256851	1e-05	1e-05	0.705229	1e-05	1e-05	1e-05	0.036119	0.253757	0.004855	1e-05	0.035	1e-05	0.717764	1e-05	1e-05	1e-05	0.242278	0.004908	0.194469	1e-05	1e-05	1e-05
JXNTM2	YR_LBIA	0.98481	0.01519	0.977261	0.022729	1e-05	0.01381	0.98617	1e-05	1e-05	1e-05	1e-05	0.011988	1e-05	0.987982	1e-05	0.00438	0.013371	1e-05	0.982219	1e-05	1e-05	1e-05	1e-05	0.738442	1e-05	0.261508	1e-05	1e-05	0.712539	1e-05	1e-05	1e-05	0.028091	0.25932	1e-05	0.020937	0.028044	1e-05	0.719065	1e-05	1e-05	1e-05	0.231904	1e-05	0.224609	1e-05	0.001061	0.012936
LGM41	YR_LBIA	0.976665	0.023335	0.966747	0.033243	1e-05	0.019068	0.980912	1e-05	1e-05	1e-05	1e-05	0.017607	1e-05	0.982363	1e-05	0.010515	0.01067	1e-05	0.978785	1e-05	1e-05	1e-05	1e-05	0.723985	1e-05	0.275965	1e-05	1e-05	0.695687	1e-05	1e-05	1e-05	0.030939	0.273324	1e-05	1e-05	0.029612	1e-05	0.706699	1e-05	1e-05	1e-05	0.263629	1e-05	0.255019	1e-05	1e-05	1e-05
LGM79	YR_LBIA	0.992804	0.007196	0.981114	0.018876	1e-05	0.014201	0.985779	1e-05	1e-05	1e-05	1e-05	0.012527	1e-05	0.987443	1e-05	1e-05	0.042387	1e-05	0.954551	0.003032	1e-05	1e-05	1e-05	0.711127	1e-05	0.288823	1e-05	1e-05	0.685575	1e-05	1e-05	1e-05	0.026011	0.288364	1e-05	1e-05	0.024225	1e-05	0.683739	1e-05	1e-05	1e-05	0.291976	1e-05	0.308886	1e-05	1e-05	1e-05
LJM14	Upper_YR_LN	0.939662	0.060338	0.932513	0.067477	1e-05	0.044797	0.951868	0.003325	1e-05	0.005408	1e-05	0.043395	1e-05	0.951177	1e-05	0.027075	1e-05	1e-05	0.964561	0.008334	1e-05	1e-05	1e-05	0.957505	0.042445	1e-05	1e-05	1e-05	0.944627	1e-05	1e-05	1e-05	0.055313	1e-05	1e-05	1e-05	0.054764	1e-05	0.945166	1e-05	1e-05	1e-05	1e-05	1e-05	1e-05	1e-05	1e-05	1e-05
LJM25	Upper_YR_LN	0.949836	0.050164	0.934123	0.049521	0.016356	0.011501	0.959445	0.029044	1e-05	0.042274	1e-05	0.010967	1e-05	0.94674	1e-05	1e-05	1e-05	1e-05	0.955614	0.044346	1e-05	0.02947	1e-05	0.968322	1e-05	0.002167	1e-05	1e-05	0.957722	0.029311	1e-05	1e-05	1e-05	0.012918	1e-05	0.028036	1e-05	1e-05	0.942443	0.029461	1e-05	1e-05	1e-05	1e-05	1e-05	1e-05	1e-05	0.032539
LJM2	Upper_YR_LN	0.984022	0.015978	0.976801	0.023189	1e-05	1e-05	0.988123	0.011857	1e-05	0.017627	1e-05	1e-05	1e-05	0.982342	1e-05	1e-05	1e-05	1e-05	0.982661	0.017299	1e-05	1e-05	1e-05	0.999873	1e-05	7.7e-05	1e-05	1e-05	0.987151	1e-05	1e-05	1e-05	1e-05	0.012789	1e-05	0.047745	1e-05	1e-05	0.952185	1e-05	1e-05	1e-05	1e-05	1e-05	1e-05	1e-05	1e-05	0.059694
LJM3	Upper_YR_LN	0.984274	0.015726	0.976895	0.023095	1e-05	1e-05	0.99997	1e-05	1e-05	0.016495	1e-05	1.1e-05	1e-05	0.983474	1e-05	1e-05	1e-05	1e-05	0.98479	0.01517	1e-05	1e-05	1e-05	0.99994	1e-05	1e-05	1e-05	1e-05	0.999926	1.4e-05	1e-05	1e-05	1e-05	1e-05	1e-05	0.040322	1e-05	1e-05	0.959608	1e-05	1e-05	1e-05	1e-05	1e-05	1e-05	1e-05	1e-05	0.054306
LJM4	Upper_YR_LN	0.969204	0.030796	0.960238	0.039752	1e-05	0.020318	0.979662	1e-05	1e-05	0.002757	1e-05	0.019432	1e-05	0.977791	1e-05	0.014717	1e-05	1e-05	0.982535	0.002718	1e-05	1e-05	1e-05	0.994435	1e-05	0.005515	1e-05	1e-05	0.97858	1e-05	1e-05	1e-05	1e-05	0.02136	1e-05	1e-05	1e-05	1e-05	0.99992	1e-05	1e-05	1e-05	1e-05	1e-05	1e-05	1e-05	0.027602	1e-05
LJM5	Upper_YR_LN	0.966915	0.033085	0.95841	0.04158	1e-05	0.016941	0.983039	1e-05	1e-05	1e-05	1e-05	0.014423	1e-05	0.985547	1e-05	0.003674	1e-05	1e-05	0.996276	2e-05	1e-05	1e-05	1e-05	0.99994	1e-05	1e-05	1e-05	1e-05	0.99993	1e-05	1e-05	1e-05	1e-05	1e-05	1e-05	0.031354	1e-05	1e-05	0.968576	1e-05	1e-05	1e-05	1e-05	1e-05	1e-05	1e-05	1e-05	0.044598
MZGM10-1	Miaozigou_MN	0.987587	0.012413	0.978617	0.021373	1e-05	0.00642	0.99356	1e-05	1e-05	0.005537	1.1e-05	1.1e-05	1e-05	0.994431	1e-05	1e-05	1e-05	1e-05	0.995467	0.004493	1e-05	1e-05	1e-05	0.970497	1e-05	0.029453	1e-05	1e-05	0.957442	1e-05	1e-05	1e-05	1e-05	0.042498	1e-05	0.004677	1e-05	1e-05	0.971724	1e-05	1e-05	1e-05	0.023539	1e-05	0.002501	1e-05	0.001922	1e-05
MZGM16	Miaozigou_MN	0.99999	1e-05	0.998457	0.001533	1e-05	1e-05	0.99997	1e-05	1e-05	1e-05	1e-05	1e-05	1e-05	0.99996	1e-05	1e-05	1e-05	1e-05	0.99995	1e-05	1e-05	1e-05	1e-05	0.956122	1e-05	0.043828	1e-05	1e-05	0.946119	1e-05	1e-05	1e-05	1e-05	0.053821	1e-05	0.032677	1e-05	1e-05	0.942863	1e-05	1e-05	1e-05	0.0244	1e-05	0.039092	1e-05	1e-05	0.039817
MZGM25-2	Miaozigou_MN	0.99999	1e-05	0.995935	0.004055	1e-05	1e-05	0.99997	1e-05	1e-05	1e-05	1e-05	1e-05	1e-05	0.99996	1e-05	1e-05	1e-05	1e-05	0.99995	1e-05	1e-05	1e-05	1e-05	0.993831	1e-05	0.006119	1e-05	1e-05	0.976983	1e-05	1e-05	1e-05	1e-05	0.022957	1e-05	1e-05	1e-05	1e-05	0.99992	1e-05	1e-05	1e-05	1e-05	1e-05	0.019866	1e-05	0.002141	1e-05
PLTM310	YR_LN	0.981771	0.018229	0.972371	0.027619	1e-05	0.02066	0.97932	1e-05	1e-05	1e-05	1e-05	0.019526	1e-05	0.980444	1e-05	0.011218	0.009907	1e-05	0.978846	1e-05	1e-05	1e-05	1e-05	0.721056	0.013511	0.265392	1e-05	1e-05	0.690448	1e-05	1e-05	1e-05	0.041766	0.267736	1e-05	1e-05	0.039095	1e-05	0.678273	1e-05	1e-05	1e-05	0.282572	1e-05	0.258693	1e-05	1e-05	1e-05
PLTM311	YR_LN	0.975316	0.024684	0.966178	0.033812	1e-05	0.02151	0.97847	1e-05	1e-05	1e-05	1e-05	0.019963	1e-05	0.980007	1e-05	0.01153	1e-05	1e-05	0.985471	0.002969	1e-05	1e-05	1e-05	0.747331	1e-05	0.252619	1e-05	1e-05	0.709856	1e-05	1e-05	1e-05	0.037299	0.252795	1e-05	1e-05	0.0359	1e-05	0.70345	1e-05	1e-05	1e-05	0.26059	1e-05	0.231337	1e-05	1e-05	1e-05
PLTM312	YR_LN	0.977345	0.022655	0.971336	0.028654	1e-05	0.020245	0.979735	1e-05	1e-05	0.003474	1e-05	0.017973	1e-05	0.978534	1e-05	0.008178	1e-05	1e-05	0.985126	0.006665	1e-05	1e-05	1e-05	0.768371	1.1e-05	0.231578	1e-05	1e-05	0.730114	1e-05	1e-05	1e-05	0.038035	0.231801	1e-05	1e-05	0.034501	1e-05	0.710972	1e-05	1e-05	1e-05	0.254467	1e-05	0.287329	1e-05	1e-05	1e-05
PLTM313	YR_LN	0.975825	0.024175	0.967293	0.032697	1e-05	0.022421	0.977559	1e-05	1e-05	1e-05	1e-05	0.021409	1e-05	0.978561	1e-05	0.016509	0.022438	1e-05	0.961022	1e-05	1e-05	1e-05	1e-05	0.73531	1e-05	0.26464	1e-05	1e-05	0.702412	1e-05	1e-05	1e-05	0.034457	0.263081	1e-05	1e-05	0.033269	1e-05	0.720533	1e-05	1e-05	1e-05	0.246138	1e-05	0.196004	1e-05	0.013759	1e-05
SM-SGDLM27	Shimao_LN	0.999028	0.000972	0.985314	0.014676	1e-05	1e-05	0.99997	1e-05	1e-05	0.00091	1e-05	1e-05	1e-05	0.99906	1e-05	1e-05	1e-05	1e-05	0.999194	0.000766	1e-05	1e-05	1e-05	0.921042	1e-05	0.078908	1e-05	1e-05	0.909619	1e-05	1e-05	1e-05	1e-05	0.090321	1e-05	0.004657	1e-05	1e-05	0.903129	1e-05	1e-05	1e-05	0.092154	1e-05	0.10668	1e-05	1e-05	0.010021
SM-SGDLM6	Shimao_LN	0.967009	0.032991	0.959404	0.040586	1e-05	0.022289	0.977691	1e-05	1e-05	1e-05	1e-05	0.020964	1e-05	0.979006	0.004796	0.013903	1e-05	1e-05	0.981272	1e-05	1e-05	1e-05	1e-05	0.934108	0.032684	0.033168	1e-05	1e-05	0.91139	1e-05	1e-05	1e-05	0.044371	0.044189	1e-05	1e-05	0.044992	1e-05	0.922803	1e-05	1e-05	1e-05	0.032145	1e-05	0.021166	1e-05	1e-05	1e-05
SM-SGDLM7X	Shimao_LN	0.944599	0.055401	0.937594	0.062396	1e-05	0.008706	0.942086	0.049198	1e-05	0.012148	1e-05	0.004739	0.037323	0.94578	0.018233	1.4e-05	1e-05	0.037228	0.931687	0.012828	1e-05	0.013422	1e-05	0.937397	0.045087	1e-05	0.004065	1e-05	0.935939	0.015091	1e-05	0.002238	0.046692	1e-05	1e-05	0.019482	0.050673	1e-05	0.91715	0.00964	0.003015	1e-05	1e-05	1e-05	1e-05	1e-05	1e-05	0.029192
WD-WT1H16	YR_LN	0.972797	0.027203	0.964687	0.035303	1e-05	0.021672	0.978308	1e-05	1e-05	1e-05	1e-05	0.020438	1e-05	0.979532	1e-05	0.013934	1.3e-05	1e-05	0.986023	1e-05	1e-05	1e-05	1e-05	0.772072	1e-05	0.227878	1e-05	1e-05	0.736162	1e-05	1e-05	1e-05	0.035018	0.22877	1e-05	1e-05	0.033912	1e-05	0.734942	1e-05	1e-05	1e-05	0.231086	1e-05	0.194968	1e-05	1e-05	1e-05
WD-WT5M2	YR_LN	0.97769	0.02231	0.969046	0.030944	1e-05	0.018873	0.981102	1.5e-05	1e-05	0.004698	1e-05	0.01671	1e-05	0.978573	1e-05	0.00942	0.000424	1e-05	0.982329	0.007807	1e-05	1e-05	1e-05	0.848255	1.5e-05	0.151689	1e-05	1e-05	0.817742	1e-05	1e-05	1e-05	0.03236	0.149849	1e-05	0.022013	0.030124	1e-05	0.819534	1e-05	1e-05	1e-05	0.128279	1e-05	0.099072	1e-05	1e-05	1e-05
WGH35-1	YR_MN	0.968781	0.031219	0.95714	0.04285	1e-05	0.01352	0.98646	1e-05	1e-05	0.006276	1e-05	0.011111	1e-05	0.982593	1e-05	1e-05	1e-05	1e-05	0.988261	0.011699	1e-05	1e-05	1e-05	0.914037	1e-05	0.085913	1e-05	1e-05	0.905713	1e-05	1e-05	1e-05	1e-05	0.094227	1e-05	0.038991	1e-05	1e-05	0.9174	1e-05	1e-05	1e-05	0.043549	1e-05	0.020606	1e-05	0.011457	1e-05
WGM20	YR_MN	0.949613	0.050387	0.943043	0.056947	1e-05	0.021951	0.961121	0.016918	1e-05	1e-05	1e-05	0.019331	0.020075	0.960574	0.003416	0.012376	1e-05	0.014564	0.969624	1e-05	1e-05	1e-05	1e-05	0.893076	0.033388	0.073496	1e-05	1e-05	0.8727	1e-05	1e-05	1e-05	0.041241	0.086008	1e-05	1e-05	0.040875	1e-05	0.885211	1e-05	1e-05	1e-05	0.073854	1e-05	0.076457	1e-05	1e-05	1e-05
WGM35	YR_MN	0.963626	0.036374	0.95571	0.04428	1e-05	0.023925	0.976055	1e-05	1e-05	1e-05	1e-05	0.022692	1e-05	0.977278	1e-05	0.018106	1e-05	1e-05	0.981854	1e-05	1e-05	1e-05	1e-05	0.918831	1e-05	0.081119	1e-05	1e-05	0.879528	1e-05	1e-05	1e-05	0.043259	0.077163	1e-05	0.003661	0.044915	1e-05	0.893309	1e-05	1e-05	1e-05	0.058065	1e-05	0.006926	1e-05	0.007087	1e-05
WGM43	YR_MN	0.963276	0.036724	0.954588	0.045402	1e-05	0.024465	0.975515	1e-05	1e-05	1e-05	1e-05	0.023435	1e-05	0.976535	1e-05	0.018598	1e-05	1e-05	0.981362	1e-05	1e-05	1e-05	1e-05	0.980339	1e-05	0.019611	1e-05	1e-05	0.939149	1e-05	1e-05	1e-05	0.039337	0.021464	1e-05	0.035689	0.035322	1e-05	0.916227	1e-05	1e-05	1e-05	0.012712	1e-05	0.02092	1e-05	1e-05	0.047841
WGM70	YR_MN	0.953936	0.046064	0.946132	0.053858	1e-05	0.036757	0.963223	1e-05	1e-05	0.002433	1e-05	0.035307	1e-05	0.96224	1e-05	0.024421	1e-05	1e-05	0.969331	0.006217	1e-05	1e-05	0.009747	0.881999	1e-05	0.108214	1e-05	1e-05	0.850597	1e-05	1e-05	1e-05	0.035213	0.107162	0.006989	0.003552	0.03478	1e-05	0.861071	1e-05	1e-05	1e-05	0.094064	0.006493	0.023943	1e-05	1e-05	1e-05
WGM76S	YR_MN	0.961879	0.038121	0.953019	0.046971	1e-05	0.042175	0.957805	1e-05	1e-05	1e-05	1e-05	0.040514	1e-05	0.959456	1e-05	0.024297	1e-05	1e-05	0.975663	1e-05	1e-05	1e-05	1e-05	0.88965	1e-05	0.1103	1e-05	1e-05	0.836856	1e-05	1e-05	1e-05	0.045501	0.117592	1e-05	1e-05	0.04381	1e-05	0.843896	1e-05	1e-05	1e-05	0.112233	1e-05	0.070087	1e-05	1e-05	1e-05
WGM94	YR_MN	0.971107	0.028893	0.961408	0.038582	1e-05	0.021205	0.978775	1e-05	1e-05	1e-05	1e-05	0.020007	1e-05	0.979963	1e-05	0.009811	1e-05	1e-05	0.990149	1e-05	1e-05	1e-05	1e-05	0.87628	1e-05	0.12367	1e-05	1e-05	0.836411	1e-05	1e-05	1e-05	0.036638	0.126901	1e-05	1e-05	0.036872	1e-05	0.860849	1e-05	1e-05	1e-05	0.10222	1e-05	0.05729	1e-05	0.006969	1e-05
WQM4	AR_EN	0.940704	0.059296	0.934411	0.065579	1e-05	0.018283	0.953259	0.028448	1e-05	0.019094	1e-05	0.019089	0.003132	0.958675	1e-05	0.012866	1e-05	1e-05	0.967674	0.01943	1e-05	0.003482	1e-05	0.996468	1e-05	1e-05	1e-05	1e-05	0.963577	1e-05	1e-05	1e-05	0.036363	1e-05	1e-05	1e-05	0.036361	1e-05	0.962119	0.00146	1e-05	1e-05	1e-05	1e-05	1e-05	1e-05	1e-05	1e-05
XW-M1R18	YR_MN	0.964791	0.035209	0.956613	0.043377	1e-05	0.021909	0.978071	1e-05	1e-05	0.003527	1.2e-05	0.020487	1e-05	0.975964	1e-05	0.013464	1e-05	1e-05	0.9795	0.007006	1e-05	1e-05	1e-05	0.805851	1e-05	0.194099	1e-05	1e-05	0.771699	1e-05	1e-05	1e-05	0.034433	0.193818	1e-05	1e-05	0.033158	1e-05	0.781831	1e-05	1e-05	1e-05	0.184951	1e-05	0.14711	1e-05	1e-05	1e-05
ZLNR-1	AR_IA	0.900607	0.099393	0.89361	0.10638	1e-05	1e-05	0.872622	0.127358	1e-05	0.000813	1e-05	1e-05	0.118374	0.880794	1e-05	1e-05	1e-05	0.111354	0.888606	1e-05	1e-05	1e-05	1e-05	0.917879	1e-05	1e-05	0.082071	1e-05	0.918614	1e-05	1e-05	0.081326	1e-05	1e-05	1e-05	1e-05	1e-05	1e-05	0.91854	1e-05	0.08139	1e-05	1e-05	1e-05	1e-05	1e-05	1e-05	1e-05
ZLNR-2	AR_EN	0.95417	0.04583	0.945826	0.054164	1e-05	1e-05	0.947441	0.052539	1e-05	0.007795	1e-05	1e-05	0.037732	0.954453	1e-05	1e-05	1e-05	0.032758	0.961992	0.00522	1e-05	1e-05	1e-05	0.99994	1e-05	1e-05	1e-05	1e-05	0.999923	1e-05	1e-05	1e-05	1.7e-05	1e-05	1e-05	1e-05	1e-05	1e-05	0.99992	1e-05	1e-05	1e-05	1e-05	1e-05	1e-05	1e-05	1e-05	1e-05
L5692_d	Xitoucun	0.978295	0.021705	0.924974	0.01625	0.058776	0.040059	0.68419	1e-05	0.275741	0.041761	0.272094	0.036613	1e-05	0.649522	1e-05	0.034401	0.455606	1e-05	0.471135	0.038838	1e-05	0.057305	1e-05	1e-05	0.092037	0.850618	1e-05	1e-05	1e-05	0.054746	1e-05	1e-05	0.085186	0.860018	1e-05	1e-05	0.084059	1e-05	1e-05	0.037775	1e-05	1e-05	0.878107	1e-05	0.74793	1e-05	1e-05	1e-05
L5706_d	Xitoucun	0.938734	0.061266	0.930797	0.069193	1e-05	0.064694	0.683071	1e-05	0.252224	1e-05	0.27928	0.064288	1e-05	0.656413	1e-05	0.063194	0.437948	1e-05	0.498828	1e-05	1e-05	1e-05	0.055407	0.045873	0.061812	0.836878	1e-05	1e-05	0.049082	0.00763	1e-05	1e-05	0.103124	0.812479	0.027656	1e-05	0.09944	1e-05	0.035376	0.001093	1e-05	1e-05	0.83599	0.028062	0.676725	1e-05	1e-05	1e-05
SuogangB1_d	Suogang	0.951801	0.048199	0.948896	0.051094	1e-05	0.050819	0.731386	1e-05	0.217785	1e-05	0.25574	0.050575	1e-05	0.693665	0.000191	0.049606	0.421128	1e-05	0.529055	1e-05	1e-05	1e-05	1e-05	1e-05	0.111276	0.888674	1e-05	1e-05	1e-05	1e-05	1e-05	1e-05	0.104022	0.895918	1e-05	1e-05	0.101444	1e-05	1e-05	1e-05	1e-05	1e-05	0.898486	1e-05	0.794792	1e-05	1e-05	1e-05
SuogangB3_d	Suogang	0.943712	0.056288	0.934358	0.065632	1e-05	0.051784	0.7057	1e-05	0.242506	1e-05	0.275474	0.051556	1e-05	0.67295	1e-05	0.051954	0.424189	1e-05	0.523827	1e-05	1e-05	1e-05	1e-05	1e-05	0.111062	0.851879	0.037019	1e-05	1e-05	1e-05	1e-05	0.035865	0.105887	0.858198	1e-05	1e-05	0.10342	1e-05	1e-05	1e-05	0.024073	1e-05	0.872448	1e-05	0.802732	1e-05	1e-05	1e-05
L5696_d	Tanshishan	0.849665	0.150335	0.84462	0.15537	1e-05	0.105949	0.681058	1e-05	0.212983	1e-05	0.251602	0.105715	1e-05	0.642663	1e-05	0.105594	0.396755	1e-05	0.497621	1e-05	1e-05	1e-05	0.107229	1e-05	1e-05	0.892721	1e-05	1e-05	1e-05	1e-05	1e-05	1e-05	0.079535	0.836466	0.083949	1e-05	0.080482	0.041379	1e-05	1e-05	1e-05	1e-05	0.796551	0.081538	0.669376	0.03366	1e-05	1e-05
L5698_d	Tanshishan	0.951905	0.048095	0.898423	0.0372	0.064377	0.056798	0.699189	1e-05	0.244003	0.031985	0.242838	0.053501	1e-05	0.671666	0.132122	1e-05	0.276984	1e-05	0.541361	0.049513	1e-05	0.057768	1e-05	1e-05	0.137539	0.804654	1e-05	1e-05	1e-05	0.059273	1e-05	1e-05	0.135418	0.805259	1e-05	1e-05	0.132987	0.008869	1e-05	0.061426	1e-05	1e-05	0.796668	1e-05	0.64167	1e-05	0.037169	1e-05
L5701_d	Xitoucun	0.948745	0.051255	0.940966	0.059024	1e-05	0.061545	0.731914	1e-05	0.206531	1e-05	0.24274	0.061148	1e-05	0.696092	1e-05	0.059626	0.398144	1e-05	0.5422	1e-05	1e-05	1e-05	0.013535	0.004797	0.122632	0.859006	1e-05	1e-05	0.017233	1e-05	1e-05	1e-05	0.129773	0.852945	1e-05	1e-05	0.126759	1e-05	0.016891	1e-05	1e-05	1e-05	0.85629	1e-05	0.730194	1e-05	1e-05	1e-05
L5703_d	Xitoucun	0.889036	0.110964	0.867524	0.132466	1e-05	0.07851	0.633553	0.003368	0.284569	1e-05	0.340141	0.072592	0.028817	0.55844	1e-05	0.071612	0.513729	0.028058	0.386582	1e-05	1e-05	1e-05	0.024559	1e-05	0.112347	0.800109	0.062955	1e-05	1e-05	1e-05	1e-05	0.068776	0.116953	0.801149	0.013082	1e-05	0.116089	1e-05	1e-05	1e-05	0.060589	1e-05	0.809689	0.013583	0.64968	1e-05	1e-05	1e-05
L5704_d	Xitoucun	0.928026	0.071974	0.9058	0.09419	1e-05	0.061535	0.710841	1e-05	0.227614	1e-05	0.267236	0.060994	1e-05	0.67175	1e-05	0.058906	0.401731	1e-05	0.539332	1e-05	1e-05	1e-05	0.001334	1e-05	0.140197	0.835605	0.022834	1e-05	1e-05	1e-05	1e-05	0.019103	0.135346	0.845502	1e-05	1e-05	0.130505	1e-05	1e-05	1e-05	0.003827	1e-05	0.865609	1e-05	0.712915	1e-05	1e-05	1e-05
L7417_d	Tanshishan	0.926594	0.073406	0.896822	0.103168	1e-05	0.065561	0.650649	1e-05	0.283781	1e-05	0.320622	0.065455	1e-05	0.613903	1e-05	0.065131	0.487018	1e-05	0.447821	1e-05	1e-05	0.007968	0.017965	1e-05	0.125787	0.832006	0.016253	1e-05	1e-05	0.0134	1e-05	0.023007	0.136126	0.827427	1e-05	1e-05	0.134684	1e-05	1e-05	0.008318	0.016845	1e-05	0.840103	1e-05	0.670813	1e-05	1e-05	1e-05
L5694	Chuanyun	0.927952	0.072048	0.898815	0.101175	1e-05	0.068759	0.830755	1e-05	0.100476	1e-05	0.114712	0.068171	1e-05	0.817097	0.008681	0.06473	0.187788	1e-05	0.738782	1e-05	1e-05	1e-05	0.002447	0.386978	0.143069	0.467476	1e-05	1e-05	0.385029	1e-05	1e-05	1e-05	0.146714	0.468207	1e-05	1e-05	0.147072	1e-05	0.406899	1e-05	1e-05	1e-05	0.445969	1e-05	0.342736	1e-05	0.012032	1e-05
L5700	Xitoucun	0.937296	0.062704	0.930684	0.069306	1e-05	0.062174	0.695443	1e-05	0.242373	1e-05	0.276899	0.061937	1e-05	0.661144	1e-05	0.06121	0.431452	1e-05	0.507307	1e-05	1e-05	1e-05	0.023407	0.022292	0.112281	0.84199	1e-05	1e-05	0.031049	1e-05	1e-05	1e-05	0.118556	0.836914	0.01344	1e-05	0.120024	1e-05	0.019057	1e-05	1.2e-05	1e-05	0.853225	0.007642	0.728889	1e-05	1e-05	1e-05
L5705	Xitoucun	0.923454	0.076546	0.893873	0.106117	1e-05	0.072973	0.67482	1e-05	0.252197	1e-05	0.284339	0.072739	1e-05	0.642902	1e-05	0.07213	0.436661	1e-05	0.49118	1e-05	1e-05	1e-05	0.033614	0.014532	0.116577	0.835247	1e-05	1e-05	0.025872	1e-05	1e-05	1e-05	0.121181	0.826826	0.026082	1e-05	0.118357	1e-05	0.015673	1e-05	1e-05	1e-05	0.84201	0.023911	0.703141	1e-05	1e-05	1e-05
L7415	Tanshishan	0.9283	0.0717	0.899768	0.100222	1e-05	0.068887	0.645173	1e-05	0.28593	1e-05	0.318576	0.068714	1e-05	0.612689	1e-05	0.068156	0.492915	1e-05	0.438899	1e-05	1e-05	0.003709	0.029541	1e-05	0.115244	0.850026	0.00146	1e-05	1e-05	0.005869	1e-05	0.00657	0.121431	0.849476	0.016624	1e-05	0.11818	1e-05	1e-05	1e-05	1e-05	1e-05	0.865762	0.015997	0.725364	1e-05	1e-05	1e-05
Qihe2_d	Qihe	0.835539	0.164461	0.804021	0.159932	0.036046	0.088877	0.582959	0.035738	0.292426	0.030136	0.30307	0.088854	0.02195	0.55599	1e-05	0.088669	0.447211	0.020553	0.414959	0.028598	0.0209	0.039609	0.04157	0.084171	0.124449	0.626648	0.062654	1e-05	0.08807	0.039812	0.032632	0.064479	0.129	0.611999	0.033998	1e-05	0.129162	1e-05	0.084393	0.038355	0.064286	1e-05	0.649453	0.034321	0.491975	0.003366	1e-05	1e-05
Xiaogao	Xiaogao	0.881246	0.118754	0.874687	0.125303	1e-05	0.075084	0.924896	1e-05	1e-05	1e-05	1e-05	0.07391	1e-05	0.92606	1e-05	0.069462	1e-05	1e-05	0.930498	1e-05	1e-05	1e-05	0.025818	0.912065	0.062067	1.9e-05	1e-05	1e-05	0.872327	1e-05	1e-05	1e-05	0.121044	0.000736	0.005853	1e-05	0.12179	1e-05	0.85847	1e-05	1e-05	1e-05	0.01173	0.00796	1e-05	1e-05	1e-05	1e-05
XJS1309_M4	Xiaojingshan	0.946914	0.053086	0.938442	0.061548	1e-05	0.040703	0.959277	1e-05	1e-05	1e-05	1e-05	0.038898	1e-05	0.961072	1e-05	0.026503	1e-05	1e-05	0.971068	0.002398	1e-05	1.7e-05	1e-05	0.957396	1e-05	0.042547	1e-05	1e-05	0.89748	1e-05	1e-05	1e-05	0.045323	0.057147	1e-05	1e-05	0.045132	1e-05	0.888429	1e-05	1e-05	1e-05	0.066379	1e-05	1e-05	1e-05	1e-05	1e-05
XJS1309_M7	Xiaojingshan	0.929167	0.070833	0.903596	0.096394	1e-05	0.056618	0.943362	1e-05	1e-05	1e-05	1e-05	0.055089	1e-05	0.944881	1e-05	0.049722	1e-05	1e-05	0.950238	1e-05	1e-05	1e-05	0.003723	0.94175	0.054481	1.6e-05	1e-05	1e-05	0.895328	1e-05	1e-05	1e-05	0.097715	0.006907	1e-05	1e-05	0.101324	1e-05	0.879994	1e-05	1e-05	1e-05	0.018623	1e-05	1e-05	1e-05	1e-05	1e-05
XJS1311_M16	Xiaojingshan	0.941274	0.058726	0.931382	0.068608	1e-05	0.047006	0.952974	1e-05	1e-05	0.005717	1e-05	0.044628	1e-05	0.949635	0.007036	0.026601	1e-05	1e-05	0.958855	0.007487	1e-05	1e-05	1e-05	0.899563	0.056325	0.044072	1e-05	1e-05	0.838531	1e-05	1e-05	1e-05	0.094363	0.067056	1e-05	1e-05	0.095758	1e-05	0.841733	1e-05	1e-05	1e-05	0.062449	1e-05	1e-05	1e-05	1e-05	1e-05
Yumin	Yumin	0.903395	0.096605	0.898369	0.101621	1e-05	0.034327	0.918876	0.046788	1e-05	0.018172	1e-05	0.024044	0.032264	0.92551	1e-05	0.019201	1e-05	0.028103	0.934016	0.018661	1e-05	0.008299	1e-05	0.991651	1e-05	1e-05	1e-05	1e-05	0.963499	0.006771	1e-05	1e-05	0.02968	1e-05	1e-05	1e-05	0.029465	1e-05	0.961526	0.00895	1e-05	1e-05	1e-05	1e-05	1e-05	1e-05	1e-05	1e-05
BS	Boshan	0.980479	0.019521	0.972494	0.027496	1e-05	0.007262	0.992718	1e-05	1e-05	0.001117	1e-05	1e-05	1e-05	0.998853	1e-05	1e-05	1e-05	1e-05	0.99995	1e-05	1e-05	1e-05	1e-05	0.946418	1e-05	0.053532	1e-05	1e-05	0.930271	1e-05	1e-05	1e-05	1e-05	0.069669	1e-05	1e-05	1e-05	1e-05	0.906218	1e-05	1e-05	1e-05	0.093712	1e-05	0.086624	1e-05	1e-05	1e-05
LD1	Liangdao1	0.946602	0.053398	0.916628	0.052386	0.030987	0.030723	0.662043	0.024796	0.282438	0.022098	0.304256	0.030182	0.014657	0.628808	1e-05	0.028933	0.469705	0.013899	0.467513	0.019941	0.015349	0.034344	0.013637	0.047523	0.033597	0.816071	0.03948	1e-05	0.054636	0.035359	0.009582	0.047667	0.066084	0.786652	1e-05	1e-05	0.06399	1e-05	0.037703	0.033318	0.043349	1e-05	0.821601	1e-05	0.738861	1e-05	1e-05	1e-05
LD2	Liangdao2	0.946033	0.053967	0.900562	0.046332	0.053106	0.029454	0.60854	0.030886	0.33112	0.035073	0.345848	0.028927	0.015603	0.574547	1e-05	0.028159	0.510621	0.015335	0.412455	0.033419	0.012448	0.048686	1e-05	1e-05	0.067121	0.822796	0.04893	1e-05	1e-05	0.047514	0.029534	0.0466	0.067188	0.809134	1e-05	1e-05	0.066391	1e-05	1e-05	0.045813	0.04304	1e-05	0.844706	1e-05	0.765389	1e-05	1e-05	1e-05
Bianbian	Bianbian	0.961574	0.038426	0.953223	0.046767	1e-05	0.023936	0.976042	1.2e-05	1e-05	0.00345	1e-05	0.022365	1e-05	0.974165	1e-05	0.016482	1e-05	1e-05	0.978458	0.00503	1e-05	1e-05	1e-05	0.873285	1e-05	0.126665	1e-05	1e-05	0.833263	1e-05	1e-05	1e-05	0.036218	0.130469	1e-05	1e-05	0.034897	1e-05	0.814007	1e-05	1e-05	1e-05	0.151036	1e-05	0.103956	1e-05	1e-05	1e-05
[truncated: 85 more rows]
[truncated: 71 more columns]

## Sheet: Supplementary Figure 2A
Supplementary Figure 2. Quality control plots of ancient genomes from seven archaeological sites in northwestern Thailand.
[truncated: 22 more rows]
[truncated: 9 more columns]

[truncated: 20 more sheets: Supplementary Figure 2B, Supplementary Figure 3A, Supplementary Figure 3B, Supplementary Figure 4A, Supplementary Figure 4B+C, Supplementary Figure 5A, Supplementary Fig 6B, Supplementary Figure 7A, Supplementary Figure 7B, Supplementary Figure 8, Supplementary Figure 9, Supplementary Figure 10A, Supplementary Figure 10B, Supplementary Figure 10C, Supplementary Figure 10D, Supplementary Figure 11, Supplementary Figure 12, Supplementary Figure 13, Supplementary Figure 14, Supplementary Figure 15]
